# Supplementary material for: In‐Source Collision‐Induced Dissociation (CID) Improves Higher‐Energy Collisional Dissociation (HCD)‐Dependent Fragmentation of ADP‐Ribosyl Peptides
Source: Rapid Commun Mass Spectrom. 2024 Dec 4;39(4):e9961. doi: 10.1002/rcm.9961 (PMC11617611; doi:10.1002/rcm.9961)
Supplement: Supplementary file 1 — Table S1. Datasets acquired in this study. Table S2. Peptide spectrum matches' data for the ADPr and phosphoribosyl* peptides with EThcD and in‐source CID‐HCD (filtered by high confidence and search engine (SEQUEST‐HT) rank 1).*, ‐H2O. Table S3. Peptide groups' data for the ADPr peptides using HCD with FAIMS + GPS at 2 injections (filtered by high confidence and search engine rank 1 at PSMs). Table S4. Peptide groups' data for the ADPr and phosphoribosyl* peptides using in‐source CID‐HCD with FAIMS + GPS at 9 injections (filtered by high confidence and search engine rank 1 at PSMs).*, ‐H2O. Table S5. Proteins' data for the ADPr peptides using HCD with FAIMS + GPS at 2 injections (filtered by high confidence and search engine rank 1 at PSMs). Table S6. Proteins' data for the ADPr peptides using in‐source CID‐HCD with FAIMS + GPS at 9 injections (filtered by high confidence and search engine rank 1 at PSMs). Table S7. Proteins' data for the phosphoribosyl* peptides using in‐source CID‐HCD with FAIMS + GPS at 9 injections (filtered by high confidence and search engine rank 1 at PSMs). *, ‐H2O. Table S8. The acceptor sites identified in the THP‐1 ADP‐ribosylome when capitalizing on in‐source CID‐HCD‐derived phosphoribosyl* precursors (filtered by high confidence and search engine rank 1 at PSMs, > 95% acceptor site confidence). *, ‐H2O. [file RCM-39-e9961-s001.xlsx]

## Sheet: Table S1
Table S1. Datasets acquired in this study.
Type	Peptide Sample	Instrument	Raw files	PD Result Files 1 (PD ver. 2.4)	PD Result Files 2 (PD ver. 2.4)	PD Result Files 1 (PD ver. 2.5)	PD Result Files 2 (PD ver. 2.5)	Annotated spectra exported
THP-1 cells	ADPr peptide enrichment	Exploris 480	01_TK_THP-1_ADPr_inSource_0V	01_TK_THP-1_ADPr_NoFAIMS_FAIMS_inSource.pdResult				Yes (filtered ADPr and P5 PSMs with high confidence and search engine rank=1 only)
			01_TK_THP-1_ADPr_inSource_26V
			01_TK_THP-1_ADPr_inSource_48V
			01_TK_THP-1_ADPr_FAIMS-40-50-60V_inSource_0V
			01_TK_THP-1_ADPr_FAIMS-40-50-60V_inSource_26V
			01_TK_THP-1_ADPr_FAIMS-40-50-60V_inSource_48V
			01_TK_THP-1_ADPr_FAIMS-60-70-80V_inSource_0V
			01_TK_THP-1_ADPr_FAIMS-60-70-80V_inSource_26V
			01_TK_THP-1_ADPr_FAIMS-60-70-80V_inSource_48V
		Exploris 480	01_TK_THP-1_ADPr_FAIMS-40-50-60V_inSource_26V_1	01_TK_THP-1_ADPr_FAIMS-40-50-60_inSource_26V-34V.pdResult				Yes (filtered ADPr and P5 PSMs with high confidence and search engine rank=1 only)
			01_TK_THP-1_ADPr_FAIMS-40-50-60V_inSource_28V
			01_TK_THP-1_ADPr_FAIMS-40-50-60V_inSource_30V
			01_TK_THP-1_ADPr_FAIMS-40-50-60V_inSource_32V
			01_TK_THP-1_ADPr_FAIMS-40-50-60V_inSource_34V		01_TK_THP-1_ADPr_EThcD_SID34V-HCD.pdResult	01_TK_THP-1_ADPr_EThcD_SID34V-HCD_PD2_5.pdResult		Yes (filtered ADPr and P5 PSMs with high confidence and search engine rank=1 only)
		Lumos	01_TK_THP-1_ADPr_EThcD_MS2_120K_70min
		Exploris 480	01_TK_THP-1_ADPr_FAIMS-70-80-90V_mz400-705			01_TK_THP-1_ADPr_FAIMS-2GPS_SID-FAIMS-3GPS.pdResult		Yes (filtered ADPr and P5 PSMs with high confidence and search engine rank=1 only)
			01_TK_THP-1_ADPr_FAIMS-40-50-60V_mz695-1000
			01_TK_THP-1_ADPr_FAIMS-40V_inSource_34V_mz400-605				01_TK_THP-1_ADPr_SID34V_FAIMS-40_-50_-60_3GPS	Yes (filtered ADPr and P5 PSMs with high confidence and search engine rank=1 only)
			01_TK_THP-1_ADPr_FAIMS-40V_inSource_34V_mz595-805
			01_TK_THP-1_ADPr_FAIMS-40V_inSource_34V_mz795-1200
			01_TK_THP-1_ADPr_FAIMS-50V_inSource_34V_mz400-605
			01_TK_THP-1_ADPr_FAIMS-50V_inSource_34V_mz595-805
			01_TK_THP-1_ADPr_FAIMS-50V_inSource_34V_mz795-1200
			01_TK_THP-1_ADPr_FAIMS-60V_inSource_34V_mz400-605
			01_TK_THP-1_ADPr_FAIMS-60V_inSource_34V_mz595-805
			01_TK_THP-1_ADPr_FAIMS-60V_inSource_34V_mz795-1200
		Total RAW files	26

## Sheet: Table S2
Table S2. Peptide spectrum matches’ data for the ADPr and phosphoribosyl* peptides with EThcD and in-source CID-HCD (filtered by high confidence and saerch engine (SEQUEST-HT) rank 1).*, -H2O.
Sequence	Annotated Sequence	Identifying Node	PSM Ambiguity	Activation Type	Confidence	Modifications	ptmRS Best Site Probabilities	XCorr	RT in min	Charge	Master Protein Accessions	Master Protein Descriptions	Number of Proteins	Number of Missed Cleavages	Delta Score	Search Engine Rank	mz in Da	MHplus in Da	Theo MHplus in Da	Delta M in ppm	Delta mz in Da	NCE in Percent	MS Order	Isolation Interference in Percent	Comp Voltage in V	Ion Inject Time in ms	First Scan	Spectrum File	Number of Protein Groups	Percolator q-Value	Percolator PEP
IIKNEVKKLQK	[R].IIKNEVkKLQK.[A]	Sequest HT (A2)	Unambiguous	EThcD	High	K7(ADP-Ribosyl)	K7(ADP-Ribosyl): 99.62	2.45	18.2402	3	P50914	60S ribosomal protein L14 OS=Homo sapiens OX=9606 GN=RPL14 PE=1 SV=4	1	3	0.0041	1	627.98	1881.92	1881.92	0.51	0.00032	22.5	MS2	19.908		246	1917	01_TK_THP-1_ADPr_EThcD_MS2_120K_70min.raw	1	0.00114	0.003367
EAKVKFEER	[R].EAkVKFEER.[Y]	Sequest HT (A2)	Unambiguous	EThcD	High	K3(ADP-Ribosyl)	E1(ADP-Ribosyl): 50; K3(ADP-Ribosyl): 50	2.24	18.2539	3	P61353	60S ribosomal protein L27 OS=Homo sapiens OX=9606 GN=RPL27 PE=1 SV=2	2	2	0.0402	1	559.563	1676.67	1676.67	0.85	0.00047	22.5	MS2	11.0959		246	1919	01_TK_THP-1_ADPr_EThcD_MS2_120K_70min.raw	1	0.00114	0.006762
VLLGETGKEKLPR	[R].VLLGETGKEkLPR.[YA]	Sequest HT (A2)	Unambiguous	EThcD	High	K10(ADP-Ribosyl)	K10(ADP-Ribosyl): 99.37	2.36	35.4473	3	P62280	40S ribosomal protein S11 OS=Homo sapiens OX=9606 GN=RPS11 PE=1 SV=3	3	2	0.0297	1	660.978	1980.92	1980.92	0.47	0.00031	22.5	MS2	21.9156		246	4369	01_TK_THP-1_ADPr_EThcD_MS2_120K_70min.raw	1	0.00114	0.007636
KAFMGPLKK	[K].kAFmGPLKK.[D]	Sequest HT (A2)	Unambiguous	EThcD	High	K1(ADP-Ribosyl); M4(Oxidation)	K1(ADP-Ribosyl): 100	2.22	18.2808	3	P39023	60S ribosomal protein L3 OS=Homo sapiens OX=9606 GN=RPL3 PE=1 SV=2	2	2	0.5541	1	526.226	1576.66	1576.66	0.74	0.00039	22.5	MS2	11.0986		246	1923	01_TK_THP-1_ADPr_EThcD_MS2_120K_70min.raw	1	0.00114	0.01414
LSYNTASNKTR	[R].LSYNTASNkTR.[L]	Sequest HT (A2)	Unambiguous	EThcD	High	K9(ADP-Ribosyl)	K9(ADP-Ribosyl): 99.43	1.63	18.3736	3	P49207	60S ribosomal protein L34 OS=Homo sapiens OX=9606 GN=RPL34 PE=1 SV=3	1	1	0.0368	1	599.24	1795.71	1795.7	1.16	0.00069	22.5	MS2	20.914		246	1936	01_TK_THP-1_ADPr_EThcD_MS2_120K_70min.raw	1	0.00114	0.002833
GTGASGSFKLNKK	[K].GTGASGSFkLNKK.[A]	Sequest HT (A2)	Unambiguous	EThcD	High	K9(ADP-Ribosyl)	K9(ADP-Ribosyl): 100	5.22	18.4292	3	P16401; P10412	Histone H1.5 OS=Homo sapiens OX=9606 GN=H1-5 PE=1 SV=3;Histone H1.4 OS=Homo sapiens OX=9606 GN=H1-4 PE=1 SV=2	5	2	0.2414	1	612.596	1835.77	1835.77	0.34	0.00021	22.5	MS2	1.09567		246	1944	01_TK_THP-1_ADPr_EThcD_MS2_120K_70min.raw	2	0.00114	8.564e-07
VAPAPAVVKKQEAK	[K].VAPAPAVVKkQEAK.[K]	Sequest HT (A2)	Unambiguous	EThcD	High	K10(ADP-Ribosyl)	K10(ADP-Ribosyl): 99.7	3.32	18.096	3	P62424	60S ribosomal protein L7a OS=Homo sapiens OX=9606 GN=RPL7A PE=1 SV=2	2	2	0.006	1	659.647	1976.93	1976.92	0.52	0.00034	22.5	MS2	0		246	1896	01_TK_THP-1_ADPr_EThcD_MS2_120K_70min.raw	1	0.00114	0.00302
IQVYSRHPAENGK	[K].IQVYSrHPAENGK.[S]	Sequest HT (A2)	Unambiguous	EThcD	High	R6(ADP-Ribosyl)	R6(ADP-Ribosyl): 99.47	3.23	17.6647	3	P61769	Beta-2-microglobulin OS=Homo sapiens OX=9606 GN=B2M PE=1 SV=1	1	1	0.0433	1	680.618	2039.84	2039.84	0.53	0.00036	22.5	MS2	10.7647		246	1834	01_TK_THP-1_ADPr_EThcD_MS2_120K_70min.raw	1	0.00114	0.0191
SSGPYGGGGQYFAKPR	[R].SSGPYGGGGQYFAkPR.[N]	Sequest HT (A2)	Unambiguous	EThcD	High	K14(ADP-Ribosyl)	K14(ADP-Ribosyl): 99.14	1.51	36.9183	3	F8W6I7	Helix-destabilizing protein OS=Homo sapiens OX=9606 GN=HNRNPA1 PE=1 SV=2	29	0	0.0397	1	723.953	2169.84	2169.84	0.22	0.00016	22.5	MS2	0		246	4577	01_TK_THP-1_ADPr_EThcD_MS2_120K_70min.raw	1	0.00114	0.001142
TDLKKNRDYPLASKDAK	[R].TDLkKNRDYPLASKDAK.[K]	Sequest HT (A2)	Unambiguous	EThcD	High	K4(ADP-Ribosyl)	K5(ADP-Ribosyl): 97.73	4.17	17.6972	4	A0A7I2YQK5	Inosine-5'-monophosphate dehydrogenase OS=Homo sapiens OX=9606 GN=IMPDH2 PE=1 SV=1	5	4	0.0264	1	626.787	2504.12	2504.12	1.13	0.00071	22.5	MS2	0		246	1839	01_TK_THP-1_ADPr_EThcD_MS2_120K_70min.raw	1	0.00114	0.0001447
ASGLAAGKGVIVAK	[K].ASGLAAGkGVIVAK.[S]	Sequest HT (A2)	Unambiguous	EThcD	High	K8(ADP-Ribosyl)	K8(ADP-Ribosyl): 100	3.67	36.3623	3	C9JBJ1	Trifunctional purine biosynthetic protein adenosine-3 (Fragment) OS=Homo sapiens OX=9606 GN=GART PE=1 SV=8	6	1	0.4768	1	594.944	1782.82	1782.82	0.06	4e-05	22.5	MS2	14.5422		246	4498	01_TK_THP-1_ADPr_EThcD_MS2_120K_70min.raw	1	0.00114	5.089e-06
LEKPAKYDDIKK	[R].LEKPAkYDDIKK.[V]	Sequest HT (A2)	Unambiguous	EThcD	High	K6(ADP-Ribosyl)	K6(ADP-Ribosyl): 99.61	2.51	17.9083	3	P04406	Glyceraldehyde-3-phosphate dehydrogenase OS=Homo sapiens OX=9606 GN=GAPDH PE=1 SV=3	3	2	0.1116	1	663.631	1988.88	1988.88	0.98	0.00065	22.5	MS2	5.62151		246	1869	01_TK_THP-1_ADPr_EThcD_MS2_120K_70min.raw	1	0.00114	0.01446
AAGKLKAEGSEIR	[K].AAGkLKAEGSEIR.[L]	Sequest HT (A2)	Unambiguous	EThcD	High	K4(ADP-Ribosyl)	K4(ADP-Ribosyl): 100	3.03	18.1029	3	H7BZ94	Protein disulfide-isomerase OS=Homo sapiens OX=9606 GN=P4HB PE=1 SV=2	23	2	0.1122	1	624.275	1870.81	1870.81	0.59	0.00037	22.5	MS2	14.6853		246	1897	01_TK_THP-1_ADPr_EThcD_MS2_120K_70min.raw	1	0.00114	0.00273
YAGKDGYNYTLSK	[K].YAGkDGYNYTLSK.[T]	Sequest HT (A2)	Unambiguous	EThcD	High	K4(ADP-Ribosyl)	K4(ADP-Ribosyl): 99.99	1.83	33.2171	3	P31949	Protein S100-A11 OS=Homo sapiens OX=9606 GN=S100A11 PE=1 SV=2	1	1	0.0656	1	674.262	2020.77	2020.77	-0.05	-4e-05	22.5	MS2	3.15377		246	4051	01_TK_THP-1_ADPr_EThcD_MS2_120K_70min.raw	1	0.00114	0.009619
KILGYINTGKQEGAK	[K].kILGYINTGKQEGAK.[L]	Sequest HT (A2)	Unambiguous	EThcD	High	K1(ADP-Ribosyl)	K1(ADP-Ribosyl): 99.99	2.29	33.16	3	S4R3S4	Aldehyde dehydrogenase, mitochondrial (Fragment) OS=Homo sapiens OX=9606 GN=ALDH2 PE=1 SV=1	3	2	0.083	1	720.996	2160.97	2160.97	0.33	0.00024	22.5	MS2	7.19304		246	4043	01_TK_THP-1_ADPr_EThcD_MS2_120K_70min.raw	1	0.00114	0.001371
GKINSITVDNCKK	[K].GKINSITVDNckK.[L]	Sequest HT (A2)	Unambiguous	EThcD	High	C11(Carbamidomethyl); K12(ADP-Ribosyl)	K12(ADP-Ribosyl): 99.31	2.65	19.082	3	Q01518	Adenylyl cyclase-associated protein 1 OS=Homo sapiens OX=9606 GN=CAP1 PE=1 SV=5	2	2	0.1132	1	673.287	2017.85	2017.85	0.52	0.00035	22.5	MS2	6.02947		246	2037	01_TK_THP-1_ADPr_EThcD_MS2_120K_70min.raw	1	0.00114	0.01419
LTPEEEEILNKKR	[K].LTPEEEEILNKkR.[S]	Sequest HT (A2)	Unambiguous	EThcD	High	K12(ADP-Ribosyl)	K12(ADP-Ribosyl): 98.9	2.31	33.1337	3	P62241	40S ribosomal protein S8 OS=Homo sapiens OX=9606 GN=RPS8 PE=1 SV=2	2	2	0.0346	1	713.984	2139.94	2139.94	0.98	0.0007	22.5	MS2	6.00242		246	4039	01_TK_THP-1_ADPr_EThcD_MS2_120K_70min.raw	1	0.00114	0.0009852
RYQKSTELLIR	[R].RYQkSTELLIR.[K]	Sequest HT (A2)	Unambiguous	EThcD	High	K4(ADP-Ribosyl)	K4(ADP-Ribosyl): 99.26	2.52	32.4331	3	P84243; Q5TEC6	Histone H3.3 OS=Homo sapiens OX=9606 GN=H3-3A PE=1 SV=2;Histone HIST2H3PS2 OS=Homo sapiens OX=9606 GN=H3-2 PE=1 SV=1	12	2	0.0635	1	649.963	1947.87	1947.87	0.25	0.00016	22.5	MS2	1.55651		246	3941	01_TK_THP-1_ADPr_EThcD_MS2_120K_70min.raw	2	0.00114	0.01311
IYKKGDIVDIK	[R].IYkKGDIVDIK.[G]	Sequest HT (A2)	Unambiguous	EThcD	High	K3(ADP-Ribosyl)	K3(ADP-Ribosyl): 99.21	2.27	32.4212	3	M0R181	60S ribosomal protein L21 (Fragment) OS=Homo sapiens OX=9606 GN=RPL21 PE=1 SV=1	3	2	0.1057	1	611.613	1832.82	1832.82	0.18	0.00011	22.5	MS2	31.4343		246	3939	01_TK_THP-1_ADPr_EThcD_MS2_120K_70min.raw	1	0.00114	0.004109
AYQKQPTIFQNKKR	[R].AYQKQPTIFQNkKR.[V]	Sequest HT (A2)	Unambiguous	EThcD	High	K12(ADP-Ribosyl)	K12(ADP-Ribosyl): 33.33; K13(ADP-Ribosyl): 33.33; R14(ADP-Ribosyl): 33.33	2.27	19.3146	4	P62280	40S ribosomal protein S11 OS=Homo sapiens OX=9606 GN=RPS11 PE=1 SV=3	3	3	0.0441	1	573.515	2291.04	2291.04	0.87	0.0005	22.5	MS2	14.0755		246	2070	01_TK_THP-1_ADPr_EThcD_MS2_120K_70min.raw	1	0.00114	0.01017
SKREQEVNILKK	[R].SkREQEVNILKK.[T]	Sequest HT (A2)	Unambiguous	EThcD	High	K2(ADP-Ribosyl)	S1(ADP-Ribosyl): 49.84; K2(ADP-Ribosyl): 49.84	1.88	19.5303	3	P35579	Myosin-9 OS=Homo sapiens OX=9606 GN=MYH9 PE=1 SV=4	1	3	0.0266	1	671.645	2012.92	2012.92	0.78	0.00053	22.5	MS2	20.4583		246	2101	01_TK_THP-1_ADPr_EThcD_MS2_120K_70min.raw	1	0.00114	0.006596
LMKEILDKKVEKVTISNR	[K].LmKEILDKkVEKVTISNR.[L]	Sequest HT (A2)	Unambiguous	EThcD	High	M2(Oxidation); K9(ADP-Ribosyl)	K9(ADP-Ribosyl): 47.68; E11(ADP-Ribosyl): 47.68	2.31	32.2603	4	P08238	Heat shock protein HSP 90-beta OS=Homo sapiens OX=9606 GN=HSP90AB1 PE=1 SV=4	2	4	0.0649	1	676.081	2701.3	2701.3	0.26	0.00017	22.5	MS2	28.1386		246	3916	01_TK_THP-1_ADPr_EThcD_MS2_120K_70min.raw	1	0.00114	0.01437
QIALHAELDRR	[K].QIALhAELDRR.[A]	Sequest HT (A2)	Unambiguous	EThcD	High	H5(ADP-Ribosyl)	H5(ADP-Ribosyl): 100	2.21	33.4315	3	Q9UKG1	DCC-interacting protein 13-alpha OS=Homo sapiens OX=9606 GN=APPL1 PE=1 SV=1	1	1	0.1991	1	621.603	1862.79	1862.79	0.15	9e-05	22.5	MS2	0		246	4082	01_TK_THP-1_ADPr_EThcD_MS2_120K_70min.raw	1	0.00114	0.005404
TKKELASALK	[R].TkKELASALK.[S]	Sequest HT (A2)	Unambiguous	EThcD	High	K2(ADP-Ribosyl)	K2(ADP-Ribosyl): 49.72; K3(ADP-Ribosyl): 49.72	2.36	18.466	3	P07355	Annexin A2 OS=Homo sapiens OX=9606 GN=ANXA2 PE=1 SV=2	17	2	0.0042	1	543.915	1629.73	1629.73	0.6	0.00032	22.5	MS2	33.6332		246	1949	01_TK_THP-1_ADPr_EThcD_MS2_120K_70min.raw	1	0.00114	0.0122
KQPPVSPGTALVGSQKEPSEVPTPKRPR	[R].KQPPVSPGTALVGSQKEPSEVPTPkRPR.[G]	Sequest HT (A2)	Unambiguous	EThcD	High	K25(ADP-Ribosyl)	K16(ADP-Ribosyl): 16.3; E17(ADP-Ribosyl): 16.3; S19(ADP-Ribosyl): 16.3; E20(ADP-Ribosyl): 16.3; T23(ADP-Ribosyl): 16.3; K25(ADP-Ribosyl): 16.3	3.77	34.866	5	P17096	High mobility group protein HMG-I/HMG-Y OS=Homo sapiens OX=9606 GN=HMGA1 PE=1 SV=3	2	3	0.0053	1	702.547	3508.71	3508.7	2.44	0.00171	22.5	MS2	6.28053		246	4285	01_TK_THP-1_ADPr_EThcD_MS2_120K_70min.raw	1	0.00114	0.002996
GVSKAVEHINK	[K].GVSkAVEHINK.[T]	Sequest HT (A2)	Unambiguous	EThcD	High	K4(ADP-Ribosyl)	K4(ADP-Ribosyl): 100	2.93	18.478	3	P06733	Alpha-enolase OS=Homo sapiens OX=9606 GN=ENO1 PE=1 SV=2	6	1	0.0785	1	574.913	1722.73	1722.72	0.15	9e-05	22.5	MS2	18.7782		246	1951	01_TK_THP-1_ADPr_EThcD_MS2_120K_70min.raw	1	0.00114	0.005231
KEPAVLELEGKK	[K].KEPAVLELEGkK.[W]	Sequest HT (A2)	Unambiguous	EThcD	High	K11(ADP-Ribosyl)	K11(ADP-Ribosyl): 50; K12(ADP-Ribosyl): 50	1.18	34.4166	3	Q01518	Adenylyl cyclase-associated protein 1 OS=Homo sapiens OX=9606 GN=CAP1 PE=1 SV=5	2	2	0.0847	1	627.952	1881.84	1881.84	0.3	0.00019	22.5	MS2	60.8928		246	4221	01_TK_THP-1_ADPr_EThcD_MS2_120K_70min.raw	1	0.00114	0.01464
HAVSEGTKAVTKYTSSK	[K].HAVSEGTKAVTKYTsSK.[-LK]	Sequest HT (A2)	Unambiguous	EThcD	High	S15(ADP-Ribosyl)	T14(ADP-Ribosyl): 97.97	2.71	18.545	3	Q16778; Q5QNW6; Q8N257	Histone H2B type 2-E OS=Homo sapiens OX=9606 GN=H2BC21 PE=1 SV=3;Histone H2B type 2-F OS=Homo sapiens OX=9606 GN=H2BC18 PE=1 SV=3;Histone H2B type 3-B OS=Homo sapiens OX=9606 GN=H2BU1 PE=1 SV=3	15	2	0.0074	1	779.005	2335	2335	0.46	0.00035	22.5	MS2	0		246	1960	01_TK_THP-1_ADPr_EThcD_MS2_120K_70min.raw	3	0.00114	0.008868
EAALSTALSEKR	[K].EAALSTALSEkR.[T]	Sequest HT (A2)	Unambiguous	EThcD	High	K11(ADP-Ribosyl)	K11(ADP-Ribosyl): 99.99	2.14	34.1663	3	A0A6Q8PFJ0	Prelamin-A/C OS=Homo sapiens OX=9606 GN=LMNA PE=1 SV=1	13	1	0.0981	1	606.256	1816.75	1816.75	0.38	0.00023	22.5	MS2	22.0427		246	4186	01_TK_THP-1_ADPr_EThcD_MS2_120K_70min.raw	1	0.00114	0.006338
MQKEITALAPSTMKIK	[R].mQKEITALAPSTmkIK.[IVM]	Sequest HT (A2)	Unambiguous	EThcD	High	M1(Oxidation); M13(Oxidation); K14(ADP-Ribosyl)	K14(ADP-Ribosyl): 50; K16(ADP-Ribosyl): 50	2.35	33.6387	3	P60709	Actin, cytoplasmic 1 OS=Homo sapiens OX=9606 GN=ACTB PE=1 SV=1	14	2	0.0766	1	788.353	2363.05	2363.04	1.45	0.00114	22.5	MS2	7.52039		246	4112	01_TK_THP-1_ADPr_EThcD_MS2_120K_70min.raw	1	0.00114	0.008026
QVDQLTNDKAR	[R].QVDQLTNDkAR.[V]	Sequest HT (A2)	Unambiguous	EThcD	High	K9(ADP-Ribosyl)	D8(ADP-Ribosyl): 50; K9(ADP-Ribosyl): 50	3.33	18.9258	3	P08670	Vimentin OS=Homo sapiens OX=9606 GN=VIM PE=1 SV=4	2	1	0.0991	1	610.247	1828.73	1828.73	0.52	0.00031	22.5	MS2	22.6159		246	2015	01_TK_THP-1_ADPr_EThcD_MS2_120K_70min.raw	1	0.00114	0.0008965
GATYGKPVHHGVNQLK	[K].GATYGkPVHHGVNQLK.[F]	Sequest HT (A2)	Unambiguous	EThcD	High	K6(ADP-Ribosyl)	K6(ADP-Ribosyl): 98.5	2.54	17.5138	3	E7EQV9	Ribosomal protein L15 (Fragment) OS=Homo sapiens OX=9606 GN=RPL15 PE=1 SV=1	7	0	0.1772	1	749.664	2246.98	2246.97	1.13	0.00084	22.5	MS2	0		246	1812	01_TK_THP-1_ADPr_EThcD_MS2_120K_70min.raw	1	0.00114	0.01274
VAPEEHPVLLTEAPLNPKANREK	[R].VAPEEHPVLLTEAPLNPkANREK.[M]	Sequest HT (A2)	Unambiguous	EThcD	High	K18(ADP-Ribosyl)	K18(ADP-Ribosyl): 48.13; R21(ADP-Ribosyl): 48.13	2.1	42.568	4	P60709	Actin, cytoplasmic 1 OS=Homo sapiens OX=9606 GN=ACTB PE=1 SV=1	12	2	0.1	1	774.116	3093.44	3093.44	-0.71	-0.00055	22.5	MS2	0		246	5384	01_TK_THP-1_ADPr_EThcD_MS2_120K_70min.raw	1	0.00114	0.01162
RQVDQLTNDKAR	[R].RQVDQLTNDkAR.[V]	Sequest HT (A2)	Unambiguous	EThcD	High	K10(ADP-Ribosyl)	K10(ADP-Ribosyl): 100	3.24	15.7682	3	P08670	Vimentin OS=Homo sapiens OX=9606 GN=VIM PE=1 SV=4	2	2	0.1204	1	662.281	1984.83	1984.83	0.46	0.0003	22.5	MS2	2.67158		246	1562	01_TK_THP-1_ADPr_EThcD_MS2_120K_70min.raw	1	0.00114	0.0007791
EIKSQQSEVTR	[R].EIkSQQSEVTR.[I]	Sequest HT (A2)	Unambiguous	EThcD	High	K3(ADP-Ribosyl)	K3(ADP-Ribosyl): 99.52	2.42	15.5018	3	Q5T123	SH3 domain-binding glutamic acid-rich-like protein 3 OS=Homo sapiens OX=9606 GN=SH3BGRL3 PE=1 SV=1	2	1	0.1322	1	615.919	1845.74	1845.74	0.08	5e-05	22.5	MS2	13.8473		246	1528	01_TK_THP-1_ADPr_EThcD_MS2_120K_70min.raw	1	0.00114	5.238e-05
LLRKGNYAER	[R].LLRkGNYAER.[VI]	Sequest HT (A2)	Unambiguous	EThcD	High	K4(ADP-Ribosyl)	K4(ADP-Ribosyl): 100	2.81	16.0313	3	Q99878	Histone H2A type 1-J OS=Homo sapiens OX=9606 GN=H2AC14 PE=1 SV=3	10	2	0.1495	1	587.589	1760.75	1760.75	0.31	0.00018	22.5	MS2	0		246	1599	01_TK_THP-1_ADPr_EThcD_MS2_120K_70min.raw	1	0.00114	0.004455
AAQEEYVKR	[K].AAQEEYVkR.[A]	Sequest HT (A2)	Unambiguous	EThcD	High	K8(ADP-Ribosyl)	K8(ADP-Ribosyl): 99.68	1.18	15.897	3	P04075	Fructose-bisphosphate aldolase A OS=Homo sapiens OX=9606 GN=ALDOA PE=1 SV=2	5	1	0.3136	1	545.547	1634.63	1634.62	0.36	0.00019	22.5	MS2	14.3986		246	1580	01_TK_THP-1_ADPr_EThcD_MS2_120K_70min.raw	1	0.00114	0.003677
RTKKELASALK	[R].RTkKELASALK.[S]	Sequest HT (A2)	Unambiguous	EThcD	High	K3(ADP-Ribosyl)	K3(ADP-Ribosyl): 98.64	2.22	14.8797	3	P07355	Annexin A2 OS=Homo sapiens OX=9606 GN=ANXA2 PE=1 SV=2	17	3	0.018	1	595.949	1785.83	1785.83	1.04	0.00062	22.5	MS2	77.044		246	1439	01_TK_THP-1_ADPr_EThcD_MS2_120K_70min.raw	1	0.00114	0.0005076
THKNPALKAQSGPVR	[K].THKNPALkAQSGPVR.[-S]	Sequest HT (A2)	Unambiguous	EThcD	High	K8(ADP-Ribosyl)	K8(ADP-Ribosyl): 100	2.99	14.9543	3	Q01518	Adenylyl cyclase-associated protein 1 OS=Homo sapiens OX=9606 GN=CAP1 PE=1 SV=5	3	2	0.1438	1	715.66	2144.97	2144.96	1.32	0.00095	22.5	MS2	0		246	1450	01_TK_THP-1_ADPr_EThcD_MS2_120K_70min.raw	1	0.00114	0.002452
HIVKEFKR	[R].HIVKEFkR.[E]	Sequest HT (A2)	Unambiguous	EThcD	High	K7(ADP-Ribosyl)	K7(ADP-Ribosyl): 99.76	2.21	15.0333	3	A0A7I2V2G2	75 kDa glucose-regulated protein OS=Homo sapiens OX=9606 GN=HSPA9 PE=1 SV=1	7	2	0.1176	1	533.236	1597.69	1597.69	0.71	0.00038	22.5	MS2	60.2636		246	1461	01_TK_THP-1_ADPr_EThcD_MS2_120K_70min.raw	1	0.00114	0.002982
EDSQRPGAHLTVKK	[R].EDSQRPGAHLTVkK.[I]	Sequest HT (A2)	Unambiguous	EThcD	High	K13(ADP-Ribosyl)	K13(ADP-Ribosyl): 99.23	2.6	15.0592	3	F8W6I7	Helix-destabilizing protein OS=Homo sapiens OX=9606 GN=HNRNPA1 PE=1 SV=2	11	1	0.2115	1	702.972	2106.9	2106.9	0.76	0.00053	22.5	MS2	0		246	1465	01_TK_THP-1_ADPr_EThcD_MS2_120K_70min.raw	1	0.00114	0.0004261
DLAGSIIGKGGQR	[K].DLAGSIIGkGGQR.[I]	Sequest HT (A2)	Unambiguous	EThcD	High	K9(ADP-Ribosyl)	K9(ADP-Ribosyl): 100	2.18	45.1194	3	P61978	Heterogeneous nuclear ribonucleoprotein K OS=Homo sapiens OX=9606 GN=HNRNPK PE=1 SV=1	4	1	0.2477	1	604.928	1812.77	1812.77	0.51	0.00031	22.5	MS2	48.7019		246	5747	01_TK_THP-1_ADPr_EThcD_MS2_120K_70min.raw	1	0.00114	0.001922
ISDHHYSKGFR	[R].ISDHHYSkGFR.[Q]	Sequest HT (A2)	Unambiguous	EThcD	High	K8(ADP-Ribosyl)	K8(ADP-Ribosyl): 100	3.25	15.2979	3	P01584	Interleukin-1 beta OS=Homo sapiens OX=9606 GN=IL1B PE=1 SV=2	4	1	0.0246	1	629.912	1887.72	1887.72	0.74	0.00046	22.5	MS2	7.33812		246	1499	01_TK_THP-1_ADPr_EThcD_MS2_120K_70min.raw	1	0.00114	0.001558
LKATVTPSPVKGKGK	[R].LKATVTPSPVKGkGK.[V]	Sequest HT (A2)	Unambiguous	EThcD	High	K13(ADP-Ribosyl)	K13(ADP-Ribosyl): 100	3.74	15.3187	3	Q9H1E3	Nuclear ubiquitous casein and cyclin-dependent kinase substrate 1 OS=Homo sapiens OX=9606 GN=NUCKS1 PE=1 SV=1	2	3	0.1471	1	684.669	2051.99	2051.99	0.45	0.00031	22.5	MS2	0		246	1502	01_TK_THP-1_ADPr_EThcD_MS2_120K_70min.raw	1	0.00114	0.003616
EIAQDFKTDLR	[R].EIAQDFkTDLR.[F]	Sequest HT (A2)	Unambiguous	EThcD	High	K7(ADP-Ribosyl)	K7(ADP-Ribosyl): 99.6	3.86	44.5995	3	P84243	Histone H3.3 OS=Homo sapiens OX=9606 GN=H3-3A PE=1 SV=2	9	1	0.0829	1	626.256	1876.75	1876.75	0.47	0.00029	22.5	MS2	6.89727		246	5671	01_TK_THP-1_ADPr_EThcD_MS2_120K_70min.raw	1	0.00114	5.671e-06
LLRKGNYAER	[R].LLRkGNYAER.[VI]	Sequest HT (A2)	Unambiguous	EThcD	High	K4(ADP-Ribosyl)	K4(ADP-Ribosyl): 100	3.19	17.1231	3	Q99878	Histone H2A type 1-J OS=Homo sapiens OX=9606 GN=H2AC14 PE=1 SV=3	10	2	0.1442	1	587.589	1760.75	1760.75	0.93	0.00055	22.5	MS2	8.04337		246	1755	01_TK_THP-1_ADPr_EThcD_MS2_120K_70min.raw	1	0.00114	0.0001155
DAVTYTEHAKR	[R].DAVTYTEHAkR.[K]	Sequest HT (A2)	Unambiguous	EThcD	High	K10(ADP-Ribosyl)	K10(ADP-Ribosyl): 100	2.43	17.1779	3	P62805	Histone H4 OS=Homo sapiens OX=9606 GN=H4C1 PE=1 SV=2	1	1	0.1029	1	611.24	1831.71	1831.7	0.44	0.00027	22.5	MS2	17.4793		246	1763	01_TK_THP-1_ADPr_EThcD_MS2_120K_70min.raw	1	0.00114	0.005537
GKYKEETIEKMQE	[K].GKYKEETIEkmQE.[-]	Sequest HT (A2)	Unambiguous	EThcD	High	K10(ADP-Ribosyl); M11(Oxidation)	E9(ADP-Ribosyl): 50; K10(ADP-Ribosyl): 50	1.99	17.1917	3	P61254	60S ribosomal protein L26 OS=Homo sapiens OX=9606 GN=RPL26 PE=1 SV=1	1	3	0.0151	1	723.953	2169.85	2169.84	0.21	0.00015	22.5	MS2	38.0474		246	1765	01_TK_THP-1_ADPr_EThcD_MS2_120K_70min.raw	1	0.00114	0.00632
ALQASALKAWGGKK	[R].ALQASALkAWGGKK.[E]	Sequest HT (A2)	Unambiguous	EThcD	High	K8(ADP-Ribosyl)	K8(ADP-Ribosyl): 100	2.47	38.4043	3	P04075	Fructose-bisphosphate aldolase A OS=Homo sapiens OX=9606 GN=ALDOA PE=1 SV=2	5	2	0.2186	1	657.303	1969.89	1969.89	0.19	0.00013	22.5	MS2	12.8696		246	4788	01_TK_THP-1_ADPr_EThcD_MS2_120K_70min.raw	1	0.00114	0.005461
TDLKKNRDYPLASKDSQK	[R].TDLkKNRDYPLASKDSQK.[Q]	Sequest HT (A2)	Unambiguous	EThcD	High	K4(ADP-Ribosyl)	K4(ADP-Ribosyl): 96.89	3.5	17.3274	4	A0A3B3IRL5	Inosine-5'-monophosphate dehydrogenase (Fragment) OS=Homo sapiens OX=9606 GN=IMPDH1 PE=1 SV=1	10	4	0.0143	1	662.799	2648.18	2648.18	0.23	0.00015	22.5	MS2	15.7315		246	1785	01_TK_THP-1_ADPr_EThcD_MS2_120K_70min.raw	1	0.00114	0.0002936
GTGASGSFKLNKK	[K].GTGASGSFKLNkK.[A]	Sequest HT (A2)	Unambiguous	EThcD	High	K12(ADP-Ribosyl)	K12(ADP-Ribosyl): 99.54	4.58	17.3962	3	P16401; P10412	Histone H1.5 OS=Homo sapiens OX=9606 GN=H1-5 PE=1 SV=3;Histone H1.4 OS=Homo sapiens OX=9606 GN=H1-4 PE=1 SV=2	5	2	0.0437	1	612.596	1835.77	1835.77	0.94	0.00057	22.5	MS2	5.42842		246	1795	01_TK_THP-1_ADPr_EThcD_MS2_120K_70min.raw	2	0.00114	0.0002699
LSAKPAPPKPEPKPK	[R].LSAKPAPPKPEPkPK.[K]	Sequest HT (A2)	Unambiguous	EThcD	High	K13(ADP-Ribosyl)	K13(ADP-Ribosyl): 97.58	2.65	16.2786	4	P05204	Non-histone chromosomal protein HMG-17 OS=Homo sapiens OX=9606 GN=HMGN2 PE=1 SV=3	1	0	0.0377	1	532.258	2126.01	2126.01	0.76	0.0004	22.5	MS2	11.899		246	1634	01_TK_THP-1_ADPr_EThcD_MS2_120K_70min.raw	1	0.00114	0.00306
NKDNVKFKVR	[K].NKDNVKFkVR.[C]	Sequest HT (A2)	Unambiguous	EThcD	High	K8(ADP-Ribosyl)	K8(ADP-Ribosyl): 100	1.88	16.518	3	J3KT73	60S ribosomal protein L38 OS=Homo sapiens OX=9606 GN=RPL38 PE=1 SV=1	3	3	0.1596	1	596.933	1788.78	1788.78	0.58	0.00035	22.5	MS2	11.0829		246	1668	01_TK_THP-1_ADPr_EThcD_MS2_120K_70min.raw	1	0.00114	0.01508
KAALKTASDFITK	[R].KAALkTASDFITK.[M]	Sequest HT (A2)	Unambiguous	EThcD	High	K5(ADP-Ribosyl)	K5(ADP-Ribosyl): 100	2.89	39.947	3	A0A0A0MT01	Actin-depolymerizing factor OS=Homo sapiens OX=9606 GN=GSN PE=1 SV=1	6	2	0.173	1	645.627	1934.87	1934.87	-0.15	-0.0001	22.5	MS2	38.8612		246	5007	01_TK_THP-1_ADPr_EThcD_MS2_120K_70min.raw	1	0.00114	0.0002198
AVLLGPPGAGKGTQAPR	[R].AVLLGPPGAGkGTQAPR.[L]	Sequest HT (A2)	Unambiguous	EThcD	High	K11(ADP-Ribosyl)	K11(ADP-Ribosyl): 100	4.4	39.9129	3	A0A5F9ZHP2	Nucleoside-diphosphate kinase OS=Homo sapiens OX=9606 GN=AK2 PE=1 SV=1	8	1	0.0977	1	710.996	2130.97	2130.97	0.54	0.00038	22.5	MS2	7.68907		246	5002	01_TK_THP-1_ADPr_EThcD_MS2_120K_70min.raw	1	0.00114	2.127e-06
EITALAPSTMKIK	[K].EITALAPSTmkIK.[IVM]	Sequest HT (A2)	Unambiguous	EThcD	High	M10(Oxidation); K11(ADP-Ribosyl)	K11(ADP-Ribosyl): 100	3.1	39.8869	3	P60709	Actin, cytoplasmic 1 OS=Homo sapiens OX=9606 GN=ACTB PE=1 SV=1	14	1	0.129	1	653.956	1959.85	1959.85	0.27	0.00018	22.5	MS2	81.42		246	4998	01_TK_THP-1_ADPr_EThcD_MS2_120K_70min.raw	1	0.00114	0.002709
YQKSTELLIR	[R].YQkSTELLIR.[K]	Sequest HT (A2)	Unambiguous	EThcD	High	K3(ADP-Ribosyl)	K3(ADP-Ribosyl): 99.99	2.49	39.6872	3	P84243; Q5TEC6	Histone H3.3 OS=Homo sapiens OX=9606 GN=H3-3A PE=1 SV=2;Histone HIST2H3PS2 OS=Homo sapiens OX=9606 GN=H3-2 PE=1 SV=1	12	1	0.1365	1	597.929	1791.77	1791.77	-0.01	-1e-05	22.5	MS2	16.1447		246	4969	01_TK_THP-1_ADPr_EThcD_MS2_120K_70min.raw	2	0.00114	0.005558
AVEHINKTIAPALVSK	[K].AVEHINkTIAPALVSK.[K]	Sequest HT (A2)	Unambiguous	EThcD	High	K7(ADP-Ribosyl)	K7(ADP-Ribosyl): 99.98	2.15	39.667	3	P06733	Alpha-enolase OS=Homo sapiens OX=9606 GN=ENO1 PE=1 SV=2	6	1	0.1442	1	744.688	2232.05	2232.05	1.06	0.00079	22.5	MS2	0		246	4966	01_TK_THP-1_ADPr_EThcD_MS2_120K_70min.raw	1	0.00114	0.01735
KLDNTKFR	[R].KLDNTkFR.[S]	Sequest HT (A2)	Unambiguous	EThcD	High	K6(ADP-Ribosyl)	K6(ADP-Ribosyl): 100	1.89	17.0243	3	J3KTL2	Serine/arginine-rich splicing factor 1 OS=Homo sapiens OX=9606 GN=SRSF1 PE=1 SV=1	5	2	0.1058	1	521.552	1562.64	1562.64	0.92	0.00048	22.5	MS2	36.1537		246	1741	01_TK_THP-1_ADPr_EThcD_MS2_120K_70min.raw	1	0.00114	0.01597
FIKIDGKVR	[R].FIKIDGkVR.[VT]	Sequest HT (A2)	Unambiguous	EThcD	High	K7(ADP-Ribosyl)	K7(ADP-Ribosyl): 99.6	1.98	32.0945	3	P62701	40S ribosomal protein S4, X isoform OS=Homo sapiens OX=9606 GN=RPS4X PE=1 SV=2	3	2	0.1263	1	539.579	1616.72	1616.72	0.08	4e-05	22.5	MS2	18.3786		246	3892	01_TK_THP-1_ADPr_EThcD_MS2_120K_70min.raw	1	0.00114	0.00911
QKLQLEKVTTEAK	[R].QKLQLEkVTTEAK.[ML]	Sequest HT (A2)	Unambiguous	EThcD	High	K7(ADP-Ribosyl)	K7(ADP-Ribosyl): 99.99	2.88	31.8089	3	P35579	Myosin-9 OS=Homo sapiens OX=9606 GN=MYH9 PE=1 SV=4	7	2	0.0938	1	686.316	2056.93	2056.94	-1.32	-0.00091	22.5	MS2	0		246	3852	01_TK_THP-1_ADPr_EThcD_MS2_120K_70min.raw	1	0.00114	0.0005267
MKETAEAYLGKK	[K].mkETAEAYLGKK.[V]	Sequest HT (A2)	Unambiguous	EThcD	High	M1(Oxidation); K2(ADP-Ribosyl)	K2(ADP-Ribosyl): 99.99	1.57	22.6475	3	P11021	Endoplasmic reticulum chaperone BiP OS=Homo sapiens OX=9606 GN=HSPA5 PE=1 SV=2	3	2	0.1019	1	642.597	1925.78	1925.78	0.06	4e-05	22.5	MS2	18.3606		246	2547	01_TK_THP-1_ADPr_EThcD_MS2_120K_70min.raw	1	0.00114	0.002899
RATKKEPAVLELEGKK	[K].RATKKePAVLELEGKK.[W]	Sequest HT (A2)	Unambiguous	EThcD	High	E6(ADP-Ribosyl)	E6(ADP-Ribosyl): 98.01	2.71	22.6901	4	Q01518	Adenylyl cyclase-associated protein 1 OS=Homo sapiens OX=9606 GN=CAP1 PE=1 SV=5	2	4	0.1218	1	585.286	2338.12	2338.12	1	0.00058	22.5	MS2	21.495		246	2553	01_TK_THP-1_ADPr_EThcD_MS2_120K_70min.raw	1	0.00114	0.001542
ISKEIGGDVQK	[K].ISkEIGGDVQK.[H]	Sequest HT (A2)	Unambiguous	EThcD	High	K3(ADP-Ribosyl)	S2(ADP-Ribosyl): 99.41	2.64	22.7039	3	Q01518	Adenylyl cyclase-associated protein 1 OS=Homo sapiens OX=9606 GN=CAP1 PE=1 SV=5	10	1	0.0455	1	572.241	1714.71	1714.71	0.67	0.00038	22.5	MS2	15.7998		246	2555	01_TK_THP-1_ADPr_EThcD_MS2_120K_70min.raw	1	0.00114	0.006723
VFMQEFKEGRR	[K].VFmQEFkEGRR.[A]	Sequest HT (A2)	Unambiguous	EThcD	High	M3(Oxidation); K7(ADP-Ribosyl)	K7(ADP-Ribosyl): 99.48	1.52	26.0967	3	O15144	Actin-related protein 2/3 complex subunit 2 OS=Homo sapiens OX=9606 GN=ARPC2 PE=1 SV=1	1	2	0.0592	1	661.933	1983.78	1983.78	1.02	0.00068	22.5	MS2	25.3033		246	3038	01_TK_THP-1_ADPr_EThcD_MS2_120K_70min.raw	1	0.00114	0.01879
VAAYDKLEKTK	[K].VAAYDKLeKTK.[T]	Sequest HT (A2)	Unambiguous	EThcD	High	E8(ADP-Ribosyl)	E8(ADP-Ribosyl): 25; K9(ADP-Ribosyl): 25; T10(ADP-Ribosyl): 25; K11(ADP-Ribosyl): 25	1.84	22.7972	3	P35579	Myosin-9 OS=Homo sapiens OX=9606 GN=MYH9 PE=1 SV=4	1	2	0.0326	1	602.929	1806.77	1806.77	0.37	0.00022	22.5	MS2	47.959		246	2568	01_TK_THP-1_ADPr_EThcD_MS2_120K_70min.raw	1	0.00114	0.008288
VLKGDVEKLSK	[R].VLKGDVEkLSK.[F]	Sequest HT (A2)	Unambiguous	EThcD	High	K8(ADP-Ribosyl)	K8(ADP-Ribosyl): 100	2.46	25.9995	3	P61160	Actin-related protein 2 OS=Homo sapiens OX=9606 GN=ACTR2 PE=1 SV=1	3	2	0.0894	1	586.269	1756.79	1756.79	0.12	7e-05	22.5	MS2	5.16972		246	3024	01_TK_THP-1_ADPr_EThcD_MS2_120K_70min.raw	1	0.00114	0.0007083
NLNHVSYGR	[K].NLNHVsYGR.[L]	Sequest HT (A2)	Unambiguous	EThcD	High	S6(ADP-Ribosyl)	S6(ADP-Ribosyl): 100	2.07	21.8458	3	P00367	Glutamate dehydrogenase 1, mitochondrial OS=Homo sapiens OX=9606 GN=GLUD1 PE=1 SV=2	6	0	0.2077	1	534.203	1600.59	1600.59	0.43	0.00023	22.5	MS2	21.0361		246	2432	01_TK_THP-1_ADPr_EThcD_MS2_120K_70min.raw	1	0.00114	0.004446
AQLGGPEAAKSDETAAK	[R].AQLGGPEAAKSDETAAk.[-]	Sequest HT (A2)	Unambiguous	EThcD	High	K17(ADP-Ribosyl)	K17(ADP-Ribosyl): 98.78	1.95	21.9624	3	P04792	Heat shock protein beta-1 OS=Homo sapiens OX=9606 GN=HSPB1 PE=1 SV=2	4	1	0.1692	1	728.966	2184.88	2184.88	-0.61	-0.00045	22.5	MS2	32.95		246	2448	01_TK_THP-1_ADPr_EThcD_MS2_120K_70min.raw	1	0.00114	0.01244
SGPKPFSAPKPQTSPSPKR	[R].SGPKPFSAPKPQTSPsPKR.[A]	Sequest HT (A2)	Unambiguous	EThcD	High	S16(ADP-Ribosyl)	S16(ADP-Ribosyl): 99.29	2.65	22.0267	3	Q01518	Adenylyl cyclase-associated protein 1 OS=Homo sapiens OX=9606 GN=CAP1 PE=1 SV=5	2	1	0.0038	1	845.719	2535.14	2535.14	0.32	0.00027	22.5	MS2	0		246	2457	01_TK_THP-1_ADPr_EThcD_MS2_120K_70min.raw	1	0.00114	0.005235
KTETQEKNPLPSKETIEQEKQAGES	[K].KTETQEKNPLPSKETIEQeKQAGES.[-]	Sequest HT (A2)	Unambiguous	EThcD	High	E19(ADP-Ribosyl)	S12(ADP-Ribosyl): 11.11; K13(ADP-Ribosyl): 11.11; E14(ADP-Ribosyl): 11.11; T15(ADP-Ribosyl): 11.11; E17(ADP-Ribosyl): 11.11; E19(ADP-Ribosyl): 11.11; K20(ADP-Ribosyl): 11.11; E24(ADP-Ribosyl): 11.11; S25(ADP-Ribosyl): 11.11	2.76	27.6331	4	P62328	Thymosin beta-4 OS=Homo sapiens OX=9606 GN=TMSB4X PE=1 SV=2	1	4	0.0109	1	843.374	3370.47	3370.47	0.71	0.0006	22.5	MS2	0		246	3259	01_TK_THP-1_ADPr_EThcD_MS2_120K_70min.raw	1	0.00114	0.001439
ATFIKVPQNQNGKSK	[K].ATFIKVPQNQNGkSK.[G]	Sequest HT (A2)	Unambiguous	EThcD	High	K13(ADP-Ribosyl)	K13(ADP-Ribosyl): 98.19	2.35	27.6262	3	A0A7I2V5M5	Nucleolin OS=Homo sapiens OX=9606 GN=NCL PE=1 SV=1	10	2	0.0213	1	734.332	2200.98	2200.98	1	0.00073	22.5	MS2	0		246	3258	01_TK_THP-1_ADPr_EThcD_MS2_120K_70min.raw	1	0.00114	0.001159
SGKKLEDGPKFLK	[R].SGKKLEDGPkFLK.[S]	Sequest HT (A2)	Unambiguous	EThcD	High	K10(ADP-Ribosyl)	K10(ADP-Ribosyl): 100	2.46	27.5646	3	P68104	Elongation factor 1-alpha 1 OS=Homo sapiens OX=9606 GN=EEF1A1 PE=1 SV=1	6	3	0.0732	1	663.303	1987.89	1987.89	0.8	0.00053	22.5	MS2	2.41911		246	3249	01_TK_THP-1_ADPr_EThcD_MS2_120K_70min.raw	1	0.00114	0.005695
VLKGDVEKLSK	[R].VLkGDVEKLSK.[F]	Sequest HT (A2)	Unambiguous	EThcD	High	K3(ADP-Ribosyl)	K3(ADP-Ribosyl): 100	1.83	27.5236	3	P61160	Actin-related protein 2 OS=Homo sapiens OX=9606 GN=ACTR2 PE=1 SV=1	3	2	0.1803	1	586.269	1756.79	1756.79	0.84	0.00049	22.5	MS2	43.5712		246	3243	01_TK_THP-1_ADPr_EThcD_MS2_120K_70min.raw	1	0.00114	0.01714
HQGVMVGMGQKDSYVGDEAQSKR	[R].HQGVmVGmGQkDSYVGDEAQSKR.[G]	Sequest HT (A2)	Unambiguous	EThcD	High	M5(Oxidation); M8(Oxidation); K11(ADP-Ribosyl)	K11(ADP-Ribosyl): 49.69; S13(ADP-Ribosyl): 49.69	3.26	22.0683	4	P60709	Actin, cytoplasmic 1 OS=Homo sapiens OX=9606 GN=ACTB PE=1 SV=1	24	2	0.0092	1	770.813	3080.23	3080.23	0.37	0.00029	22.5	MS2	0		246	2463	01_TK_THP-1_ADPr_EThcD_MS2_120K_70min.raw	1	0.00114	4.201e-05
AVIMGAPGSGKGTVSSR	[R].AVImGAPGSGkGTVSSR.[I]	Sequest HT (A2)	Unambiguous	EThcD	High	M4(Oxidation); K11(ADP-Ribosyl)	K11(ADP-Ribosyl): 100	4.16	25.9013	3	Q9UIJ7	GTP:AMP phosphotransferase AK3, mitochondrial OS=Homo sapiens OX=9606 GN=AK3 PE=1 SV=4	2	1	0.1803	1	711.301	2131.89	2131.89	0.54	0.00038	22.5	MS2	3.9634		246	3010	01_TK_THP-1_ADPr_EThcD_MS2_120K_70min.raw	1	0.00114	1.711e-05
TPKGPSSVEDIKAK	[K].TPKGPSSVEDIkAK.[M]	Sequest HT (A2)	Unambiguous	EThcD	High	K12(ADP-Ribosyl)	K12(ADP-Ribosyl): 99.38	1.88	23.4798	3	E5RI98	Nucleophosmin OS=Homo sapiens OX=9606 GN=NPM1 PE=1 SV=2	7	2	0.0851	1	666.626	1997.86	1997.86	1.48	0.00099	22.5	MS2	30.1492		246	2665	01_TK_THP-1_ADPr_EThcD_MS2_120K_70min.raw	1	0.00114	0.001659
SIDLKDKYK	[K].SIDLkDKYK.[N]	Sequest HT (A2)	Unambiguous	EThcD	High	K5(ADP-Ribosyl)	K5(ADP-Ribosyl): 99.61	2.36	24.8514	3	A0A7I2V599	60 kDa chaperonin OS=Homo sapiens OX=9606 GN=HSPD1 PE=1 SV=1	13	2	0.1229	1	550.899	1650.68	1650.68	0.28	0.00015	22.5	MS2	32.6648		246	2859	01_TK_THP-1_ADPr_EThcD_MS2_120K_70min.raw	1	0.00114	0.001687
HAVSEGTKAVTKYTSSK	[K].HAVSEGTkAVTKYTSSK.[-LK]	Sequest HT (A2)	Unambiguous	EThcD	High	K8(ADP-Ribosyl)	K8(ADP-Ribosyl): 98.91	4.47	23.5454	4	Q16778; Q5QNW6; Q8N257	Histone H2B type 2-E OS=Homo sapiens OX=9606 GN=H2BC21 PE=1 SV=3;Histone H2B type 2-F OS=Homo sapiens OX=9606 GN=H2BC18 PE=1 SV=3;Histone H2B type 3-B OS=Homo sapiens OX=9606 GN=H2BU1 PE=1 SV=3	15	2	0.123	1	584.506	2335	2335	0.35	0.0002	22.5	MS2	4.21993		246	2674	01_TK_THP-1_ADPr_EThcD_MS2_120K_70min.raw	3	0.00114	0.0004071
LKGDDLQAIKK	[K].LKGDDLQAIkK.[E]	Sequest HT (A2)	Unambiguous	EThcD	High	K10(ADP-Ribosyl)	K10(ADP-Ribosyl): 50; K11(ADP-Ribosyl): 50	2.27	24.7247	3	B4DY08	Heterogeneous nuclear ribonucleoproteins C1/C2 OS=Homo sapiens OX=9606 GN=HNRNPC PE=1 SV=1	11	2	0.0264	1	590.601	1769.79	1769.79	0.18	0.0001	22.5	MS2	5.83974		246	2841	01_TK_THP-1_ADPr_EThcD_MS2_120K_70min.raw	1	0.00114	0.006217
SGPKPFSAPKPQTSPSPKR	[R].SGPKPFSAPkPQTSPSPKR.[A]	Sequest HT (A2)	Unambiguous	EThcD	High	K10(ADP-Ribosyl)	K10(ADP-Ribosyl): 98.5	3.1	24.1917	4	Q01518	Adenylyl cyclase-associated protein 1 OS=Homo sapiens OX=9606 GN=CAP1 PE=1 SV=5	2	1	0.0452	1	634.542	2535.15	2535.14	0.89	0.00057	22.5	MS2	8.00072		246	2765	01_TK_THP-1_ADPr_EThcD_MS2_120K_70min.raw	1	0.00114	0.002574
LKDDEVAQLKK	[K].LKDDEVAQLkK.[S]	Sequest HT (A2)	Unambiguous	EThcD	High	K10(ADP-Ribosyl)	K10(ADP-Ribosyl): 99.74	2.34	23.6594	3	A0A5F9ZHM4	L-lactate dehydrogenase OS=Homo sapiens OX=9606 GN=LDHB PE=1 SV=1	2	2	0.0513	1	609.936	1827.79	1827.79	0.65	0.00039	22.5	MS2	10.069		246	2690	01_TK_THP-1_ADPr_EThcD_MS2_120K_70min.raw	1	0.00114	0.0003556
IISSIEQKEENKGGEDKLK	[R].IISSIEQKEENKGGEDkLK.[M]	Sequest HT (A2)	Unambiguous	EThcD	High	K17(ADP-Ribosyl)	K12(ADP-Ribosyl): 20; E15(ADP-Ribosyl): 20; D16(ADP-Ribosyl): 20; K17(ADP-Ribosyl): 20; K19(ADP-Ribosyl): 20	2.02	25.0757	4	K7EIT4	14-3-3 protein epsilon (Fragment) OS=Homo sapiens OX=9606 GN=YWHAE PE=1 SV=1	5	3	0.0644	1	672.306	2686.2	2686.2	0.17	0.00011	22.5	MS2	30.0504		246	2891	01_TK_THP-1_ADPr_EThcD_MS2_120K_70min.raw	1	0.00114	0.01501
NTKKEGDLIAAQAR	[R].NTkKEGDLIAAQAR.[L]	Sequest HT (A2)	Unambiguous	EThcD	High	K3(ADP-Ribosyl)	T2(ADP-Ribosyl): 99.37	1.76	23.3053	3	A0A6Q8PFJ0	Prelamin-A/C OS=Homo sapiens OX=9606 GN=LMNA PE=1 SV=1	10	2	0.0682	1	685.969	2055.89	2055.89	0.64	0.00044	22.5	MS2	0		246	2640	01_TK_THP-1_ADPr_EThcD_MS2_120K_70min.raw	1	0.00114	0.002365
VLKQVHPDTGISSK	[K].VLkQVHPDTGISSK.[A]	Sequest HT (A2)	Unambiguous	EThcD	High	K3(ADP-Ribosyl)	K3(ADP-Ribosyl): 100	4.63	25.894	3	Q16778; Q5QNW6; O60814; Q8N257	Histone H2B type 2-E OS=Homo sapiens OX=9606 GN=H2BC21 PE=1 SV=3;Histone H2B type 2-F OS=Homo sapiens OX=9606 GN=H2BC18 PE=1 SV=3;Histone H2B type 1-K OS=Homo sapiens OX=9606 GN=H2BC12 PE=1 SV=3;Histone H2B type 3-B OS=Homo sapiens OX=9606 GN=H2BU1 PE=1 SV=3	17	1	0.0842	1	683.973	2049.9	2049.9	0.23	0.00016	22.5	MS2	0		246	3009	01_TK_THP-1_ADPr_EThcD_MS2_120K_70min.raw	4	0.00114	0.0001504
TQKKAEVEGKDLPEHAVLK	[R].TQkKAEVEGKDLPEHAVLK.[M]	Sequest HT (A2)	Unambiguous	EThcD	High	K3(ADP-Ribosyl)	E6(ADP-Ribosyl): 92.24	2.21	25.7147	4	A0A1X7SBS1	Heterogeneous nuclear ribonucleoprotein U OS=Homo sapiens OX=9606 GN=HNRNPU PE=1 SV=1	13	3	0.0136	1	666.064	2661.23	2661.23	1	0.00066	22.5	MS2	63.4965		246	2983	01_TK_THP-1_ADPr_EThcD_MS2_120K_70min.raw	1	0.00114	0.001316
HQGVMVGMGQKDSYVGDEAQSK	[R].HQGVmVGmGQkDSYVGDEAQSK.[R]	Sequest HT (A2)	Unambiguous	EThcD	High	M5(Oxidation); M8(Oxidation); K11(ADP-Ribosyl)	K11(ADP-Ribosyl): 100	3.84	25.5624	4	P60709	Actin, cytoplasmic 1 OS=Homo sapiens OX=9606 GN=ACTB PE=1 SV=1	24	1	0.1536	1	731.787	2924.13	2924.13	0.57	0.00042	22.5	MS2	0		246	2961	01_TK_THP-1_ADPr_EThcD_MS2_120K_70min.raw	1	0.00114	1.788e-06
GPSSVEDIKAK	[K].GPSSVEDIkAK.[M]	Sequest HT (A2)	Unambiguous	EThcD	High	K9(ADP-Ribosyl)	K9(ADP-Ribosyl): 100	2.69	22.9878	3	E5RI98	Nucleophosmin OS=Homo sapiens OX=9606 GN=NPM1 PE=1 SV=2	7	1	0.1599	1	557.894	1671.67	1671.67	0.66	0.00037	22.5	MS2	9.75991		246	2595	01_TK_THP-1_ADPr_EThcD_MS2_120K_70min.raw	1	0.00114	0.0004545
HQGVMVGMGQKDSYVGDEAQSK	[R].HQGVmVGmGQkDSYVGDEAQSK.[R]	Sequest HT (A2)	Unambiguous	EThcD	High	M5(Oxidation); M8(Oxidation); K11(ADP-Ribosyl)	K11(ADP-Ribosyl): 100	4.28	25.5267	3	P60709	Actin, cytoplasmic 1 OS=Homo sapiens OX=9606 GN=ACTB PE=1 SV=1	24	1	0.1285	1	975.381	2924.13	2924.13	1.06	0.00103	22.5	MS2	0		246	2956	01_TK_THP-1_ADPr_EThcD_MS2_120K_70min.raw	1	0.00114	0.000259
ALVATPGKKGAAIPAKGAK	[K].ALVATPGKkGAAIPAKGAK.[N]	Sequest HT (A2)	Unambiguous	EThcD	High	K9(ADP-Ribosyl)	K9(ADP-Ribosyl): 96.61	1.73	23.0095	4	A0A7I2V5M5	Nucleolin OS=Homo sapiens OX=9606 GN=NCL PE=1 SV=1	11	3	0.0058	1	573.289	2290.14	2290.14	0.11	7e-05	22.5	MS2	19.5022		246	2598	01_TK_THP-1_ADPr_EThcD_MS2_120K_70min.raw	1	0.00114	0.007355
LVIQDKNKYNTPK	[R].LVIQDKNkYNTPK.[Y]	Sequest HT (A2)	Unambiguous	EThcD	High	K8(ADP-Ribosyl)	K8(ADP-Ribosyl): 99.16	1.75	25.4499	3	P46777	60S ribosomal protein L5 OS=Homo sapiens OX=9606 GN=RPL5 PE=1 SV=3	3	2	0.12	1	701.317	2101.94	2101.94	0.72	0.00051	22.5	MS2	30.2515		246	2945	01_TK_THP-1_ADPr_EThcD_MS2_120K_70min.raw	1	0.00114	0.01043
SGGASHSELIHNLRK	[K].SGGASHSELIhNLRK.[N]	Sequest HT (A2)	Unambiguous	EThcD	High	H11(ADP-Ribosyl)	H11(ADP-Ribosyl): 96.27	2.33	23.0432	4	F8WAV5	Protein-L-isoaspartate(D-aspartate) O-methyltransferase OS=Homo sapiens OX=9606 GN=PCMT1 PE=1 SV=2	7	1	0.1459	1	537.482	2146.91	2146.91	-0.14	-7e-05	22.5	MS2	22.2797		246	2603	01_TK_THP-1_ADPr_EThcD_MS2_120K_70min.raw	1	0.00114	0.003335
SGGASHSELIHNLRK	[K].SGGASHSELIhNLRK.[N]	Sequest HT (A2)	Unambiguous	EThcD	High	H11(ADP-Ribosyl)	H11(ADP-Ribosyl): 99.99	1.87	23.0925	3	F8WAV5	Protein-L-isoaspartate(D-aspartate) O-methyltransferase OS=Homo sapiens OX=9606 GN=PCMT1 PE=1 SV=2	7	1	0.1925	1	716.308	2146.91	2146.91	0.75	0.00054	22.5	MS2	25.3892		246	2610	01_TK_THP-1_ADPr_EThcD_MS2_120K_70min.raw	1	0.00114	0.004959
LKATVTPSPVKGK	[R].LkATVTPSPVKGK.[G]	Sequest HT (A2)	Unambiguous	EThcD	High	K2(ADP-Ribosyl)	K2(ADP-Ribosyl): 100	1.77	23.1344	3	Q9H1E3	Nuclear ubiquitous casein and cyclin-dependent kinase substrate 1 OS=Homo sapiens OX=9606 GN=NUCKS1 PE=1 SV=1	2	2	0.1808	1	622.964	1866.88	1866.88	0.54	0.00034	22.5	MS2	17.8423		246	2616	01_TK_THP-1_ADPr_EThcD_MS2_120K_70min.raw	1	0.00114	0.007665
ALEEAMEQKAELER	[R].ALEEAmEQkAELER.[L]	Sequest HT (A2)	Unambiguous	EThcD	High	M6(Oxidation); K9(ADP-Ribosyl)	K9(ADP-Ribosyl): 100	1.38	30.7358	3	P35579	Myosin-9 OS=Homo sapiens OX=9606 GN=MYH9 PE=1 SV=4	2	1	0.1594	1	735.292	2203.86	2203.86	0.58	0.00042	22.5	MS2	12.0853		246	3705	01_TK_THP-1_ADPr_EThcD_MS2_120K_70min.raw	1	0.00114	0.007966
TTLGSKVVNSCHR	[K].TTLGSkVVNScHR.[Q]	Sequest HT (A2)	Unambiguous	EThcD	High	K6(ADP-Ribosyl); C11(Carbamidomethyl)	K6(ADP-Ribosyl): 99.32	3.2	20.4569	3	E9PCA1	CCT-epsilon OS=Homo sapiens OX=9606 GN=CCT5 PE=1 SV=1	5	1	0.1125	1	667.275	1999.81	1999.81	0.16	0.00011	22.5	MS2	32.1394		246	2234	01_TK_THP-1_ADPr_EThcD_MS2_120K_70min.raw	1	0.00114	0.0004936
SRDSFLKR	[K].SRDSFLkR.[V]	Sequest HT (A2)	Unambiguous	EThcD	High	K7(ADP-Ribosyl)	K7(ADP-Ribosyl): 99.64	2.2	20.4642	3	M0R181	60S ribosomal protein L21 (Fragment) OS=Homo sapiens OX=9606 GN=RPL21 PE=1 SV=1	2	2	0.15	1	517.212	1549.62	1549.62	0.54	0.00028	22.5	MS2	34.3049		246	2235	01_TK_THP-1_ADPr_EThcD_MS2_120K_70min.raw	1	0.00114	0.004758
GVSKAVEHINK	[K].GVSkAVEHINK.[T]	Sequest HT (A2)	Unambiguous	EThcD	High	K4(ADP-Ribosyl)	K4(ADP-Ribosyl): 100	2.75	20.0857	3	P06733	Alpha-enolase OS=Homo sapiens OX=9606 GN=ENO1 PE=1 SV=2	6	1	0.1236	1	574.913	1722.73	1722.72	0.47	0.00027	22.5	MS2	15.1882		246	2181	01_TK_THP-1_ADPr_EThcD_MS2_120K_70min.raw	1	0.00114	0.002712
VAQKKASFLR	[R].VAQKkASFLR.[A]	Sequest HT (A2)	Unambiguous	EThcD	High	K5(ADP-Ribosyl)	K5(ADP-Ribosyl): 100	1.9	19.661	3	P46777	60S ribosomal protein L5 OS=Homo sapiens OX=9606 GN=RPL5 PE=1 SV=3	2	2	0.1053	1	563.59	1688.76	1688.76	0	0	22.5	MS2	9.19799		246	2120	01_TK_THP-1_ADPr_EThcD_MS2_120K_70min.raw	1	0.00114	0.00513
KLLEHKEIDGR	[K].kLLEHKEIDGR.[L]	Sequest HT (A2)	Unambiguous	EThcD	High	K1(ADP-Ribosyl)	K1(ADP-Ribosyl): 100	2.25	19.6679	3	A0A087X2I1	26S proteasome regulatory subunit 10B OS=Homo sapiens OX=9606 GN=PSMC6 PE=1 SV=1	8	2	0.1511	1	626.943	1878.81	1878.81	0.15	0.0001	22.5	MS2	20.9961		246	2121	01_TK_THP-1_ADPr_EThcD_MS2_120K_70min.raw	1	0.00114	0.002336
HGEAQVKIWR	[K].HGEAQVkIWR.[R]	Sequest HT (A2)	Unambiguous	EThcD	High	K7(ADP-Ribosyl)	K7(ADP-Ribosyl): 100	2.28	31.5466	3	P18669	Phosphoglycerate mutase 1 OS=Homo sapiens OX=9606 GN=PGAM1 PE=1 SV=2	2	1	0.3684	1	588.914	1764.73	1764.73	0.29	0.00017	22.5	MS2	0		246	3815	01_TK_THP-1_ADPr_EThcD_MS2_120K_70min.raw	1	0.00114	0.0008152
IEEELGSKAK	[R].IEEELGSkAK.[F]	Sequest HT (A2)	Unambiguous	EThcD	High	K8(ADP-Ribosyl)	K8(ADP-Ribosyl): 100	2.43	19.8584	3	P06733	Alpha-enolase OS=Homo sapiens OX=9606 GN=ENO1 PE=1 SV=2	3	1	0.1235	1	548.89	1644.65	1644.66	-0.27	-0.00015	22.5	MS2	8.48199		246	2148	01_TK_THP-1_ADPr_EThcD_MS2_120K_70min.raw	1	0.00114	0.0001989
ALAAAGYDVEKNNSR	[K].ALAAAGYDVEkNNSR.[I]	Sequest HT (A2)	Unambiguous	EThcD	High	K11(ADP-Ribosyl)	E10(ADP-Ribosyl): 99.51	3.78	31.3001	3	P10412	Histone H1.4 OS=Homo sapiens OX=9606 GN=H1-4 PE=1 SV=2	5	1	0.0317	1	707.288	2119.85	2119.85	0.55	0.00039	22.5	MS2	24.5879		246	3780	01_TK_THP-1_ADPr_EThcD_MS2_120K_70min.raw	1	0.00114	1.548e-06
IKEKYIDQEELNK	[K].IKEkYIDQEELNK.[T]	Sequest HT (A2)	Unambiguous	EThcD	High	K4(ADP-Ribosyl)	K4(ADP-Ribosyl): 33.27; Y5(ADP-Ribosyl): 33.27; D7(ADP-Ribosyl): 33.27	1.92	31.1918	3	P07900; P08238	Heat shock protein HSP 90-alpha OS=Homo sapiens OX=9606 GN=HSP90AA1 PE=1 SV=5;Heat shock protein HSP 90-beta OS=Homo sapiens OX=9606 GN=HSP90AB1 PE=1 SV=4	4	2	0.0208	1	730.984	2190.94	2190.94	0.44	0.00032	22.5	MS2	0		246	3765	01_TK_THP-1_ADPr_EThcD_MS2_120K_70min.raw	2	0.00114	0.01877
SRKESYSVYVYK	[R].SRkESYSVYVYK.[V]	Sequest HT (A2)	Unambiguous	EThcD	High	K3(ADP-Ribosyl)	K3(ADP-Ribosyl): 100	3.26	31.1845	3	Q5QNW6; O60814	Histone H2B type 2-F OS=Homo sapiens OX=9606 GN=H2BC18 PE=1 SV=3;Histone H2B type 1-K OS=Homo sapiens OX=9606 GN=H2BC12 PE=1 SV=3	11	2	0.0368	1	683.95	2049.84	2049.84	0.36	0.00025	22.5	MS2	0		246	3764	01_TK_THP-1_ADPr_EThcD_MS2_120K_70min.raw	2	0.00114	0.001602
ALAAGGYDVEKNNSR	[K].ALAAGGYDVEkNNSR.[I]	Sequest HT (A2)	Unambiguous	EThcD	High	K11(ADP-Ribosyl)	K11(ADP-Ribosyl): 100	3.53	29.1105	3	P16401	Histone H1.5 OS=Homo sapiens OX=9606 GN=H1-5 PE=1 SV=3	1	1	0.0822	1	702.616	2105.83	2105.83	0.74	0.00052	22.5	MS2	4.85791		246	3472	01_TK_THP-1_ADPr_EThcD_MS2_120K_70min.raw	1	0.00114	2.92e-05
SNLPAKAIGHR	[R].SNLPAkAIGHR.[I]	Sequest HT (A2)	Unambiguous	EThcD	High	K6(ADP-Ribosyl)	K6(ADP-Ribosyl): 100	2.55	21.1945	3	P18077	60S ribosomal protein L35a OS=Homo sapiens OX=9606 GN=RPL35A PE=1 SV=2	1	1	0.4196	1	568.913	1704.73	1704.73	0.08	5e-05	22.5	MS2	3.21228		246	2339	01_TK_THP-1_ADPr_EThcD_MS2_120K_70min.raw	1	0.00114	0.002015
VQVEYKGETK	[K].VQVEYkGETK.[ST]	Sequest HT (A2)	Unambiguous	EThcD	High	K6(ADP-Ribosyl)	K6(ADP-Ribosyl): 100	3.59	21.3103	3	P11142	Heat shock cognate 71 kDa protein OS=Homo sapiens OX=9606 GN=HSPA8 PE=1 SV=1	11	1	0.1281	1	574.566	1721.68	1721.68	0.52	0.0003	22.5	MS2	6.78776		246	2355	01_TK_THP-1_ADPr_EThcD_MS2_120K_70min.raw	1	0.00114	3.819e-05
KTETQEKNPLPSKETIEQEKQAGES	[K].KTETQEKNPLPSkETIEQEKQAGES.[-]	Sequest HT (A2)	Unambiguous	EThcD	High	K13(ADP-Ribosyl)	S12(ADP-Ribosyl): 47.9; K13(ADP-Ribosyl): 47.9	3.13	28.6528	4	P62328	Thymosin beta-4 OS=Homo sapiens OX=9606 GN=TMSB4X PE=1 SV=2	1	4	0.0319	1	843.373	3370.47	3370.47	-0.3	-0.00025	22.5	MS2	0		246	3407	01_TK_THP-1_ADPr_EThcD_MS2_120K_70min.raw	1	0.00114	0.001949
HAVSEGTKAVTKYTSSK	[K].HAVSEGTKAVTkYTSSK.[-LK]	Sequest HT (A2)	Unambiguous	EThcD	High	K12(ADP-Ribosyl)	K12(ADP-Ribosyl): 98.49	2.07	21.3171	3	Q16778; Q5QNW6; Q8N257	Histone H2B type 2-E OS=Homo sapiens OX=9606 GN=H2BC21 PE=1 SV=3;Histone H2B type 2-F OS=Homo sapiens OX=9606 GN=H2BC18 PE=1 SV=3;Histone H2B type 3-B OS=Homo sapiens OX=9606 GN=H2BU1 PE=1 SV=3	15	2	0.0145	1	779.005	2335	2335	-0.49	-0.00038	22.5	MS2	55.6359		246	2356	01_TK_THP-1_ADPr_EThcD_MS2_120K_70min.raw	3	0.00114	0.01653
HAVSEGTKAVTKYTSSK	[K].HAVSEGTKAVTkYTSSK.[-LK]	Sequest HT (A2)	Unambiguous	EThcD	High	K12(ADP-Ribosyl)	T14(ADP-Ribosyl): 33.24; S15(ADP-Ribosyl): 33.24; S16(ADP-Ribosyl): 33.24	5.8	21.3578	4	Q16778; Q5QNW6; Q8N257	Histone H2B type 2-E OS=Homo sapiens OX=9606 GN=H2BC21 PE=1 SV=3;Histone H2B type 2-F OS=Homo sapiens OX=9606 GN=H2BC18 PE=1 SV=3;Histone H2B type 3-B OS=Homo sapiens OX=9606 GN=H2BU1 PE=1 SV=3	15	2	0.0569	1	584.505	2335	2335	-0.7	-0.00041	22.5	MS2	13.0575		246	2362	01_TK_THP-1_ADPr_EThcD_MS2_120K_70min.raw	3	0.00114	7.054e-05
GSGTAEVELKK	[K].GSGTAEVELkK.[G]	Sequest HT (A2)	Unambiguous	EThcD	High	K10(ADP-Ribosyl)	K10(ADP-Ribosyl): 99.53	2.77	21.5124	3	P14618	Pyruvate kinase PKM OS=Homo sapiens OX=9606 GN=PKM PE=1 SV=4	10	1	0.0903	1	553.894	1659.67	1659.67	1	0.00055	22.5	MS2	20.6592		246	2384	01_TK_THP-1_ADPr_EThcD_MS2_120K_70min.raw	1	0.00114	0.001214
MKETAEAYLGKK	[K].mKETAEAYLGkK.[V]	Sequest HT (A2)	Unambiguous	EThcD	High	M1(Oxidation); K11(ADP-Ribosyl)	K11(ADP-Ribosyl): 99.57	3.05	21.6028	3	P11021	Endoplasmic reticulum chaperone BiP OS=Homo sapiens OX=9606 GN=HSPA5 PE=1 SV=2	3	2	0.0328	1	642.597	1925.78	1925.78	0.73	0.00047	22.5	MS2	8.8573		246	2397	01_TK_THP-1_ADPr_EThcD_MS2_120K_70min.raw	1	0.00114	6.995e-05
RATKKEPAVLELEGKK	[K].RATkKEPAVLELEGKK.[W]	Sequest HT (A2)	Unambiguous	EThcD	High	K4(ADP-Ribosyl)	K4(ADP-Ribosyl): 99.12	3.76	21.6438	4	Q01518	Adenylyl cyclase-associated protein 1 OS=Homo sapiens OX=9606 GN=CAP1 PE=1 SV=5	2	4	0.0559	1	585.286	2338.12	2338.12	0.37	0.00022	22.5	MS2	22.0784		246	2403	01_TK_THP-1_ADPr_EThcD_MS2_120K_70min.raw	1	0.00114	0.0008985
LKATVTPSPVKGK	[R].LKATVTPSPVkGK.[G]	Sequest HT (A2)	Unambiguous	EThcD	High	K11(ADP-Ribosyl)	S8(ADP-Ribosyl): 50; K11(ADP-Ribosyl): 50	2.79	21.6572	3	Q9H1E3	Nuclear ubiquitous casein and cyclin-dependent kinase substrate 1 OS=Homo sapiens OX=9606 GN=NUCKS1 PE=1 SV=1	2	2	0.0896	1	622.964	1866.88	1866.88	0.34	0.00021	22.5	MS2	23.8908		246	2405	01_TK_THP-1_ADPr_EThcD_MS2_120K_70min.raw	1	0.00114	0.003935
GGIMLPEKSQGK	[K].GGImLPEkSQGK.[V]	Sequest HT (A2)	Unambiguous	EThcD	High	M4(Oxidation); K8(ADP-Ribosyl)	K8(ADP-Ribosyl): 99.39	2.02	29.1779	3	B8ZZL8	10 kDa heat shock protein, mitochondrial OS=Homo sapiens OX=9606 GN=HSPE1 PE=1 SV=1	3	1	0.0693	1	601.246	1801.72	1801.72	0.44	0.00026	22.5	MS2	0		246	3482	01_TK_THP-1_ADPr_EThcD_MS2_120K_70min.raw	1	0.00114	0.01269
CVNTTLQIKGK	[K].cVNTTLQIkGK.[I]	Sequest HT (A2)	Unambiguous	EThcD	High	C1(Carbamidomethyl); K9(ADP-Ribosyl)	K9(ADP-Ribosyl): 99.1	1.43	29.9111	3	Q01518	Adenylyl cyclase-associated protein 1 OS=Homo sapiens OX=9606 GN=CAP1 PE=1 SV=5	2	1	0.1748	1	601.589	1802.75	1802.75	-0.28	-0.00017	22.5	MS2	44.594		246	3586	01_TK_THP-1_ADPr_EThcD_MS2_120K_70min.raw	1	0.00114	0.01753
SIAKEGFEKISK	[R].SIAKEGFEkISK.[G-]	Sequest HT (A2)	Unambiguous	EThcD	High	K9(ADP-Ribosyl)	K9(ADP-Ribosyl): 98.72	2.41	29.1852	3	A0A7I2V599	60 kDa chaperonin OS=Homo sapiens OX=9606 GN=HSPD1 PE=1 SV=1	12	2	0.0415	1	626.608	1877.81	1877.81	-0.07	-4e-05	22.5	MS2	25.7539		246	3483	01_TK_THP-1_ADPr_EThcD_MS2_120K_70min.raw	1	0.00114	0.009059
GSGTAEVELKKGATLK	[K].GSGTAEVELKkGATLK.[I]	Sequest HT (A2)	Unambiguous	EThcD	High	K11(ADP-Ribosyl)	K10(ADP-Ribosyl): 99.15	2.87	29.5785	3	P14618	Pyruvate kinase PKM OS=Homo sapiens OX=9606 GN=PKM PE=1 SV=4	10	2	0.0105	1	710.656	2129.95	2129.95	0.89	0.00063	22.5	MS2	25.7808		246	3539	01_TK_THP-1_ADPr_EThcD_MS2_120K_70min.raw	1	0.00114	0.0005012
HQGVMVGMGQKDSYVGDEAQSKR	[R].HQGVmVGmGQKDSYVGDEAQSKr.[G]	Sequest HT (A2)	Unambiguous	EThcD	High	M5(Oxidation); M8(Oxidation); R23(ADP-Ribosyl)	K11(ADP-Ribosyl): 11.11; D12(ADP-Ribosyl): 11.11; S13(ADP-Ribosyl): 11.11; Y14(ADP-Ribosyl): 11.11; D17(ADP-Ribosyl): 11.11; E18(ADP-Ribosyl): 11.11; S21(ADP-Ribosyl): 11.11; K22(ADP-Ribosyl): 11.11; R23(ADP-Ribosyl): 11.11	2.04	20.8587	4	P60709	Actin, cytoplasmic 1 OS=Homo sapiens OX=9606 GN=ACTB PE=1 SV=1	24	2	0.0049	1	770.812	3080.23	3080.23	-0.26	-0.0002	22.5	MS2	0		246	2291	01_TK_THP-1_ADPr_EThcD_MS2_120K_70min.raw	1	0.00114	0.006669
HLTDAYFKK	[K].HLTDAYFKk.[K]	Sequest HT (A2)	Unambiguous	EThcD	High	K9(ADP-Ribosyl)	K8(ADP-Ribosyl): 50; K9(ADP-Ribosyl): 50	1.84	29.4892	3	Q02878	60S ribosomal protein L6 OS=Homo sapiens OX=9606 GN=RPL6 PE=1 SV=3	1	1	0.0054	1	555.223	1663.66	1663.66	0.17	9e-05	22.5	MS2	24.2484		246	3526	01_TK_THP-1_ADPr_EThcD_MS2_120K_70min.raw	1	0.00114	0.004697
GTGASGSFKLNKKAASGEAKPK	[K].GTGASGSFKLNKkAASGEAKPK.[AV]	Sequest HT (A2)	Unambiguous	EThcD	High	K13(ADP-Ribosyl)	K13(ADP-Ribosyl): 98.98	5.3	17.1709	4	P16401; P10412	Histone H1.5 OS=Homo sapiens OX=9606 GN=H1-5 PE=1 SV=3;Histone H1.4 OS=Homo sapiens OX=9606 GN=H1-4 PE=1 SV=2	3	3	0.0868	1	669.562	2675.23	2675.22	0.99	0.00066	22.5	MS2	9.07227		246	1762	01_TK_THP-1_ADPr_EThcD_MS2_120K_70min.raw	2	0.00114	6.191e-05
SQKPVMVKR	[R].SQKPVmVkR.[K]	Sequest HT (A2)	Unambiguous	EThcD	High	M6(Oxidation); K8(ADP-Ribosyl)	K8(ADP-Ribosyl): 99.53	1.65	8.0213	3	P46779	60S ribosomal protein L28 OS=Homo sapiens OX=9606 GN=RPL28 PE=1 SV=3	1	1	0.1394	1	543.9	1629.69	1629.69	0.18	0.0001	22.5	MS2	2.58932		246	452	01_TK_THP-1_ADPr_EThcD_MS2_120K_70min.raw	1	0.00114	0.003646
KVLGEKGKNIK	[R].KVLGEkGKNIK.[I]	Sequest HT (A2)	Unambiguous	EThcD	High	K6(ADP-Ribosyl)	K6(ADP-Ribosyl): 100	2.3	8.201	3	P14618	Pyruvate kinase PKM OS=Homo sapiens OX=9606 GN=PKM PE=1 SV=4	9	3	0.0043	1	585.613	1754.82	1754.82	0.33	0.00019	22.5	MS2	40.8542		246	478	01_TK_THP-1_ADPr_EThcD_MS2_120K_70min.raw	1	0.00114	0.01307
VLLQGKGDSEHKR	[K].VLLQGKGDSeHKR.[K]	Sequest HT (A2)	Unambiguous	EThcD	High	E10(ADP-Ribosyl)	E10(ADP-Ribosyl): 33.27; H11(ADP-Ribosyl): 33.27; K12(ADP-Ribosyl): 33.27	2.55	11.3268	3	P35579	Myosin-9 OS=Homo sapiens OX=9606 GN=MYH9 PE=1 SV=4	1	2	0.0039	1	669.962	2007.87	2007.87	1.24	0.00083	22.5	MS2	20.012		246	933	01_TK_THP-1_ADPr_EThcD_MS2_120K_70min.raw	1	0.00114	0.00128
VLGEKGKNIK	[K].VLGEkGKNIK.[I]	Sequest HT (A2)	Unambiguous	EThcD	High	K5(ADP-Ribosyl)	K5(ADP-Ribosyl): 99.68	3.24	13.6088	3	P14618	Pyruvate kinase PKM OS=Homo sapiens OX=9606 GN=PKM PE=1 SV=4	9	2	0.0556	1	542.915	1626.73	1626.73	0.62	0.00033	22.5	MS2	20.8654		246	1258	01_TK_THP-1_ADPr_EThcD_MS2_120K_70min.raw	1	0.00114	0.001932
VLKAQAQSQK	[K].VLkAQAQSQK.[A]	Sequest HT (A2)	Unambiguous	EThcD	High	K3(ADP-Ribosyl)	K3(ADP-Ribosyl): 100	1.89	11.2222	3	P49207	60S ribosomal protein L34 OS=Homo sapiens OX=9606 GN=RPL34 PE=1 SV=3	1	1	0.5767	1	547.906	1641.7	1641.7	0.52	0.00028	22.5	MS2	6.81917		246	918	01_TK_THP-1_ADPr_EThcD_MS2_120K_70min.raw	1	0.00114	0.01877
FHVEEEGKGKDASGNK	[R].FHVEEEGkGKDASGNK.[V]	Sequest HT (A2)	Unambiguous	EThcD	High	K8(ADP-Ribosyl)	K8(ADP-Ribosyl): 100	2.6	13.4906	3	P00558	Phosphoglycerate kinase 1 OS=Homo sapiens OX=9606 GN=PGK1 PE=1 SV=3	2	2	0.0538	1	758.303	2272.89	2272.89	1.19	0.0009	22.5	MS2	39.5632		246	1241	01_TK_THP-1_ADPr_EThcD_MS2_120K_70min.raw	1	0.00114	4.65e-05
SSQPLASKQEKDGTEKR	[K].SSQPLASKQeKDGTEKR.[G]	Sequest HT (A2)	Unambiguous	EThcD	High	E10(ADP-Ribosyl)	E10(ADP-Ribosyl): 49.83; K11(ADP-Ribosyl): 49.83	2.17	8.8742	3	P17096-2; P17096	Isoform HMG-Y of High mobility group protein HMG-I/HMG-Y OS=Homo sapiens OX=9606 GN=HMGA1;High mobility group protein HMG-I/HMG-Y OS=Homo sapiens OX=9606 GN=HMGA1 PE=1 SV=3	4	3	0.0645	1	810.683	2430.04	2430.03	0.86	0.0007	22.5	MS2	0		246	577	01_TK_THP-1_ADPr_EThcD_MS2_120K_70min.raw	2	0.00114	0.01028
EAPAPPKAEAKAK	[K].EAPAPPKAEAkAK.[A]	Sequest HT (A2)	Unambiguous	EThcD	High	K11(ADP-Ribosyl)	K11(ADP-Ribosyl): 100	2.54	13.4535	3	P62750	60S ribosomal protein L23a OS=Homo sapiens OX=9606 GN=RPL23A PE=1 SV=1	1	2	0.1535	1	616.936	1848.79	1848.79	0.86	0.00053	22.5	MS2	8.5074		246	1236	01_TK_THP-1_ADPr_EThcD_MS2_120K_70min.raw	1	0.00114	0.003315
SSQPLASKQEKDGTEKR	[K].SSQPLASKQEkDGTEKR.[G]	Sequest HT (A2)	Unambiguous	EThcD	High	K11(ADP-Ribosyl)	E10(ADP-Ribosyl): 99.03	5.31	8.8946	4	P17096-2; P17096	Isoform HMG-Y of High mobility group protein HMG-I/HMG-Y OS=Homo sapiens OX=9606 GN=HMGA1;High mobility group protein HMG-I/HMG-Y OS=Homo sapiens OX=9606 GN=HMGA1 PE=1 SV=3	4	3	0.0245	1	608.264	2430.03	2430.03	0.58	0.00035	22.5	MS2	4.15661		246	580	01_TK_THP-1_ADPr_EThcD_MS2_120K_70min.raw	2	0.00114	0.001012
HVSDDMKTHKNPALK	[K].HVSDDmKTHkNPALK.[A]	Sequest HT (A2)	Unambiguous	EThcD	High	M6(Oxidation); K10(ADP-Ribosyl)	K10(ADP-Ribosyl): 99.62	4.2	7.5054	3	Q01518	Adenylyl cyclase-associated protein 1 OS=Homo sapiens OX=9606 GN=CAP1 PE=1 SV=5	3	2	0.0167	1	759.984	2277.94	2277.94	0.75	0.00057	22.5	MS2	0		246	376	01_TK_THP-1_ADPr_EThcD_MS2_120K_70min.raw	1	0.00114	0.0003541
KAPAQKVPAQKATGQK	[K].KAPAQKVPAQkATGQK.[A]	Sequest HT (A2)	Unambiguous	EThcD	High	K11(ADP-Ribosyl)	K11(ADP-Ribosyl): 100	3.7	7.5243	3	P50914	60S ribosomal protein L14 OS=Homo sapiens OX=9606 GN=RPL14 PE=1 SV=4	1	3	0.173	1	731.348	2192.03	2192.03	1.15	0.00084	22.5	MS2	0		246	379	01_TK_THP-1_ADPr_EThcD_MS2_120K_70min.raw	1	0.00114	0.009225
SGKKLEDGPK	[R].SGkKLEDGPK.[F]	Sequest HT (A2)	Unambiguous	EThcD	High	K3(ADP-Ribosyl)	K4(ADP-Ribosyl): 99.15	2.53	7.6497	3	P68104	Elongation factor 1-alpha 1 OS=Homo sapiens OX=9606 GN=EEF1A1 PE=1 SV=1	6	2	0.0988	1	533.887	1599.65	1599.65	0.74	0.00039	22.5	MS2	15.8021		246	397	01_TK_THP-1_ADPr_EThcD_MS2_120K_70min.raw	1	0.00114	0.01312
KKMMEIMTR	[R].kKmmEImTR.[E]	Sequest HT (A2)	Unambiguous	EThcD	High	K1(ADP-Ribosyl); M3(Oxidation); M4(Oxidation); M7(Oxidation)	K1(ADP-Ribosyl): 99.52	2.26	7.6688	3	D6RG13	40S ribosomal protein S3a (Fragment) OS=Homo sapiens OX=9606 GN=RPS3A PE=1 SV=1	8	2	0.0354	1	586.222	1756.65	1756.65	0.4	0.00023	22.5	MS2	12.1474		246	400	01_TK_THP-1_ADPr_EThcD_MS2_120K_70min.raw	1	0.00114	0.005748
HVSDDMKTHKNPALKAQSGPVR	[K].HVSDDmKTHkNPALKAQSGPVR.[-S]	Sequest HT (A2)	Unambiguous	EThcD	High	M6(Oxidation); K10(ADP-Ribosyl)	K10(ADP-Ribosyl): 98.13	3.95	13.8131	4	Q01518	Adenylyl cyclase-associated protein 1 OS=Homo sapiens OX=9606 GN=CAP1 PE=1 SV=5	3	3	0.0152	1	744.083	2973.31	2973.31	0.36	0.00027	22.5	MS2	0		246	1287	01_TK_THP-1_ADPr_EThcD_MS2_120K_70min.raw	1	0.00114	0.002999
SKEYFSKQK	[K].SKEYFSkQK.[-]	Sequest HT (A2)	Unambiguous	EThcD	High	K7(ADP-Ribosyl)	K7(ADP-Ribosyl): 100	2.43	11.3338	3	Q06830	Peroxiredoxin-1 OS=Homo sapiens OX=9606 GN=PRDX1 PE=1 SV=1	2	2	0.0823	1	562.559	1685.66	1685.66	0.57	0.00032	22.5	MS2	33.9229		246	934	01_TK_THP-1_ADPr_EThcD_MS2_120K_70min.raw	1	0.00114	0.0008739
SSQPLASKQEKDGTEKR	[K].SSQPLASKQEKDGTEkR.[G]	Sequest HT (A2)	Unambiguous	EThcD	High	K16(ADP-Ribosyl)	T14(ADP-Ribosyl): 24.93; E15(ADP-Ribosyl): 24.93; K16(ADP-Ribosyl): 24.93; R17(ADP-Ribosyl): 24.93	5.36	7.8649	4	P17096-2; P17096	Isoform HMG-Y of High mobility group protein HMG-I/HMG-Y OS=Homo sapiens OX=9606 GN=HMGA1;High mobility group protein HMG-I/HMG-Y OS=Homo sapiens OX=9606 GN=HMGA1 PE=1 SV=3	4	3	0.0373	1	608.264	2430.03	2430.03	0.58	0.00035	22.5	MS2	9.01176		246	429	01_TK_THP-1_ADPr_EThcD_MS2_120K_70min.raw	2	0.00114	2.82e-05
APAQKAPAPKASGK	[K].APAQKAPAPkASGK.[K]	Sequest HT (A2)	Unambiguous	EThcD	High	K10(ADP-Ribosyl)	K10(ADP-Ribosyl): 100	3.39	7.8579	3	P50914	60S ribosomal protein L14 OS=Homo sapiens OX=9606 GN=RPL14 PE=1 SV=4	1	2	0.1563	1	621.612	1862.82	1862.82	1.1	0.00068	22.5	MS2	11.3952		246	428	01_TK_THP-1_ADPr_EThcD_MS2_120K_70min.raw	1	0.00114	0.005316
SSQPLASKQEKDGTEKR	[K].SSQPLASKQEKDGTEkR.[G]	Sequest HT (A2)	Unambiguous	EThcD	High	K16(ADP-Ribosyl)	E15(ADP-Ribosyl): 49.84; K16(ADP-Ribosyl): 49.84	3.75	7.8039	3	P17096-2; P17096	Isoform HMG-Y of High mobility group protein HMG-I/HMG-Y OS=Homo sapiens OX=9606 GN=HMGA1;High mobility group protein HMG-I/HMG-Y OS=Homo sapiens OX=9606 GN=HMGA1 PE=1 SV=3	4	3	0.0107	1	810.683	2430.04	2430.03	0.86	0.0007	22.5	MS2	0		246	420	01_TK_THP-1_ADPr_EThcD_MS2_120K_70min.raw	2	0.00114	0.001535
SSTPEEVKKR	[K].SSTPEEVKkR.[K]	Sequest HT (A2)	Unambiguous	EThcD	High	K9(ADP-Ribosyl)	K9(ADP-Ribosyl): 100	2.17	7.7918	3	E9PK25	Cofilin, non-muscle isoform OS=Homo sapiens OX=9606 GN=CFL1 PE=1 SV=1	7	2	0.0645	1	567.901	1701.69	1701.69	0.75	0.00043	22.5	MS2	4.35302		246	418	01_TK_THP-1_ADPr_EThcD_MS2_120K_70min.raw	1	0.00114	0.001316
KGNYAER	[R].kGNYAER.[VI]	Sequest HT (A2)	Unambiguous	EThcD	High	K1(ADP-Ribosyl)	K1(ADP-Ribosyl): 100	1.74	7.771	3	Q99878	Histone H2A type 1-J OS=Homo sapiens OX=9606 GN=H2AC14 PE=1 SV=3	10	1	0.2816	1	460.166	1378.48	1378.48	0.42	0.00019	22.5	MS2	8.68927		246	415	01_TK_THP-1_ADPr_EThcD_MS2_120K_70min.raw	1	0.00114	0.005258
AAVTPGKKAAATPAKK	[K].AAVTPGKkAAATPAKK.[T]	Sequest HT (A2)	Unambiguous	EThcD	High	K8(ADP-Ribosyl)	K8(ADP-Ribosyl): 100	3.05	7.7169	3	A0A7I2V5M5	Nucleolin OS=Homo sapiens OX=9606 GN=NCL PE=1 SV=1	11	3	0.0623	1	684.329	2050.97	2050.97	0.69	0.00047	22.5	MS2	8.0572		246	407	01_TK_THP-1_ADPr_EThcD_MS2_120K_70min.raw	1	0.00114	0.004718
AVTTPGKKGATPGK	[K].AVTTPGKkGATPGK.[A]	Sequest HT (A2)	Unambiguous	EThcD	High	K8(ADP-Ribosyl)	K8(ADP-Ribosyl): 100	2.93	9.5815	3	A0A7I2V5M5	Nucleolin OS=Homo sapiens OX=9606 GN=NCL PE=1 SV=1	11	2	0.1468	1	618.612	1853.82	1853.82	0.99	0.00061	22.5	MS2	6.35275		246	681	01_TK_THP-1_ADPr_EThcD_MS2_120K_70min.raw	1	0.00114	0.004641
VLLQGKGDSEHKR	[K].VLLQGkGDSEHKR.[K]	Sequest HT (A2)	Unambiguous	EThcD	High	K6(ADP-Ribosyl)	K6(ADP-Ribosyl): 100	5.25	12.6652	3	P35579	Myosin-9 OS=Homo sapiens OX=9606 GN=MYH9 PE=1 SV=4	1	2	0.1429	1	669.961	2007.87	2007.87	0.6	0.0004	22.5	MS2	16.4962		246	1124	01_TK_THP-1_ADPr_EThcD_MS2_120K_70min.raw	1	0.00114	0.0001023
SDEKAAVAGKKPVVGKK	[K].SDEKAAVAGKKPVVGkK.[G]	Sequest HT (A2)	Unambiguous	EThcD	High	K16(ADP-Ribosyl)	K16(ADP-Ribosyl): 49.98; K17(ADP-Ribosyl): 49.98	2.37	10.3263	4	P36578	60S ribosomal protein L4 OS=Homo sapiens OX=9606 GN=RPL4 PE=1 SV=5	2	3	0.0422	1	564.022	2253.07	2253.07	0.18	0.0001	22.5	MS2	4.91995		246	788	01_TK_THP-1_ADPr_EThcD_MS2_120K_70min.raw	1	0.00114	0.01364
LSARDHQKLER	[K].LSARDHQkLER.[E]	Sequest HT (A2)	Unambiguous	EThcD	High	K8(ADP-Ribosyl)	K8(ADP-Ribosyl): 99.28	1.38	12.9855	3	A0A5K1VW76	Calcium/calmodulin-dependent protein kinase OS=Homo sapiens OX=9606 GN=CAMK2A PE=1 SV=1	50	2	0.1739	1	631.938	1893.8	1893.8	-0.25	-0.00016	22.5	MS2	47.0023		246	1169	01_TK_THP-1_ADPr_EThcD_MS2_120K_70min.raw	1	0.00114	0.01007
ARPDAEKKEMKTITGK	[R].ARPDAEKkEmKTITGK.[T]	Sequest HT (A2)	Unambiguous	EThcD	High	K8(ADP-Ribosyl); M10(Oxidation)	T12(ADP-Ribosyl): 49.66; T14(ADP-Ribosyl): 49.66	2.55	10.2511	4	O15144	Actin-related protein 2/3 complex subunit 2 OS=Homo sapiens OX=9606 GN=ARPC2 PE=1 SV=1	1	3	0.0275	1	590.765	2360.04	2360.04	0.41	0.00024	22.5	MS2	10.9094		246	777	01_TK_THP-1_ADPr_EThcD_MS2_120K_70min.raw	1	0.00114	0.00389
RAVAREESGKPGAHVTVK	[K].RAVAREESGkPGAHVTVK.[K]	Sequest HT (A2)	Unambiguous	EThcD	High	K10(ADP-Ribosyl)	K10(ADP-Ribosyl): 49.2; H14(ADP-Ribosyl): 49.2	3.62	12.4064	4	A0A024RA28	Heterogeneous nuclear ribonucleoprotein A2/B1, isoform CRA_d OS=Homo sapiens OX=9606 GN=HNRNPA2B1 PE=1 SV=1	12	2	0.0884	1	609.032	2433.11	2433.11	0.06	4e-05	22.5	MS2	38.2125		246	1087	01_TK_THP-1_ADPr_EThcD_MS2_120K_70min.raw	1	0.00114	0.001015
AIMDKKANIR	[R].AImDKkANIR.[N]	Sequest HT (A2)	Unambiguous	EThcD	High	M3(Oxidation); K6(ADP-Ribosyl)	K6(ADP-Ribosyl): 99.67	2.14	12.5739	3	P13639	Elongation factor 2 OS=Homo sapiens OX=9606 GN=EEF2 PE=1 SV=4	1	2	0.0748	1	572.911	1716.72	1716.72	0.08	4e-05	22.5	MS2	29.436		246	1111	01_TK_THP-1_ADPr_EThcD_MS2_120K_70min.raw	1	0.00114	0.001062
LGIHEDSQNRKK	[K].LGIHEDSQNrKK.[L]	Sequest HT (A2)	Unambiguous	EThcD	High	R10(ADP-Ribosyl)	R10(ADP-Ribosyl): 49.85; K11(ADP-Ribosyl): 49.85	2.08	9.4035	3	P07900	Heat shock protein HSP 90-alpha OS=Homo sapiens OX=9606 GN=HSP90AA1 PE=1 SV=5	2	2	0.1058	1	655.946	1965.82	1965.82	1.12	0.00073	22.5	MS2	3.39125		246	655	01_TK_THP-1_ADPr_EThcD_MS2_120K_70min.raw	1	0.00114	0.01265
AVTKYTSSK	[K].AVTKYTSSk.[-LK]	Sequest HT (A2)	Unambiguous	EThcD	High	K9(ADP-Ribosyl)	K9(ADP-Ribosyl): 100	3.12	10.9422	3	Q16778; Q5QNW6; Q8N257	Histone H2B type 2-E OS=Homo sapiens OX=9606 GN=H2BC21 PE=1 SV=3;Histone H2B type 2-F OS=Homo sapiens OX=9606 GN=H2BC18 PE=1 SV=3;Histone H2B type 3-B OS=Homo sapiens OX=9606 GN=H2BU1 PE=1 SV=3	15	1	0.0962	1	509.204	1525.6	1525.6	1	0.00051	22.5	MS2	28.4406		246	877	01_TK_THP-1_ADPr_EThcD_MS2_120K_70min.raw	3	0.00114	7.037e-05
FHVEEEGKGKDASGNKVK	[R].FHVEEEGKGKDASGNkVK.[A]	Sequest HT (A2)	Unambiguous	EThcD	High	K16(ADP-Ribosyl)	D11(ADP-Ribosyl): 24.93; S13(ADP-Ribosyl): 24.93; K16(ADP-Ribosyl): 24.93; K18(ADP-Ribosyl): 24.93	5.31	13.2113	4	P00558	Phosphoglycerate kinase 1 OS=Homo sapiens OX=9606 GN=PGK1 PE=1 SV=3	2	3	0.0339	1	625.77	2500.06	2500.05	0.96	0.0006	22.5	MS2	11.7549		246	1201	01_TK_THP-1_ADPr_EThcD_MS2_120K_70min.raw	1	0.00114	1.537e-06
RAVAREESGKPGAHVTVKK	[K].RAVAREESGKPGAhVTVKK.[L]	Sequest HT (A2)	Unambiguous	EThcD	High	H14(ADP-Ribosyl)	S8(ADP-Ribosyl): 16.56; K10(ADP-Ribosyl): 16.56; H14(ADP-Ribosyl): 16.56; T16(ADP-Ribosyl): 16.56; K18(ADP-Ribosyl): 16.56; K19(ADP-Ribosyl): 16.56	2.24	9.1718	5	A0A024RA28	Heterogeneous nuclear ribonucleoprotein A2/B1, isoform CRA_d OS=Homo sapiens OX=9606 GN=HNRNPA2B1 PE=1 SV=1	12	3	0.0223	1	513.047	2561.2	2561.2	0.74	0.00038	22.5	MS2	17.0141		246	621	01_TK_THP-1_ADPr_EThcD_MS2_120K_70min.raw	1	0.00114	0.01373
RIAKAVNEK	[K].RIAkAVNEK.[S]	Sequest HT (A2)	Unambiguous	EThcD	High	K4(ADP-Ribosyl)	K4(ADP-Ribosyl): 100	1.95	8.9685	3	P06733	Alpha-enolase OS=Homo sapiens OX=9606 GN=ENO1 PE=1 SV=2	3	2	0.3333	1	523.899	1569.68	1569.68	0.36	0.00019	22.5	MS2	26.3973		246	591	01_TK_THP-1_ADPr_EThcD_MS2_120K_70min.raw	1	0.00114	0.008537
HVSDDMKTHKNPALK	[K].HVSDDmKTHkNPALK.[A]	Sequest HT (A2)	Unambiguous	EThcD	High	M6(Oxidation); K10(ADP-Ribosyl)	K10(ADP-Ribosyl): 99.42	4.72	7.4849	4	Q01518	Adenylyl cyclase-associated protein 1 OS=Homo sapiens OX=9606 GN=CAP1 PE=1 SV=5	3	2	0.0763	1	570.24	2277.94	2277.94	0.43	0.00024	22.5	MS2	2.10478		246	373	01_TK_THP-1_ADPr_EThcD_MS2_120K_70min.raw	1	0.00114	0.0009535
SKGQVKEEGINK	[K].sKGQVKEEGINK.[S]	Sequest HT (A2)	Unambiguous	EThcD	High	S1(ADP-Ribosyl)	S1(ADP-Ribosyl): 100	3.48	9.3418	3	P09874	Poly [ADP-ribose] polymerase 1 OS=Homo sapiens OX=9606 GN=PARP1 PE=1 SV=4	2	2	0.0115	1	619.932	1857.78	1857.78	1.49	0.00092	22.5	MS2	0		246	646	01_TK_THP-1_ADPr_EThcD_MS2_120K_70min.raw	1	0.00114	0.0005027
KTSATVGPKAPSGGKK	[K].KTSATVGPkAPSGGKK.[A]	Sequest HT (A2)	Unambiguous	EThcD	High	K9(ADP-Ribosyl)	K9(ADP-Ribosyl): 100	4.87	7.6826	3	P16104	Histone H2AX OS=Homo sapiens OX=9606 GN=H2AX PE=1 SV=2	1	3	0.0986	1	685.649	2054.93	2054.93	0.35	0.00024	22.5	MS2	8.1835		246	402	01_TK_THP-1_ADPr_EThcD_MS2_120K_70min.raw	1	0.00114	0.0002342
MKGDYYR	[K-].mkGDYYR.[Y]	Sequest HT (A2)	Unambiguous	EThcD	High	M1(Oxidation); K2(ADP-Ribosyl)	K2(ADP-Ribosyl): 100	1.46	14.4012	3	P63104; P61981	14-3-3 protein zeta/delta OS=Homo sapiens OX=9606 GN=YWHAZ PE=1 SV=1;14-3-3 protein gamma OS=Homo sapiens OX=9606 GN=YWHAG PE=1 SV=2	12	1	0.2329	1	497.167	1489.49	1489.49	0.63	0.00031	22.5	MS2	17.5234		246	1371	01_TK_THP-1_ADPr_EThcD_MS2_120K_70min.raw	2	0.00114	0.01832
SDEKAAVAGKKPVVGK	[K].SDEKAAVAGkKPVVGK.[K]	Sequest HT (A2)	Unambiguous	EThcD	High	K10(ADP-Ribosyl)	K10(ADP-Ribosyl): 100	3.02	14.3372	3	P36578	60S ribosomal protein L4 OS=Homo sapiens OX=9606 GN=RPL4 PE=1 SV=5	2	2	0.0728	1	708.997	2124.98	2124.97	1.29	0.00091	22.5	MS2	5.83001		246	1362	01_TK_THP-1_ADPr_EThcD_MS2_120K_70min.raw	1	0.00114	0.0006202
SKGQVKEEGINKSEKR	[K].SkGQVKEEGINKSEKR.[M]	Sequest HT (A2)	Unambiguous	EThcD	High	K2(ADP-Ribosyl)	S1(ADP-Ribosyl): 49.79; K2(ADP-Ribosyl): 49.79	2.8	7.146	3	P09874	Poly [ADP-ribose] polymerase 1 OS=Homo sapiens OX=9606 GN=PARP1 PE=1 SV=4	2	4	0.0464	1	786.688	2358.05	2358.05	0.86	0.00068	22.5	MS2	0		246	321	01_TK_THP-1_ADPr_EThcD_MS2_120K_70min.raw	1	0.00114	4.504e-05
KAFMGPLKKDR	[K].KAFmGPLKkDR.[I]	Sequest HT (A2)	Unambiguous	EThcD	High	M4(Oxidation); K9(ADP-Ribosyl)	K8(ADP-Ribosyl): 50; K9(ADP-Ribosyl): 50	3.49	14.3018	3	P39023	60S ribosomal protein L3 OS=Homo sapiens OX=9606 GN=RPL3 PE=1 SV=2	2	3	0.0287	1	616.602	1847.79	1847.79	0.66	0.00041	22.5	MS2	14.8179		246	1357	01_TK_THP-1_ADPr_EThcD_MS2_120K_70min.raw	1	0.00114	0.0008686
KQLATKAAR	[R].KQLATkAAR.[K]	Sequest HT (A2)	Unambiguous	EThcD	High	K6(ADP-Ribosyl)	K6(ADP-Ribosyl): 100	3.34	7.1853	3	P84243; Q5TEC6	Histone H3.3 OS=Homo sapiens OX=9606 GN=H3-3A PE=1 SV=2;Histone HIST2H3PS2 OS=Homo sapiens OX=9606 GN=H3-2 PE=1 SV=1	11	2	0.1497	1	509.896	1527.67	1527.67	0.69	0.00035	22.5	MS2	12.2706		109.106	327	01_TK_THP-1_ADPr_EThcD_MS2_120K_70min.raw	2	0.00114	0.01881
SGQRKPATSYVR	[R].SGQRkPATSYVR.[T]	Sequest HT (A2)	Unambiguous	EThcD	High	K5(ADP-Ribosyl)	K5(ADP-Ribosyl): 100	2.27	14.2879	3	P46779	60S ribosomal protein L28 OS=Homo sapiens OX=9606 GN=RPL28 PE=1 SV=3	4	1	0.1278	1	630.935	1890.79	1890.79	0.67	0.00042	22.5	MS2	20.674		246	1355	01_TK_THP-1_ADPr_EThcD_MS2_120K_70min.raw	1	0.00114	0.01891
RLSYNTASNKTR	[R].RLSYNTASNkTR.[L]	Sequest HT (A2)	Unambiguous	EThcD	High	K10(ADP-Ribosyl)	K10(ADP-Ribosyl): 49.88; T11(ADP-Ribosyl): 49.88	1.44	14.2229	3	P49207	60S ribosomal protein L34 OS=Homo sapiens OX=9606 GN=RPL34 PE=1 SV=3	1	2	0.0278	1	651.274	1951.81	1951.81	0.67	0.00044	22.5	MS2	44.638		246	1346	01_TK_THP-1_ADPr_EThcD_MS2_120K_70min.raw	1	0.00114	0.0001972
SKGQESFKKQEKTPK	[R].SKGQESFkKQEKTPK.[T]	Sequest HT (A2)	Unambiguous	EThcD	High	K8(ADP-Ribosyl)	K8(ADP-Ribosyl): 49.79; K9(ADP-Ribosyl): 49.79	5.12	7.2045	4	E5RI98	Nucleophosmin OS=Homo sapiens OX=9606 GN=NPM1 PE=1 SV=2	4	4	0.0293	1	573.509	2291.01	2291.01	0.81	0.00047	22.5	MS2	5.00632		246	330	01_TK_THP-1_ADPr_EThcD_MS2_120K_70min.raw	1	0.00114	0.0004402
AAGAGKVTKSAQK	[K].AAGAGKVTkSAQK.[A]	Sequest HT (A2)	Unambiguous	EThcD	High	K9(ADP-Ribosyl)	K9(ADP-Ribosyl): 99.35	2.25	7.2179	3	P68104	Elongation factor 1-alpha 1 OS=Homo sapiens OX=9606 GN=EEF1A1 PE=1 SV=1	4	2	0.0756	1	586.592	1757.76	1757.76	0.11	7e-05	22.5	MS2	11.8493		246	332	01_TK_THP-1_ADPr_EThcD_MS2_120K_70min.raw	1	0.00114	0.005388
IKLGIKSLVSK	[R].IKLGIkSLVSK.[G]	Sequest HT (A2)	Unambiguous	EThcD	High	K6(ADP-Ribosyl)	K6(ADP-Ribosyl): 100	2.22	48.6719	3			1	2	0.1441	1	576.289	1726.85	1726.85	-0.17	-0.0001	22.5	MS2	37.7202		246	6265	01_TK_THP-1_ADPr_EThcD_MS2_120K_70min.raw	1	0.00114	0.002183
KVEKVVVSNR	[K].KVEkVVVSNR.[L]	Sequest HT (A2)	Unambiguous	EThcD	High	K4(ADP-Ribosyl)	K4(ADP-Ribosyl): 100	2.39	14.5597	3	P07900	Heat shock protein HSP 90-alpha OS=Homo sapiens OX=9606 GN=HSP90AA1 PE=1 SV=5	2	2	0.1172	1	566.926	1698.76	1698.76	0.62	0.00035	22.5	MS2	9.00584		246	1394	01_TK_THP-1_ADPr_EThcD_MS2_120K_70min.raw	1	0.00114	0.01245
NKDNVKFK	[K].NKDNVkFK.[V]	Sequest HT (A2)	Unambiguous	EThcD	High	K6(ADP-Ribosyl)	K6(ADP-Ribosyl): 99.54	0.99	11.6111	3	J3KT73	60S ribosomal protein L38 OS=Homo sapiens OX=9606 GN=RPL38 PE=1 SV=1	3	2	0.3131	1	511.876	1533.61	1533.61	0.3	0.00015	22.5	MS2	48.7543		246	973	01_TK_THP-1_ADPr_EThcD_MS2_120K_70min.raw	1	0.00114	0.01068
LGNDFHTNKR	[R].LGNDFHTNkR.[V]	Sequest HT (A2)	Unambiguous	EThcD	High	K9(ADP-Ribosyl)	K9(ADP-Ribosyl): 99.42	1.84	14.7246	3	H0YN88	40S ribosomal protein S17 OS=Homo sapiens OX=9606 GN=RPS17 PE=1 SV=1	6	1	0.0652	1	581.561	1742.67	1742.67	0.64	0.00037	22.5	MS2	59.5491		246	1417	01_TK_THP-1_ADPr_EThcD_MS2_120K_70min.raw	1	0.00114	0.001305
KSSTPEEVKKR	[R].KSSTPEEVkKR.[K]	Sequest HT (A2)	Unambiguous	EThcD	High	K9(ADP-Ribosyl)	K9(ADP-Ribosyl): 100	3.41	7.0419	3	E9PK25	Cofilin, non-muscle isoform OS=Homo sapiens OX=9606 GN=CFL1 PE=1 SV=1	7	3	0.1202	1	610.6	1829.78	1829.78	0.77	0.00047	22.5	MS2	8.78553		246	305	01_TK_THP-1_ADPr_EThcD_MS2_120K_70min.raw	1	0.00114	0.002785
SNQNGKDSKPSSTPR	[K].SNQNGKdSKPSSTPR.[S]	Sequest HT (A2)	Unambiguous	EThcD	High	D7(ADP-Ribosyl)	D7(ADP-Ribosyl): 49.81; S8(ADP-Ribosyl): 49.81	2.03	7.0493	3	E5RI98	Nucleophosmin OS=Homo sapiens OX=9606 GN=NPM1 PE=1 SV=2	5	1	0.0296	1	715.287	2143.85	2143.84	0.71	0.00051	22.5	MS2	8.72857		246	306	01_TK_THP-1_ADPr_EThcD_MS2_120K_70min.raw	1	0.00114	0.008043
TTTTPGRKPR	[K].TTTTPGRkPR.[G]	Sequest HT (A2)	Unambiguous	EThcD	High	K8(ADP-Ribosyl)	K8(ADP-Ribosyl): 100	2.85	7.0875	3	P17096-2; P17096	Isoform HMG-Y of High mobility group protein HMG-I/HMG-Y OS=Homo sapiens OX=9606 GN=HMGA1;High mobility group protein HMG-I/HMG-Y OS=Homo sapiens OX=9606 GN=HMGA1 PE=1 SV=3	2	1	0.0947	1	552.57	1655.69	1655.69	0.65	0.00036	22.5	MS2	17.7547		246	312	01_TK_THP-1_ADPr_EThcD_MS2_120K_70min.raw	2	0.00114	0.002762
TVAPMPPAQDHKR	[K].TVAPmPPAQDHkR.[L]	Sequest HT (A2)	Unambiguous	EThcD	High	M5(Oxidation); K12(ADP-Ribosyl)	K12(ADP-Ribosyl): 98.88	2.48	14.5969	3	C9JBJ1	Trifunctional purine biosynthetic protein adenosine-3 (Fragment) OS=Homo sapiens OX=9606 GN=GART PE=1 SV=8	6	1	0.0121	1	668.94	2004.8	2004.8	0.72	0.00048	22.5	MS2	44.3772		246	1399	01_TK_THP-1_ADPr_EThcD_MS2_120K_70min.raw	1	0.00114	0.003174
SAPGGGSKVPQKKVK	[R].SAPGGGSKVPQKkVK.[L]	Sequest HT (A2)	Unambiguous	EThcD	High	K13(ADP-Ribosyl)	K13(ADP-Ribosyl): 99.51	4.84	7.354	3	E5RI98	Nucleophosmin OS=Homo sapiens OX=9606 GN=NPM1 PE=1 SV=2	9	3	0.0021	1	670.314	2008.93	2008.93	1.11	0.00074	22.5	MS2	7.54533		246	353	01_TK_THP-1_ADPr_EThcD_MS2_120K_70min.raw	1	0.00114	4e-05
SAPGGGSKVPQKK	[R].SAPGGGSkVPQKK.[V]	Sequest HT (A2)	Unambiguous	EThcD	High	K8(ADP-Ribosyl)	K8(ADP-Ribosyl): 99.24	3.05	7.2695	3	E5RI98	Nucleophosmin OS=Homo sapiens OX=9606 GN=NPM1 PE=1 SV=2	9	2	0.0033	1	594.593	1781.76	1781.76	0.93	0.00055	22.5	MS2	28.166		246	340	01_TK_THP-1_ADPr_EThcD_MS2_120K_70min.raw	1	0.00114	0.01371
AVTKYTSSK	[K].AVTkYTSSK.[-LK]	Sequest HT (A2)	Unambiguous	EThcD	High	K4(ADP-Ribosyl)	K4(ADP-Ribosyl): 100	3.17	14.1271	3	Q16778; Q5QNW6; Q8N257	Histone H2B type 2-E OS=Homo sapiens OX=9606 GN=H2BC21 PE=1 SV=3;Histone H2B type 2-F OS=Homo sapiens OX=9606 GN=H2BC18 PE=1 SV=3;Histone H2B type 3-B OS=Homo sapiens OX=9606 GN=H2BU1 PE=1 SV=3	15	1	0.1325	1	509.204	1525.6	1525.6	0.64	0.00032	22.5	MS2	13.9647		246	1332	01_TK_THP-1_ADPr_EThcD_MS2_120K_70min.raw	3	0.00114	0.001536
SKGQVKEEGINKSEK	[K].SkGQVKEEGINKSEK.[R]	Sequest HT (A2)	Unambiguous	EThcD	High	K2(ADP-Ribosyl)	S1(ADP-Ribosyl): 99.6	4.1	7.3861	3	P09874	Poly [ADP-ribose] polymerase 1 OS=Homo sapiens OX=9606 GN=PARP1 PE=1 SV=4	2	3	0.0073	1	734.654	2201.95	2201.95	0.27	0.0002	22.5	MS2	0		111.248	358	01_TK_THP-1_ADPr_EThcD_MS2_120K_70min.raw	1	0.00114	5.388e-06
HAVSEGTKAVTK	[K].HAVSEGTkAVTK.[Y]	Sequest HT (A2)	Unambiguous	EThcD	High	K8(ADP-Ribosyl)	K8(ADP-Ribosyl): 100	3.8	11.5446	3	Q16778; Q5QNW6; O60814; Q8N257	Histone H2B type 2-E OS=Homo sapiens OX=9606 GN=H2BC21 PE=1 SV=3;Histone H2B type 2-F OS=Homo sapiens OX=9606 GN=H2BC18 PE=1 SV=3;Histone H2B type 1-K OS=Homo sapiens OX=9606 GN=H2BC12 PE=1 SV=3;Histone H2B type 3-B OS=Homo sapiens OX=9606 GN=H2BU1 PE=1 SV=3	18	1	0.1342	1	590.249	1768.73	1768.73	0.54	0.00032	22.5	MS2	0		246	964	01_TK_THP-1_ADPr_EThcD_MS2_120K_70min.raw	4	0.00114	0.0001375
LAHYNKR	[R].LAHYNkR.[S]	Sequest HT (A2)	Unambiguous	EThcD	High	K6(ADP-Ribosyl)	K6(ADP-Ribosyl): 100	2.29	7.3155	3	Q16778; Q5QNW6; O60814; Q8N257	Histone H2B type 2-E OS=Homo sapiens OX=9606 GN=H2BC21 PE=1 SV=3;Histone H2B type 2-F OS=Homo sapiens OX=9606 GN=H2BC18 PE=1 SV=3;Histone H2B type 1-K OS=Homo sapiens OX=9606 GN=H2BC12 PE=1 SV=3;Histone H2B type 3-B OS=Homo sapiens OX=9606 GN=H2BU1 PE=1 SV=3	17	1	0.1659	1	481.526	1442.56	1442.56	0.49	0.00024	22.5	MS2	3.69447		246	347	01_TK_THP-1_ADPr_EThcD_MS2_120K_70min.raw	4	0.00114	0.008655
AVDKKAAGAGKVTK	[K].AVDKkAAGAGKVTK.[S]	Sequest HT (A2)	Unambiguous	EThcD	High	K5(ADP-Ribosyl)	K5(ADP-Ribosyl): 100	5.36	7.2414	3	P68104	Elongation factor 1-alpha 1 OS=Homo sapiens OX=9606 GN=EEF1A1 PE=1 SV=1	4	3	0.0672	1	628.959	1884.86	1884.86	0.89	0.00056	22.5	MS2	5.28943		246	336	01_TK_THP-1_ADPr_EThcD_MS2_120K_70min.raw	1	0.00114	5.062e-06
THKNPALKAQSGPVR	[K].THkNPALKAQSGPVR.[-S]	Sequest HT (A2)	Unambiguous	EThcD	High	K3(ADP-Ribosyl)	K3(ADP-Ribosyl): 100	3.37	13.8823	3	Q01518	Adenylyl cyclase-associated protein 1 OS=Homo sapiens OX=9606 GN=CAP1 PE=1 SV=5	3	2	0.0772	1	715.66	2144.97	2144.96	0.9	0.00064	22.5	MS2	7.40109		246	1297	01_TK_THP-1_ADPr_EThcD_MS2_120K_70min.raw	1	0.00114	0.002979
TKKNKEEAAEYAK	[R].TKkNKEEAAEYAK.[L]	Sequest HT (A2)	Unambiguous	EThcD	High	K3(ADP-Ribosyl)	K3(ADP-Ribosyl): 99.48	3.93	7.4049	3	A2A3R5	40S ribosomal protein S6 OS=Homo sapiens OX=9606 GN=RPS6 PE=1 SV=1	2	3	0.0076	1	684.289	2050.85	2050.85	0.38	0.00026	22.5	MS2	2.23288		246	361	01_TK_THP-1_ADPr_EThcD_MS2_120K_70min.raw	1	0.00114	0.001124
DSYVGDEAQSKR	[K].DSYVGDEAQSKr.[G]	Sequest HT (A2)	Unambiguous	EThcD	High	R12(ADP-Ribosyl)	S10(ADP-Ribosyl): 33.26; K11(ADP-Ribosyl): 33.26; R12(ADP-Ribosyl): 33.26	0.85	19.132	2	P60709	Actin, cytoplasmic 1 OS=Homo sapiens OX=9606 GN=ACTB PE=1 SV=1	26	1	0.1412	1	948.346	1895.68	1895.68	0.28	0.00026	22.5	MS2	0		246	2044	01_TK_THP-1_ADPr_EThcD_MS2_120K_70min.raw	1	0.001789	0.03022
TIAPALVSKK	[K].TIAPALVSkK.[L]	Sequest HT (A2)	Unambiguous	EThcD	High	K9(ADP-Ribosyl)	K9(ADP-Ribosyl): 99.99	2.74	31.9733	3	P06733	Alpha-enolase OS=Homo sapiens OX=9606 GN=ENO1 PE=1 SV=2	6	1	0.0839	1	523.576	1568.71	1568.71	0.24	0.00013	22.5	MS2	25.9928		246	3875	01_TK_THP-1_ADPr_EThcD_MS2_120K_70min.raw	1	0.001789	0.02029
SSFSQHAR	[R].SSFSQhAR.[T]	Sequest HT (A2)	Unambiguous	EThcD	High	H6(ADP-Ribosyl)	H6(ADP-Ribosyl): 100	1.56	11.2552	3	A0A6Q8PFJ0	Prelamin-A/C OS=Homo sapiens OX=9606 GN=LMNA PE=1 SV=1	11	0	0.2949	1	487.505	1460.5	1460.5	0.7	0.00034	22.5	MS2	50.0807		246	923	01_TK_THP-1_ADPr_EThcD_MS2_120K_70min.raw	1	0.001789	0.04197
KVVVSPTKK	[K].KVVVSPtKK.[V]	Sequest HT (A2)	Unambiguous	EThcD	High	T7(ADP-Ribosyl)	K8(ADP-Ribosyl): 99.3	1.73	10.3802	3	A0A7I2V5M5	Nucleolin OS=Homo sapiens OX=9606 GN=NCL PE=1 SV=1	11	2	0.0462	1	509.573	1526.7	1526.7	1.05	0.00054	22.5	MS2	24.59		246	796	01_TK_THP-1_ADPr_EThcD_MS2_120K_70min.raw	1	0.001789	0.0457
LMKEILDKKVEK	[K].LmKEILDkKVEK.[V]	Sequest HT (A2)	Unambiguous	EThcD	High	M2(Oxidation); K8(ADP-Ribosyl)	D7(ADP-Ribosyl): 50; K8(ADP-Ribosyl): 50	2.7	19.6827	3	P08238	Heat shock protein HSP 90-beta OS=Homo sapiens OX=9606 GN=HSP90AB1 PE=1 SV=4	2	3	0.0148	1	677.647	2030.93	2030.93	0.44	0.0003	22.5	MS2	0		246	2123	01_TK_THP-1_ADPr_EThcD_MS2_120K_70min.raw	1	0.001789	0.02886
FTDTRKDEQER	[R].FTDTRkDEQER.[C]	Sequest HT (A2)	Unambiguous	EThcD	High	K6(ADP-Ribosyl)	K6(ADP-Ribosyl): 98.91	1.6	11.0694	3	P13639	Elongation factor 2 OS=Homo sapiens OX=9606 GN=EEF2 PE=1 SV=4	1	2	0.0563	1	655.918	1965.74	1965.74	1.19	0.00078	22.5	MS2	49.791		246	896	01_TK_THP-1_ADPr_EThcD_MS2_120K_70min.raw	1	0.001789	0.03196
AYQKQPTIFQNKKR	[R].AYQKQPTIFQNKkR.[V]	Sequest HT (A2)	Unambiguous	EThcD	High	K13(ADP-Ribosyl)	K12(ADP-Ribosyl): 49.72; K13(ADP-Ribosyl): 49.72	1.38	19.2482	3	P62280	40S ribosomal protein S11 OS=Homo sapiens OX=9606 GN=RPS11 PE=1 SV=3	3	3	0.0072	1	764.351	2291.04	2291.04	0.58	0.00044	22.5	MS2	0		246	2060	01_TK_THP-1_ADPr_EThcD_MS2_120K_70min.raw	1	0.001789	0.03103
IAGQVAAANKKH	[R].IAGQVAAANkKH.[-]	Sequest HT (A2)	Unambiguous	EThcD	High	K10(ADP-Ribosyl)	K10(ADP-Ribosyl): 49.85; H12(ADP-Ribosyl): 49.85	1.75	10.0595	3	P39019	40S ribosomal protein S19 OS=Homo sapiens OX=9606 GN=RPS19 PE=1 SV=2	2	2	0.0971	1	583.589	1748.75	1748.75	0.62	0.00036	22.5	MS2	5.19296		246	749	01_TK_THP-1_ADPr_EThcD_MS2_120K_70min.raw	1	0.001789	0.03809
SSQPLASKQEKDGTEKRGR	[K].SSQPLASKQEKDGTEkRGR.[G]	Sequest HT (A2)	Unambiguous	EThcD	High	K16(ADP-Ribosyl)	D12(ADP-Ribosyl): 16.6; T14(ADP-Ribosyl): 16.6; E15(ADP-Ribosyl): 16.6; K16(ADP-Ribosyl): 16.6; R17(ADP-Ribosyl): 16.6; R19(ADP-Ribosyl): 16.6	2.68	7.2369	4	P17096-2; P17096	Isoform HMG-Y of High mobility group protein HMG-I/HMG-Y OS=Homo sapiens OX=9606 GN=HMGA1;High mobility group protein HMG-I/HMG-Y OS=Homo sapiens OX=9606 GN=HMGA1 PE=1 SV=3	4	4	0.041	1	661.545	2643.16	2643.16	0.99	0.00065	22.5	MS2	3.464		118.093	335	01_TK_THP-1_ADPr_EThcD_MS2_120K_70min.raw	2	0.001789	0.04125
IVSGKDYNVTANSK	[K].IVSGkDYNVTANSK.[L]	Sequest HT (A2)	Unambiguous	EThcD	High	K5(ADP-Ribosyl)	K5(ADP-Ribosyl): 33.33; D6(ADP-Ribosyl): 33.33; Y7(ADP-Ribosyl): 33.33	2	25.7849	3	P00338	L-lactate dehydrogenase A chain OS=Homo sapiens OX=9606 GN=LDHA PE=1 SV=2	7	1	0.025	1	679.617	2036.84	2036.84	-0.15	-0.0001	22.5	MS2	0		246	2993	01_TK_THP-1_ADPr_EThcD_MS2_120K_70min.raw	1	0.001789	0.04491
AGAHLQGGAKR	[K].AGAHLQGGAkR.[V]	Sequest HT (A2)	Unambiguous	EThcD	High	K10(ADP-Ribosyl)	K10(ADP-Ribosyl): 100	3.06	7.2885	3	P04406	Glyceraldehyde-3-phosphate dehydrogenase OS=Homo sapiens OX=9606 GN=GAPDH PE=1 SV=3	3	1	0.1111	1	536.223	1606.65	1606.65	0.46	0.00025	22.5	MS2	20.4426		137.928	343	01_TK_THP-1_ADPr_EThcD_MS2_120K_70min.raw	1	0.001789	0.02187
SKGQVKEEGINKSEK	[K].sKGQVKEEGINKSEK.[R]	Sequest HT (A2)	Unambiguous	EThcD	High	S1(ADP-Ribosyl)	S1(ADP-Ribosyl): 99.96	3.11	7.3908	4	P09874	Poly [ADP-ribose] polymerase 1 OS=Homo sapiens OX=9606 GN=PARP1 PE=1 SV=4	2	3	0.0129	1	551.243	2201.95	2201.95	0.49	0.00027	22.5	MS2	21.8379		246	359	01_TK_THP-1_ADPr_EThcD_MS2_120K_70min.raw	1	0.001789	0.02632
TKTPGPGAQSALR	[R].TkTPGPGAQSALR.[A]	Sequest HT (A2)	Unambiguous	EThcD	High	K2(ADP-Ribosyl)	T1(ADP-Ribosyl): 50; K2(ADP-Ribosyl): 50	2.04	24.1003	3	E5RH77	40S ribosomal protein S14 OS=Homo sapiens OX=9606 GN=RPS14 PE=1 SV=1	3	1	0.1814	1	608.928	1824.77	1824.77	0.5	0.00031	22.5	MS2	34.3624		246	2752	01_TK_THP-1_ADPr_EThcD_MS2_120K_70min.raw	1	0.001789	0.04779
TERNEKKQQMGKEYR	[K].TERNEKkQQmGKEYR.[E]	Sequest HT (A2)	Unambiguous	EThcD	High	K7(ADP-Ribosyl); M10(Oxidation)	E5(ADP-Ribosyl): 32.07; K6(ADP-Ribosyl): 32.07; K7(ADP-Ribosyl): 32.07	1.74	6.8304	4	P31946	14-3-3 protein beta/alpha OS=Homo sapiens OX=9606 GN=YWHAB PE=1 SV=3	5	4	0.2816	1	621.262	2482.03	2482.02	1.51	0.00093	22.5	MS2	0		246	272	01_TK_THP-1_ADPr_EThcD_MS2_120K_70min.raw	1	0.001789	0.02227
IQEAGTEVVKAK	[R].IQEAGTEVVkAK.[A]	Sequest HT (A2)	Unambiguous	EThcD	High	K10(ADP-Ribosyl)	K10(ADP-Ribosyl): 50; K12(ADP-Ribosyl): 50	1.17	24.3908	3	P40926	Malate dehydrogenase, mitochondrial OS=Homo sapiens OX=9606 GN=MDH2 PE=1 SV=3	3	1	0.0427	1	605.264	1813.78	1813.78	0.46	0.00028	22.5	MS2	27.5152		246	2793	01_TK_THP-1_ADPr_EThcD_MS2_120K_70min.raw	1	0.001789	0.02198
SGPKPFSAPKPQTSPSPKR	[R].SGPKPFSAPKPQTSPSPkR.[A]	Sequest HT (A2)	Unambiguous	EThcD	High	K18(ADP-Ribosyl)	S16(ADP-Ribosyl): 97.57	4.37	22.0466	4	Q01518	Adenylyl cyclase-associated protein 1 OS=Homo sapiens OX=9606 GN=CAP1 PE=1 SV=5	2	1	0.0023	1	634.542	2535.14	2535.14	0.51	0.00032	22.5	MS2	17.65		246	2460	01_TK_THP-1_ADPr_EThcD_MS2_120K_70min.raw	1	0.001789	0.02816
IKIIAPPERK	[K].IkIIAPPERK.[Y]	Sequest HT (A2)	Unambiguous	EThcD	High	K2(ADP-Ribosyl)	K2(ADP-Ribosyl): 100	2.24	31.1498	3	P60709; Q562R1	Actin, cytoplasmic 1 OS=Homo sapiens OX=9606 GN=ACTB PE=1 SV=1;Beta-actin-like protein 2 OS=Homo sapiens OX=9606 GN=ACTBL2 PE=1 SV=2	13	2	0.567	1	569.274	1705.81	1705.81	0.53	0.0003	22.5	MS2	4.84405		246	3759	01_TK_THP-1_ADPr_EThcD_MS2_120K_70min.raw	2	0.001789	0.02374
GKGYKGVTSR	[K].GkGYKGVTSR.[W]	Sequest HT (A2)	Unambiguous	EThcD	High	K2(ADP-Ribosyl)	K2(ADP-Ribosyl): 50; Y4(ADP-Ribosyl): 50	2.04	9.1645	3	P39023	60S ribosomal protein L3 OS=Homo sapiens OX=9606 GN=RPL3 PE=1 SV=2	4	2	0.0588	1	531.887	1593.65	1593.65	1.01	0.00054	22.5	MS2	33.815		246	620	01_TK_THP-1_ADPr_EThcD_MS2_120K_70min.raw	1	0.001789	0.02147
GHYKGQQIGK	[R].GHYkGQQIGK.[V]	Sequest HT (A2)	Unambiguous	EThcD	High	K4(ADP-Ribosyl)	K4(ADP-Ribosyl): 100	2.1	9.3627	3	P61254	60S ribosomal protein L26 OS=Homo sapiens OX=9606 GN=RPL26 PE=1 SV=1	8	1	0.1571	1	552.891	1656.66	1656.66	0.36	0.0002	22.5	MS2	29.5565		246	649	01_TK_THP-1_ADPr_EThcD_MS2_120K_70min.raw	1	0.001789	0.03314
LNFSHGTHEYHAETIKNVR	[R].LNFSHGTHEYHAETIkNVR.[T]	Sequest HT (A2)	Unambiguous	EThcD	High	K16(ADP-Ribosyl)	E13(ADP-Ribosyl): 24.45; T14(ADP-Ribosyl): 24.45; K16(ADP-Ribosyl): 24.45; R19(ADP-Ribosyl): 24.45	1.37	29.2508	4	P14618	Pyruvate kinase PKM OS=Homo sapiens OX=9606 GN=PKM PE=1 SV=4	9	1	0.0365	1	699.301	2794.18	2794.18	1.61	0.00112	22.5	MS2	7.4664		246	3492	01_TK_THP-1_ADPr_EThcD_MS2_120K_70min.raw	1	0.001789	0.043
TDLKKNRDYPLASK	[R].TDLKkNRDYPLASK.[D]	Sequest HT (A2)	Unambiguous	EThcD	High	K5(ADP-Ribosyl)	K4(ADP-Ribosyl): 99.99	2.96	20.6162	3	A0A7I2YQK5; A0A3B3IRL5	Inosine-5'-monophosphate dehydrogenase OS=Homo sapiens OX=9606 GN=IMPDH2 PE=1 SV=1;Inosine-5'-monophosphate dehydrogenase (Fragment) OS=Homo sapiens OX=9606 GN=IMPDH1 PE=1 SV=1	15	3	0.0169	1	730.66	2189.96	2189.96	0.92	0.00067	22.5	MS2	0		246	2257	01_TK_THP-1_ADPr_EThcD_MS2_120K_70min.raw	2	0.001789	0.02637
KSVAFKK	[K].KSVAFkK.[T]	Sequest HT (A2)	Unambiguous	EThcD	High	K6(ADP-Ribosyl)	K6(ADP-Ribosyl): 99.63	1.57	9.5465	3	P07305	Histone H1.0 OS=Homo sapiens OX=9606 GN=H1-0 PE=1 SV=3	2	2	0.0255	1	450.195	1348.57	1348.57	0.42	0.00019	22.5	MS2	52.0829		246	676	01_TK_THP-1_ADPr_EThcD_MS2_120K_70min.raw	1	0.001789	0.02611
KKNLQYYDISAK	[R].kKNLQYYDISAK.[S]	Sequest HT (A2)	Unambiguous	EThcD	High	K1(ADP-Ribosyl)	K1(ADP-Ribosyl): 99.4	2.17	30.6184	3	B5MDF5	GTP-binding nuclear protein Ran OS=Homo sapiens OX=9606 GN=RAN PE=1 SV=1	5	2	0.0922	1	671.29	2011.85	2011.86	-0.69	-0.00046	22.5	MS2	0		246	3688	01_TK_THP-1_ADPr_EThcD_MS2_120K_70min.raw	1	0.001789	0.03225
KTPVPGKAR	[R].KTPVPGkAR.[K]	Sequest HT (A2)	Unambiguous	EThcD	High	K7(ADP-Ribosyl)	K7(ADP-Ribosyl): 100	1.74	8.9085	3	P61224	Ras-related protein Rap-1b OS=Homo sapiens OX=9606 GN=RAP1B PE=1 SV=1	7	2	0.2874	1	498.889	1494.65	1494.65	0.67	0.00033	22.5	MS2	22.3067		246	582	01_TK_THP-1_ADPr_EThcD_MS2_120K_70min.raw	1	0.001789	0.03732
HVSDDMKTHKNPALK	[K].HVSDDmKTHkNPALK.[A]	Sequest HT (A2)	Unambiguous	EThcD	High	M6(Oxidation); K10(ADP-Ribosyl)	K10(ADP-Ribosyl): 99.99	3.74	8.5092	4	Q01518	Adenylyl cyclase-associated protein 1 OS=Homo sapiens OX=9606 GN=CAP1 PE=1 SV=5	3	2	0.123	1	570.24	2277.94	2277.94	0.75	0.00043	22.5	MS2	20.2891		246	524	01_TK_THP-1_ADPr_EThcD_MS2_120K_70min.raw	1	0.001789	0.03203
GTLVQTKGTGASGSFKLNKK	[K].GTLVQTKGTGAsGSFKLNKK.[A]	Sequest HT (A2)	Unambiguous	EThcD	High	S12(ADP-Ribosyl)	T9(ADP-Ribosyl): 24.97; S12(ADP-Ribosyl): 24.97; S14(ADP-Ribosyl): 24.97; K16(ADP-Ribosyl): 24.97	1.52	28.1294	4	P16401; P10412	Histone H1.5 OS=Homo sapiens OX=9606 GN=H1-5 PE=1 SV=3;Histone H1.4 OS=Homo sapiens OX=9606 GN=H1-4 PE=1 SV=2	5	3	0.0197	1	641.554	2563.2	2563.2	0.34	0.00022	22.5	MS2	26.6338		246	3331	01_TK_THP-1_ADPr_EThcD_MS2_120K_70min.raw	2	0.001789	0.02925
ISKEIGGDVQK	[K].ISkEIGGDVQK.[H]	Sequest HT (A2)	Unambiguous	EThcD	High	K3(ADP-Ribosyl)	S2(ADP-Ribosyl): 98.87	2.46	21.6097	3	Q01518	Adenylyl cyclase-associated protein 1 OS=Homo sapiens OX=9606 GN=CAP1 PE=1 SV=5	10	1	0.0691	1	572.241	1714.71	1714.71	0.67	0.00038	22.5	MS2	6.9078		246	2398	01_TK_THP-1_ADPr_EThcD_MS2_120K_70min.raw	1	0.001789	0.03445
IKTGYKR	[K].IkTGYKR.[E]	Sequest HT (A2)	Unambiguous	EThcD	High	K2(ADP-Ribosyl)	K2(ADP-Ribosyl): 49.84; T3(ADP-Ribosyl): 49.84	1.61	8.7142	3	P21796	Voltage-dependent anion-selective channel protein 1 OS=Homo sapiens OX=9606 GN=VDAC1 PE=1 SV=2	2	2	0.0994	1	469.534	1406.59	1406.59	0.58	0.00027	22.5	MS2	10.2075		246	554	01_TK_THP-1_ADPr_EThcD_MS2_120K_70min.raw	1	0.001789	0.02069
VQVEYKGETK	[K].VQVEYkGETK.[ST]	Sequest HT (A2)	Unambiguous	EThcD	High	K6(ADP-Ribosyl)	K6(ADP-Ribosyl): 99.46	1.1	21.3499	2	P11142	Heat shock cognate 71 kDa protein OS=Homo sapiens OX=9606 GN=HSPA8 PE=1 SV=1	11	1	0.0909	1	861.344	1721.68	1721.68	-0.22	-0.00019	22.5	MS2	0		246	2361	01_TK_THP-1_ADPr_EThcD_MS2_120K_70min.raw	1	0.001789	0.02852
ALVATPGKKGAAIPAK	[K].ALVATPGkKGAAIPAK.[G]	Sequest HT (A2)	Unambiguous	EThcD	High	K8(ADP-Ribosyl)	K8(ADP-Ribosyl): 50; K9(ADP-Ribosyl): 50	1.62	28.7226	3	A0A7I2V5M5	Nucleolin OS=Homo sapiens OX=9606 GN=NCL PE=1 SV=1	11	2	0.1481	1	678.666	2033.98	2033.98	0.96	0.00065	22.5	MS2	0		246	3417	01_TK_THP-1_ADPr_EThcD_MS2_120K_70min.raw	1	0.001789	0.04078
GKGGEIQPVSVK	[K].GkGGEIQPVSVK.[V]	Sequest HT (A2)	Unambiguous	EThcD	High	K2(ADP-Ribosyl)	K2(ADP-Ribosyl): 100	2.64	27.4201	3	B8ZZL8	10 kDa heat shock protein, mitochondrial OS=Homo sapiens OX=9606 GN=HSPE1 PE=1 SV=1	2	1	0.2311	1	580.585	1739.74	1739.74	0.01	1e-05	22.5	MS2	41.4507		246	3228	01_TK_THP-1_ADPr_EThcD_MS2_120K_70min.raw	1	0.001789	0.03139
VTKSYSFDEIRK	[K].VtKSYSFDEIRK.[N]	Sequest HT (A2)	Unambiguous	EThcD	High	T2(ADP-Ribosyl)	T2(ADP-Ribosyl): 99.17	1.66	32.287	3	A0A7P0T862	Nicotinamide phosphoribosyltransferase OS=Homo sapiens OX=9606 GN=NAMPT PE=1 SV=1	7	2	0.006	1	671.95	2013.84	2013.84	0.09	6e-05	22.5	MS2	0		246	3920	01_TK_THP-1_ADPr_EThcD_MS2_120K_70min.raw	1	0.001789	0.0274
VREEFKELKAR	[K].VREEFKELkAR.[NFL]	Sequest HT (A2)	Unambiguous	EThcD	High	K9(ADP-Ribosyl)	K9(ADP-Ribosyl): 99.99	1.43	23.8238	3	A0A6Q8PFJ0	Prelamin-A/C OS=Homo sapiens OX=9606 GN=LMNA PE=1 SV=1	12	3	0.021	1	649.291	1945.86	1945.86	0.17	0.00011	22.5	MS2	0		246	2713	01_TK_THP-1_ADPr_EThcD_MS2_120K_70min.raw	1	0.001789	0.03049
LVEIDNGKQREFESR	[R].LVEIDNGkQREFESR.[L]	Sequest HT (A2)	Unambiguous	EThcD	High	K8(ADP-Ribosyl)	K8(ADP-Ribosyl): 99.29	1.76	33.4166	3	A0A6Q8PFJ0	Prelamin-A/C OS=Homo sapiens OX=9606 GN=LMNA PE=1 SV=1	12	2	0.0852	1	787.669	2360.99	2360.99	0.39	0.00031	22.5	MS2	0		246	4080	01_TK_THP-1_ADPr_EThcD_MS2_120K_70min.raw	1	0.001789	0.03415
KAAGKGDVPTKRPPVLR	[K].KAAGkGDVPTKRPPVLR.[A]	Sequest HT (A2)	Unambiguous	EThcD	High	K5(ADP-Ribosyl)	K5(ADP-Ribosyl): 100	2.23	18.1655	4	P62424	60S ribosomal protein L7a OS=Homo sapiens OX=9606 GN=RPL7A PE=1 SV=2	2	3	0.0224	1	583.54	2331.14	2331.14	0.14	8e-05	22.5	MS2	19.1132		246	1906	01_TK_THP-1_ADPr_EThcD_MS2_120K_70min.raw	1	0.001789	0.02679
LIGDAAKNQLTSNPENTVFDAKR	[R].LIGDAAkNQLTSNPENTVFDAKR.[L]	Sequest HT (A2)	Unambiguous	EThcD	High	K7(ADP-Ribosyl)	K7(ADP-Ribosyl): 19.99; T11(ADP-Ribosyl): 19.99; S12(ADP-Ribosyl): 19.99; E15(ADP-Ribosyl): 19.99; T17(ADP-Ribosyl): 19.99	2.05	50.7497	4	P11021	Endoplasmic reticulum chaperone BiP OS=Homo sapiens OX=9606 GN=HSPA5 PE=1 SV=2	3	2	0.1073	1	761.594	3043.35	3043.36	-1.02	-0.00078	22.5	MS2	15.6533		246	6571	01_TK_THP-1_ADPr_EThcD_MS2_120K_70min.raw	1	0.001789	0.02195
VVSSIEQKTEGAEKK	[R].VVSSIEQKTEGAEkK.[Q-]	Sequest HT (A2)	Unambiguous	EThcD	High	K14(ADP-Ribosyl)	K14(ADP-Ribosyl): 50; K15(ADP-Ribosyl): 50	1.74	18.063	3	P63104	14-3-3 protein zeta/delta OS=Homo sapiens OX=9606 GN=YWHAZ PE=1 SV=1	6	2	0.0345	1	725.319	2173.94	2173.94	0.94	0.00068	22.5	MS2	0		246	1891	01_TK_THP-1_ADPr_EThcD_MS2_120K_70min.raw	1	0.001789	0.03511
RLDINTNTYTSQDLKSALAK	[K].RLDINTNTYTSQdLKSALAK.[F]	Sequest HT (A2)	Unambiguous	EThcD	High	D13(ADP-Ribosyl)	T10(ADP-Ribosyl): 20; S11(ADP-Ribosyl): 20; D13(ADP-Ribosyl): 20; K15(ADP-Ribosyl): 20; S16(ADP-Ribosyl): 20	2.06	51.1834	3	Q9H173	Nucleotide exchange factor SIL1 OS=Homo sapiens OX=9606 GN=SIL1 PE=1 SV=1	3	2	0.0049	1	931.754	2793.25	2793.25	-0.4	-0.00038	22.5	MS2	0		300	6636	01_TK_THP-1_ADPr_EThcD_MS2_120K_70min.raw	1	0.001789	0.03082
SLVSKGTLVQTK	[K].SLVSkGTLVQTK.[G]	Sequest HT (A2)	Unambiguous	EThcD	High	K5(ADP-Ribosyl)	K5(ADP-Ribosyl): 50; T7(ADP-Ribosyl): 50	3.06	35.7675	3	P16401; P10412	Histone H1.5 OS=Homo sapiens OX=9606 GN=H1-5 PE=1 SV=3;Histone H1.4 OS=Homo sapiens OX=9606 GN=H1-4 PE=1 SV=2	5	1	0.0327	1	601.276	1801.81	1801.81	-0.32	-0.00019	22.5	MS2	29.1238		246	4415	01_TK_THP-1_ADPr_EThcD_MS2_120K_70min.raw	2	0.001789	0.04243
VKLPSGSKK	[R].VKLPSGSkK.[V]	Sequest HT (A2)	Unambiguous	EThcD	High	K8(ADP-Ribosyl)	K8(ADP-Ribosyl): 100	1.86	12.9131	3	P62917	60S ribosomal protein L8 OS=Homo sapiens OX=9606 GN=RPL8 PE=1 SV=2	3	2	0.0699	1	495.557	1484.66	1484.65	0.7	0.00035	22.5	MS2	19.9146		246	1159	01_TK_THP-1_ADPr_EThcD_MS2_120K_70min.raw	1	0.001789	0.03875
DAVTYTEHAKRK	[R].DAVTYTEHAkRK.[T]	Sequest HT (A2)	Unambiguous	EThcD	High	K10(ADP-Ribosyl)	K10(ADP-Ribosyl): 99.99	3.25	12.3416	3	P62805	Histone H4 OS=Homo sapiens OX=9606 GN=H4C1 PE=1 SV=2	1	2	0.1292	1	653.939	1959.8	1959.8	1.04	0.00068	22.5	MS2	5.12252		246	1078	01_TK_THP-1_ADPr_EThcD_MS2_120K_70min.raw	1	0.001789	0.02035
VLKEYKDVDKK	[R].VLKEYkDVDKK.[H]	Sequest HT (A2)	Unambiguous	EThcD	High	K6(ADP-Ribosyl)	Y5(ADP-Ribosyl): 99.62	2.81	15.635	3	Q01518	Adenylyl cyclase-associated protein 1 OS=Homo sapiens OX=9606 GN=CAP1 PE=1 SV=5	8	3	0.0391	1	635.951	1905.84	1905.84	0.2	0.00013	22.5	MS2	13.5684		246	1543	01_TK_THP-1_ADPr_EThcD_MS2_120K_70min.raw	1	0.001789	0.02459
DFGSFDKFKEK	[R].DFGSFDkFKEK.[L]	Sequest HT (A2)	Unambiguous	EThcD	High	K7(ADP-Ribosyl)	K7(ADP-Ribosyl): 100	2.78	43.0797	3	P04179	Superoxide dismutase [Mn], mitochondrial OS=Homo sapiens OX=9606 GN=SOD2 PE=1 SV=3	7	2	0.1835	1	630.245	1888.72	1888.72	0.44	0.00028	22.5	MS2	23.0483		246	5457	01_TK_THP-1_ADPr_EThcD_MS2_120K_70min.raw	1	0.001789	0.03133
GWKVTRK	[K].GWkVTRK.[D]	Sequest HT (A2)	Unambiguous	EThcD	High	K3(ADP-Ribosyl)	K3(ADP-Ribosyl): 100	1.42	14.2949	3	P68104	Elongation factor 1-alpha 1 OS=Homo sapiens OX=9606 GN=EEF1A1 PE=1 SV=1	7	2	0.2676	1	472.534	1415.59	1415.59	0.67	0.00032	22.5	MS2	21.8745		246	1356	01_TK_THP-1_ADPr_EThcD_MS2_120K_70min.raw	1	0.001789	0.04503
LLLPGELAKHAVSEGTK	[R].LLLPGELAkHAVSEGTK.[A]	Sequest HT (A2)	Unambiguous	EThcD	High	K9(ADP-Ribosyl)	K9(ADP-Ribosyl): 99.04	2.67	54.7571	3	Q16778; Q5QNW6; O60814; Q8N257	Histone H2B type 2-E OS=Homo sapiens OX=9606 GN=H2BC21 PE=1 SV=3;Histone H2B type 2-F OS=Homo sapiens OX=9606 GN=H2BC18 PE=1 SV=3;Histone H2B type 1-K OS=Homo sapiens OX=9606 GN=H2BC12 PE=1 SV=3;Histone H2B type 3-B OS=Homo sapiens OX=9606 GN=H2BU1 PE=1 SV=3	18	1	0.1161	1	768.694	2304.07	2304.07	0.28	0.00021	22.5	MS2	14.0921		246	7163	01_TK_THP-1_ADPr_EThcD_MS2_120K_70min.raw	4	0.001789	0.02235
GATYGKPVHHGVNQLK	[K].GATYGkPVHHGVNQLK.[F]	Sequest HT (A2)	Unambiguous	EThcD	High	K6(ADP-Ribosyl)	K6(ADP-Ribosyl): 48.19; H9(ADP-Ribosyl): 48.19	1.76	17.8011	4	E7EQV9	Ribosomal protein L15 (Fragment) OS=Homo sapiens OX=9606 GN=RPL15 PE=1 SV=1	7	0	0.1648	1	562.499	2246.98	2246.97	0.6	0.00034	22.5	MS2	8.03568		246	1854	01_TK_THP-1_ADPr_EThcD_MS2_120K_70min.raw	1	0.001789	0.0218
LSAKPAPPKPEPKPK	[R].LSAKPAPPKPEPkPK.[K]	Sequest HT (A2)	Unambiguous	EThcD	High	K13(ADP-Ribosyl)	K13(ADP-Ribosyl): 49.47; K15(ADP-Ribosyl): 49.47	1.95	16.3919	3	P05204	Non-histone chromosomal protein HMG-17 OS=Homo sapiens OX=9606 GN=HMGN2 PE=1 SV=3	1	0	0.0821	1	709.341	2126.01	2126.01	0.59	0.00042	22.5	MS2	17.8171		246	1650	01_TK_THP-1_ADPr_EThcD_MS2_120K_70min.raw	1	0.001789	0.04422
GAAVIKAR	[R].GAAVIkAR.[K]	Sequest HT (A2)	Unambiguous	EThcD	High	K6(ADP-Ribosyl)	K6(ADP-Ribosyl): 100	1.92	16.855	3	A0A5K1VW95	Malate dehydrogenase OS=Homo sapiens OX=9606 GN=MDH1 PE=1 SV=1	6	1	0.25	1	442.858	1326.56	1326.56	0.04	2e-05	22.5	MS2	30.4933		246	1716	01_TK_THP-1_ADPr_EThcD_MS2_120K_70min.raw	1	0.001789	0.03529
GSYSIKSR	[R].GSYSIkSR.[F]	Sequest HT (A2)	Unambiguous	EThcD	High	K6(ADP-Ribosyl)	K6(ADP-Ribosyl): 99.3	1.41	17.3686	3	P52565	Rho GDP-dissociation inhibitor 1 OS=Homo sapiens OX=9606 GN=ARHGDIA PE=1 SV=3	2	1	0.1844	1	480.185	1438.54	1438.54	0.46	0.00022	22.5	MS2	38.3139		246	1791	01_TK_THP-1_ADPr_EThcD_MS2_120K_70min.raw	1	0.001789	0.04648
MIYASSKDAIKKK	[K].mIYASSKDAIKkK.[FL]	Sequest HT (A2)	Unambiguous	EThcD	High	M1(Oxidation); K12(ADP-Ribosyl)	K11(ADP-Ribosyl): 33.33; K12(ADP-Ribosyl): 33.33; K13(ADP-Ribosyl): 33.33	3.06	13.7352	3	E9PK25	Cofilin, non-muscle isoform OS=Homo sapiens OX=9606 GN=CFL1 PE=1 SV=1	10	3	0.0033	1	680.635	2039.89	2039.89	0.43	0.00029	22.5	MS2	0		246	1276	01_TK_THP-1_ADPr_EThcD_MS2_120K_70min.raw	1	0.001789	0.03051
NAGAVIGKGGKNIK	[K].NAGAVIGKGGkNIK.[A]	Sequest HT (A2)	Unambiguous	EThcD	High	K11(ADP-Ribosyl)	K11(ADP-Ribosyl): 99.36	1.8	17.2664	3	P61978	Heterogeneous nuclear ribonucleoprotein K OS=Homo sapiens OX=9606 GN=HNRNPK PE=1 SV=1	5	2	0.1278	1	623.287	1867.85	1867.85	0.24	0.00015	22.5	MS2	48.1378		246	1776	01_TK_THP-1_ADPr_EThcD_MS2_120K_70min.raw	1	0.001789	0.03565
EGVHGGLINKK	[K].EGVHGGLINkK.[C]	Sequest HT (A2)	Unambiguous	EThcD	High	K10(ADP-Ribosyl)	K10(ADP-Ribosyl): 99.68	2.33	16.8189	3	P07737	Profilin-1 OS=Homo sapiens OX=9606 GN=PFN1 PE=1 SV=2	2	1	0.0773	1	564.91	1692.72	1692.71	0.56	0.00031	22.5	MS2	11.8838		246	1711	01_TK_THP-1_ADPr_EThcD_MS2_120K_70min.raw	1	0.001789	0.02354
ITAASKKAPAQKVPAQK	[K].ITAASkKAPAQKVPAQK.[A]	Sequest HT (A2)	Unambiguous	EThcD	High	K6(ADP-Ribosyl)	T2(ADP-Ribosyl): 49.77; S5(ADP-Ribosyl): 49.77	3.03	13.2665	4	P50914	60S ribosomal protein L14 OS=Homo sapiens OX=9606 GN=RPL14 PE=1 SV=4	1	3	0.0198	1	570.28	2278.1	2278.1	0.23	0.00013	22.5	MS2	27.4692		246	1209	01_TK_THP-1_ADPr_EThcD_MS2_120K_70min.raw	1	0.001789	0.0359
HVSDDMKTHKNPALKAQSGPVR	[K].HVSDDmKTHkNPALKAQSGPVR.[-S]	Sequest HT (A2)	Unambiguous	EThcD	High	M6(Oxidation); K10(ADP-Ribosyl)	D5(ADP-Ribosyl): 19.73; K7(ADP-Ribosyl): 19.73; T8(ADP-Ribosyl): 19.73; H9(ADP-Ribosyl): 19.73; K10(ADP-Ribosyl): 19.73	4.03	13.9962	5	Q01518	Adenylyl cyclase-associated protein 1 OS=Homo sapiens OX=9606 GN=CAP1 PE=1 SV=5	3	3	0.0248	1	595.468	2973.31	2973.31	0.48	0.00029	22.5	MS2	38.4982		246	1313	01_TK_THP-1_ADPr_EThcD_MS2_120K_70min.raw	1	0.001789	0.0315
DVNAAIATIKTKR	[K].DVNAAIATIkTKR.[TS]	Sequest HT (A2)	Unambiguous	EThcD	High	K10(ADP-Ribosyl)	K10(ADP-Ribosyl): 99.32	2.09	36.7352	3	F5H5D3	Tubulin alpha chain OS=Homo sapiens OX=9606 GN=TUBA1C PE=1 SV=1	10	2	0.067	1	647.966	1941.88	1941.88	0.09	6e-05	22.5	MS2	48.614		246	4550	01_TK_THP-1_ADPr_EThcD_MS2_120K_70min.raw	1	0.001789	0.0337
IMPVQKQTR	[K].ImPVQkQTR.[A]	Sequest HT (A2)	Unambiguous	EThcD	High	M2(Oxidation); K6(ADP-Ribosyl)	K6(ADP-Ribosyl): 99.47	2.28	13.9231	3	E9PQD7	40S ribosomal protein S2 OS=Homo sapiens OX=9606 GN=RPS2 PE=1 SV=1	6	1	0.2939	1	553.232	1657.68	1657.68	0.67	0.00037	22.5	MS2	24.4673		246	1303	01_TK_THP-1_ADPr_EThcD_MS2_120K_70min.raw	1	0.001789	0.0409
KTLDMIKK	[R].KtLDmIKK.[I]	Sequest HT (A2)	Unambiguous	EThcD	High	T2(ADP-Ribosyl); M5(Oxidation)	T2(ADP-Ribosyl): 99.46	1.71	13.8892	3	A0A7P0TAE1	Endoplasmin OS=Homo sapiens OX=9606 GN=HSP90B1 PE=1 SV=1	8	2	0.0585	1	511.886	1533.64	1533.64	0.69	0.00035	22.5	MS2	13.2368		246	1298	01_TK_THP-1_ADPr_EThcD_MS2_120K_70min.raw	1	0.001789	0.03472
RVTIMPKDIQLAR	[K].RVTImPkDIQLAR.[R]	Sequest HT (A2)	Unambiguous	EThcD	High	M5(Oxidation); K7(ADP-Ribosyl)	K7(ADP-Ribosyl): 99.44	2.24	40.7536	3	P84243	Histone H3.3 OS=Homo sapiens OX=9606 GN=H3-3A PE=1 SV=2	6	2	0.1652	1	699.99	2097.96	2097.96	0.71	0.00049	22.5	MS2	19.3326		246	5122	01_TK_THP-1_ADPr_EThcD_MS2_120K_70min.raw	1	0.001789	0.03921
AQALRDNSTMGYMMAKK	[K].AQALRDNSTmGYmmAkK.[H]	Sequest HT (A2)	Unambiguous	EThcD	High	M10(Oxidation); M13(Oxidation); M14(Oxidation); K16(ADP-Ribosyl)	K16(ADP-Ribosyl): 50; K17(ADP-Ribosyl): 50	1.79	16.7213	3	P08238	Heat shock protein HSP 90-beta OS=Homo sapiens OX=9606 GN=HSP90AB1 PE=1 SV=4	2	2	0.0559	1	835.66	2504.97	2504.96	0.48	0.0004	22.5	MS2	0		246	1697	01_TK_THP-1_ADPr_EThcD_MS2_120K_70min.raw	1	0.001789	0.03417
IVYLYTKK	[R].IVYLYTkK.[V]	Sequest HT (A2)	Unambiguous	EThcD	High	K7(ADP-Ribosyl)	K7(ADP-Ribosyl): 99.45	1.54	34.9069	3	P49207	60S ribosomal protein L34 OS=Homo sapiens OX=9606 GN=RPL34 PE=1 SV=3	1	1	0.1299	1	523.565	1568.68	1568.68	0.33	0.00017	22.5	MS2	18.3565		246	4291	01_TK_THP-1_ADPr_EThcD_MS2_120K_70min.raw	1	0.001789	0.04508
MKDFLEKR	[-].mkDFLEKR.[D]	Sequest HT (A2)	Unambiguous	EThcD	High	M1(Oxidation); K2(ADP-Ribosyl)	K2(ADP-Ribosyl): 50; D3(ADP-Ribosyl): 50	1.47	18.7799	3	H0YNS7	Cilia- and flagella-associated protein 161 (Fragment) OS=Homo sapiens OX=9606 GN=CFAP161 PE=1 SV=1	3	2	0.068	1	541.881	1623.63	1623.63	0.61	0.00033	22.5	MS2	25.5696		246	1994	01_TK_THP-1_ADPr_EThcD_MS2_120K_70min.raw	1	0.001789	0.04741
IRSEFKR	[K].IRSEFkR.[K]	Sequest HT (A2)	Unambiguous	EThcD	High	K6(ADP-Ribosyl)	K6(ADP-Ribosyl): 50; R7(ADP-Ribosyl): 50	0.84	14.8866	3	P07355	Annexin A2 OS=Homo sapiens OX=9606 GN=ANXA2 PE=1 SV=2	5	2	0.1667	1	492.873	1476.6	1476.6	0.79	0.00039	22.5	MS2	21.6858		246	1440	01_TK_THP-1_ADPr_EThcD_MS2_120K_70min.raw	1	0.001789	0.03929
AAEDDEDDDVDTKKQKTDEDD	[R].AAEDDEDDDVDTKkQKTDEDD.[-]	Sequest HT (A2)	Unambiguous	EThcD	High	K14(ADP-Ribosyl)	D11(ADP-Ribosyl): 24.84; T12(ADP-Ribosyl): 24.84; K13(ADP-Ribosyl): 24.84; K14(ADP-Ribosyl): 24.84	1.9	14.7817	3	H7C2N1	Prothymosin alpha (Fragment) OS=Homo sapiens OX=9606 GN=PTMA PE=1 SV=1	6	3	0.0263	1	980.015	2938.03	2938.03	-0.06	-6e-05	22.5	MS2	0		246	1425	01_TK_THP-1_ADPr_EThcD_MS2_120K_70min.raw	1	0.001789	0.04645
AWGGKKENLK	[K].AWGGkKENLK.[A]	Sequest HT (A2)	Unambiguous	EThcD	High	K5(ADP-Ribosyl)	K5(ADP-Ribosyl): 49.89; K6(ADP-Ribosyl): 49.89	2.12	14.5203	3	P04075	Fructose-bisphosphate aldolase A OS=Homo sapiens OX=9606 GN=ALDOA PE=1 SV=2	5	2	0.0283	1	557.903	1671.7	1671.69	1.57	0.00088	22.5	MS2	8.6089		246	1388	01_TK_THP-1_ADPr_EThcD_MS2_120K_70min.raw	1	0.001789	0.04438
LKLDKDR	[R].LkLDKDR.[K]	Sequest HT (A2)	Unambiguous	EThcD	High	K2(ADP-Ribosyl)	K2(ADP-Ribosyl): 100	1.5	14.7679	3	P61254	60S ribosomal protein L26 OS=Homo sapiens OX=9606 GN=RPL26 PE=1 SV=1	3	2	0.2733	1	476.869	1428.59	1428.59	0.61	0.00029	22.5	MS2	15.8427		246	1423	01_TK_THP-1_ADPr_EThcD_MS2_120K_70min.raw	1	0.001789	0.04231
MQKEITALAPSTMK	[R].mQkEITALAPSTmK.[I]	Sequest HT (A2)	Unambiguous	EThcD	High	M1(Oxidation); K3(ADP-Ribosyl); M13(Oxidation)	K3(ADP-Ribosyl): 49.82; E4(ADP-Ribosyl): 49.82	2.21	33.4517	3	P60709	Actin, cytoplasmic 1 OS=Homo sapiens OX=9606 GN=ACTB PE=1 SV=1	14	1	0.1448	1	707.96	2121.86	2121.86	0.41	0.00029	22.5	MS2	0		246	4085	01_TK_THP-1_ADPr_EThcD_MS2_120K_70min.raw	1	0.001789	0.04736
AAGTKKQFQKF	[K].AAGTKkQFQKF.[-]	Sequest HT (A2)	Unambiguous	EThcD	High	K6(ADP-Ribosyl)	K10(ADP-Ribosyl): 99.18	1.98	19.0345	3	P62280	40S ribosomal protein S11 OS=Homo sapiens OX=9606 GN=RPS11 PE=1 SV=3	2	3	0.1566	1	598.926	1794.76	1794.76	0.99	0.00059	22.5	MS2	23.6623		246	2030	01_TK_THP-1_ADPr_EThcD_MS2_120K_70min.raw	1	0.001789	0.02018
THKNPALKAQSGPVR	[K].THKNPALkAQSGPVR.[-S]	Sequest HT (A2)	Unambiguous	EThcD	High	K8(ADP-Ribosyl)	K8(ADP-Ribosyl): 49.52; S11(ADP-Ribosyl): 49.52	3.14	15.0118	4	Q01518	Adenylyl cyclase-associated protein 1 OS=Homo sapiens OX=9606 GN=CAP1 PE=1 SV=5	3	2	0.1943	1	536.997	2144.96	2144.96	0.44	0.00023	22.5	MS2	24.0717		246	1458	01_TK_THP-1_ADPr_EThcD_MS2_120K_70min.raw	1	0.002643	0.04917
MIYASSKDAIKKK	[K].mIYASsKDAIKKK.[FL]	Sequest HT (A2)	Unambiguous	EThcD	High	M1(Oxidation); S6(ADP-Ribosyl)	S6(ADP-Ribosyl): 49.71; K7(ADP-Ribosyl): 49.71	2.92	14.8464	3	E9PK25	Cofilin, non-muscle isoform OS=Homo sapiens OX=9606 GN=CFL1 PE=1 SV=1	10	3	0.0034	1	680.636	2039.89	2039.89	1.41	0.00096	22.5	MS2	17.5631		246	1434	01_TK_THP-1_ADPr_EThcD_MS2_120K_70min.raw	1	0.002643	0.04838
QKKESEAVEWQQK	[R].QKkESEAVEWQQK.[A]	Sequest HT (A2)	Unambiguous	EThcD	High	K3(ADP-Ribosyl)	S5(ADP-Ribosyl): 98.43	1.88	20.0669	3	P26038	Moesin OS=Homo sapiens OX=9606 GN=MSN PE=1 SV=3	1	2	0.0053	1	720.3	2158.89	2158.88	0.81	0.00058	22.5	MS2	7.68696		246	2178	01_TK_THP-1_ADPr_EThcD_MS2_120K_70min.raw	1	0.002643	0.04822
ENPVYEKKPKKEVK	[R].ENPVYEKkPKKEVK.[K]	Sequest HT (A2)	Unambiguous	EThcD	High	K8(ADP-Ribosyl)	K8(ADP-Ribosyl): 19.81; K10(ADP-Ribosyl): 19.81; K11(ADP-Ribosyl): 19.81; E12(ADP-Ribosyl): 19.81; K14(ADP-Ribosyl): 19.81	1.54	10.0055	4	P46777	60S ribosomal protein L5 OS=Homo sapiens OX=9606 GN=RPL5 PE=1 SV=3	3	3	0.0065	1	565.013	2257.03	2257.03	0.22	0.00013	22.5	MS2	28.095		246	741	01_TK_THP-1_ADPr_EThcD_MS2_120K_70min.raw	1	0.002643	0.04809
SLLVQTKRR	[K].SLLVQTkRR.[A]	Sequest HT (A2)	Unambiguous	EThcD	High	K7(ADP-Ribosyl)	K7(ADP-Ribosyl): 99.52	2.01	20.0442	3	P39023	60S ribosomal protein L3 OS=Homo sapiens OX=9606 GN=RPL3 PE=1 SV=2	2	2	0.0199	1	547.922	1641.75	1641.75	0.18	0.0001	22.5	MS2	27.4974		246	2175	01_TK_THP-1_ADPr_EThcD_MS2_120K_70min.raw	1	0.003513	0.04931
KVVNPLFEKRPK	[K].KVVNPLFEkRPK.[N]	Sequest HT (A2)	Unambiguous	EThcD	High	K9(ADP-Ribosyl)	K9(ADP-Ribosyl): 33.33; R10(ADP-Ribosyl): 33.33; K12(ADP-Ribosyl): 33.33	2.05	27.8583	3	P62424	60S ribosomal protein L7a OS=Homo sapiens OX=9606 GN=RPL7A PE=1 SV=2	2	2	0.0293	1	665.987	1995.95	1995.95	0.75	0.0005	22.5	MS2	0		246	3292	01_TK_THP-1_ADPr_EThcD_MS2_120K_70min.raw	1	0.003854	0.05074
NFAELKIKR	[R].NFAELkIKR.[L]	Sequest HT (A2)	Unambiguous	EThcD	High	K6(ADP-Ribosyl)	K6(ADP-Ribosyl): 100	1.13	35.2171	3	P18124	60S ribosomal protein L7 OS=Homo sapiens OX=9606 GN=RPL7 PE=1 SV=1	1	2	0.1327	1	553.914	1659.73	1659.73	-0.59	-0.00033	22.5	MS2	56.7686		246	4336	01_TK_THP-1_ADPr_EThcD_MS2_120K_70min.raw	1	0.003854	0.05124
SGPKPFSAPKPQTSPSPKR	[R].SGPKPFSAPKPQTsPSPKR.[A]	Sequest HT (A2)	Unambiguous	EThcD	High	S14(ADP-Ribosyl)	T13(ADP-Ribosyl): 32.86; S14(ADP-Ribosyl): 32.86; S16(ADP-Ribosyl): 32.86	2.09	23.1481	4	Q01518	Adenylyl cyclase-associated protein 1 OS=Homo sapiens OX=9606 GN=CAP1 PE=1 SV=5	2	1	0.0048	1	634.542	2535.14	2535.14	0.51	0.00032	22.5	MS2	38.7035		246	2618	01_TK_THP-1_ADPr_EThcD_MS2_120K_70min.raw	1	0.003854	0.06448
VAPEEHPVLLTEAPLNPKANR	[R].VAPEEHPVLLTEAPLNPkANR.[E]	Sequest HT (A2)	Unambiguous	EThcD	High	K18(ADP-Ribosyl)	K18(ADP-Ribosyl): 48.47; R21(ADP-Ribosyl): 48.47	1.83	49.0094	4	P60709	Actin, cytoplasmic 1 OS=Homo sapiens OX=9606 GN=ACTB PE=1 SV=1	12	1	0.082	1	709.832	2836.31	2836.31	-0.04	-3e-05	22.5	MS2	15.2369		246	6315	01_TK_THP-1_ADPr_EThcD_MS2_120K_70min.raw	1	0.003854	0.05291
IAKLEKAK	[R].IAKLEkAK.[A]	Sequest HT (A2)	Unambiguous	EThcD	High	K6(ADP-Ribosyl)	K6(ADP-Ribosyl): 99.65	1.22	9.7881	3	P62424	60S ribosomal protein L7a OS=Homo sapiens OX=9606 GN=RPL7A PE=1 SV=2	2	2	0.1475	1	481.221	1441.65	1441.65	0.35	0.00017	22.5	MS2	29.9255		246	710	01_TK_THP-1_ADPr_EThcD_MS2_120K_70min.raw	1	0.003854	0.06946
GFGYKNSKFHR	[K].GFGYKNSkFHR.[V]	Sequest HT (A2)	Unambiguous	EThcD	High	K8(ADP-Ribosyl)	S7(ADP-Ribosyl): 49.73; K8(ADP-Ribosyl): 49.73	1.22	20.1924	3	A0A7P0Z497	Peptidyl-prolyl cis-trans isomerase OS=Homo sapiens OX=9606 GN=PPIB PE=1 SV=1	3	2	0.041	1	627.921	1881.75	1881.75	1.13	0.00071	22.5	MS2	58.3615		246	2196	01_TK_THP-1_ADPr_EThcD_MS2_120K_70min.raw	1	0.003854	0.07101
ALVATPGKKGAAIPAKGAK	[K].ALVATPGKkGAAIPAKGAK.[N]	Sequest HT (A2)	Unambiguous	EThcD	High	K9(ADP-Ribosyl)	K9(ADP-Ribosyl): 96.92	1.03	22.9439	3	A0A7I2V5M5	Nucleolin OS=Homo sapiens OX=9606 GN=NCL PE=1 SV=1	11	3	0.0097	1	764.051	2290.14	2290.14	1.19	0.00091	22.5	MS2	12.5678		246	2589	01_TK_THP-1_ADPr_EThcD_MS2_120K_70min.raw	1	0.003854	0.05529
EIVRDIKEK	[R].EIVRDIkEK.[L]	Sequest HT (A2)	Unambiguous	EThcD	High	K7(ADP-Ribosyl)	K7(ADP-Ribosyl): 100	1.68	19.7267	3	P60709	Actin, cytoplasmic 1 OS=Homo sapiens OX=9606 GN=ACTB PE=1 SV=1	19	2	0.2262	1	557.578	1670.72	1670.72	-0.29	-0.00016	22.5	MS2	33.8313		246	2129	01_TK_THP-1_ADPr_EThcD_MS2_120K_70min.raw	1	0.003854	0.07608
VLKAQAQSQK	[K].VLkAQAQSQK.[A]	Sequest HT (A2)	Unambiguous	EThcD	High	K3(ADP-Ribosyl)	K3(ADP-Ribosyl): 100	1.8	12.2775	3	P49207	60S ribosomal protein L34 OS=Homo sapiens OX=9606 GN=RPL34 PE=1 SV=3	1	1	0.5444	1	547.906	1641.7	1641.7	0.3	0.00016	22.5	MS2	16.3979		246	1069	01_TK_THP-1_ADPr_EThcD_MS2_120K_70min.raw	1	0.003854	0.0533
VQLIKNGKK	[R].VQLIkNGKK.[IE]	Sequest HT (A2)	Unambiguous	EThcD	High	K5(ADP-Ribosyl)	K5(ADP-Ribosyl): 100	2.29	14.7605	3	P62266	40S ribosomal protein S23 OS=Homo sapiens OX=9606 GN=RPS23 PE=1 SV=3	4	2	0.3057	1	523.58	1568.72	1568.72	0.9	0.00047	22.5	MS2	19.0276		246	1422	01_TK_THP-1_ADPr_EThcD_MS2_120K_70min.raw	1	0.003854	0.05277
SQGAALDKYAKK	[K].SQGAALDkYAKK.[S]	Sequest HT (A2)	Unambiguous	EThcD	High	K8(ADP-Ribosyl)	K8(ADP-Ribosyl): 98.14	1.47	18.9326	3	A0A5K1VW95	Malate dehydrogenase OS=Homo sapiens OX=9606 GN=MDH1 PE=1 SV=1	6	2	0.1293	1	607.593	1820.76	1820.76	1.1	0.00067	22.5	MS2	20.035		246	2016	01_TK_THP-1_ADPr_EThcD_MS2_120K_70min.raw	1	0.003854	0.05023
ASIKKGEDFVK	[K].ASIkKGEDFVK.[T]	Sequest HT (A2)	Unambiguous	EThcD	High	K4(ADP-Ribosyl)	K4(ADP-Ribosyl): 99.99	1.81	24.0301	3	P40926	Malate dehydrogenase, mitochondrial OS=Homo sapiens OX=9606 GN=MDH2 PE=1 SV=3	3	2	0.0663	1	588.253	1762.75	1762.74	0.47	0.00028	22.5	MS2	9.33634		246	2742	01_TK_THP-1_ADPr_EThcD_MS2_120K_70min.raw	1	0.003854	0.05054
KQPPVSPGTALVGSQKEPSEVPTPKRPR	[R].KQPPVSPGTALVGSQKEPSEVPTPKrPR.[G]	Sequest HT (A2)	Unambiguous	EThcD	High	R26(ADP-Ribosyl)	K16(ADP-Ribosyl): 12.43; E17(ADP-Ribosyl): 12.43; S19(ADP-Ribosyl): 12.43; E20(ADP-Ribosyl): 12.43; T23(ADP-Ribosyl): 12.43; K25(ADP-Ribosyl): 12.43; R26(ADP-Ribosyl): 12.43; R28(ADP-Ribosyl): 12.43	1.78	34.805	4	P17096	High mobility group protein HMG-I/HMG-Y OS=Homo sapiens OX=9606 GN=HMGA1 PE=1 SV=3	2	3	0.0112	1	877.93	3508.7	3508.7	0.23	0.00021	22.5	MS2	20.5003		246	4276	01_TK_THP-1_ADPr_EThcD_MS2_120K_70min.raw	1	0.003854	0.06789
SKFEDMAKSDKAR	[K].SKFEDmAKsDKAR.[Y]	Sequest HT (A2)	Unambiguous	EThcD	High	M6(Oxidation); S9(ADP-Ribosyl)	K8(ADP-Ribosyl): 49.84; S9(ADP-Ribosyl): 49.84	1.39	11.1738	3	P26583	High mobility group protein B2 OS=Homo sapiens OX=9606 GN=HMGB2 PE=1 SV=2	2	3	0.0072	1	690.606	2069.8	2069.8	0.61	0.00042	22.5	MS2	0		246	911	01_TK_THP-1_ADPr_EThcD_MS2_120K_70min.raw	1	0.003854	0.0582
RLAPEYEAAATR	[K].rLAPEYEAAATR.[L]	Sequest HT (A2)	Unambiguous	EThcD	High	R1(ADP-Ribosyl)	R1(ADP-Ribosyl): 100	1.05	31.8596	3	H7BZJ3; P30101	Protein disulfide-isomerase A3 (Fragment) OS=Homo sapiens OX=9606 GN=PDIA3 PE=1 SV=1;Protein disulfide-isomerase A3 OS=Homo sapiens OX=9606 GN=PDIA3 PE=1 SV=4	2	1	0.3238	1	630.26	1888.76	1888.76	0.72	0.00045	22.5	MS2	27.5125		246	3859	01_TK_THP-1_ADPr_EThcD_MS2_120K_70min.raw	2	0.003854	0.05642
IFHGLKSTDVAK	[K].IFHGLkSTDVAK.[T]	Sequest HT (A2)	Unambiguous	EThcD	High	K6(ADP-Ribosyl)	K6(ADP-Ribosyl): 98.69	1.95	32.1229	3	P13796	Plastin-2 OS=Homo sapiens OX=9606 GN=LCP1 PE=1 SV=6	2	1	0.0974	1	619.605	1856.8	1856.8	1.4	0.00087	22.5	MS2	0		246	3896	01_TK_THP-1_ADPr_EThcD_MS2_120K_70min.raw	1	0.003854	0.07316
GKSGAALSK	[R].GKsGAALSK.[K]	Sequest HT (A2)	Unambiguous	EThcD	High	S3(ADP-Ribosyl)	S3(ADP-Ribosyl): 99.41	2.08	8.2764	3	P09874	Poly [ADP-ribose] polymerase 1 OS=Homo sapiens OX=9606 GN=PARP1 PE=1 SV=4	2	1	0.0192	1	453.85	1359.53	1359.53	0.43	0.00019	22.5	MS2	26.1		246	489	01_TK_THP-1_ADPr_EThcD_MS2_120K_70min.raw	1	0.003854	0.05939
MKGDYFR	[K].mkGDYFR.[Y]	Sequest HT (A2)	Unambiguous	EThcD	High	M1(Oxidation); K2(ADP-Ribosyl)	K2(ADP-Ribosyl): 100	1.11	23.5104	3	P31946	14-3-3 protein beta/alpha OS=Homo sapiens OX=9606 GN=YWHAB PE=1 SV=3	4	1	0.1982	1	491.835	1473.49	1473.49	0.7	0.00035	22.5	MS2	53.5098		246	2669	01_TK_THP-1_ADPr_EThcD_MS2_120K_70min.raw	1	0.003854	0.06109
NKQTYSTEPNNLKAR	[R].NKQTYSTEPNNLkAR.[N]	Sequest HT (A2)	Unambiguous	EThcD	High	K13(ADP-Ribosyl)	K13(ADP-Ribosyl): 99.98	1.24	18.871	3	P46779	60S ribosomal protein L28 OS=Homo sapiens OX=9606 GN=RPL28 PE=1 SV=3	8	2	0.1129	1	768.994	2304.97	2304.96	0.63	0.00048	22.5	MS2	50.1714		246	2007	01_TK_THP-1_ADPr_EThcD_MS2_120K_70min.raw	1	0.003854	0.05856
AKNNTVTPGGKPNK	[K].AkNNTVTPGGKPNK.[T]	Sequest HT (A2)	Unambiguous	EThcD	High	K2(ADP-Ribosyl)	T5(ADP-Ribosyl): 98.55	2.57	7.5863	3	P18077	60S ribosomal protein L35a OS=Homo sapiens OX=9606 GN=RPL35A PE=1 SV=2	2	1	0.1167	1	656.286	1966.84	1966.84	0.12	8e-05	22.5	MS2	0		246	388	01_TK_THP-1_ADPr_EThcD_MS2_120K_70min.raw	1	0.003854	0.0708
LIGDAAKNQVAMNPTNTVFDAK	[R].LIGDAAkNQVAmNPTNTVFDAK.[R]	Sequest HT (A2)	Unambiguous	EThcD	High	K7(ADP-Ribosyl); M12(Oxidation)	K7(ADP-Ribosyl): 98.25	0.93	51.9032	3	P11142	Heat shock cognate 71 kDa protein OS=Homo sapiens OX=9606 GN=HSPA8 PE=1 SV=1	10	1	0.2151	1	959.083	2875.23	2875.24	-0.98	-0.00094	22.5	MS2	45.2963		246	6742	01_TK_THP-1_ADPr_EThcD_MS2_120K_70min.raw	1	0.003854	0.0502
LKEKYEKDIAAYR	[K].LKEKYEkDIAAYR.[A]	Sequest HT (A2)	Unambiguous	EThcD	High	K7(ADP-Ribosyl)	K7(ADP-Ribosyl): 95.71	2.03	29.1387	4	P26583; P09429	High mobility group protein B2 OS=Homo sapiens OX=9606 GN=HMGB2 PE=1 SV=2;High mobility group protein B1 OS=Homo sapiens OX=9606 GN=HMGB1 PE=1 SV=3	2	3	0.0542	1	542.742	2167.95	2167.95	0.83	0.00045	22.5	MS2	28.7655		246	3476	01_TK_THP-1_ADPr_EThcD_MS2_120K_70min.raw	2	0.003854	0.06448
ERFQNLDKK	[R].ERFQNLDkK.[A]	Sequest HT (A2)	Unambiguous	EThcD	High	K8(ADP-Ribosyl)	K8(ADP-Ribosyl): 99.18	1.3	17.6239	3	O15143	Actin-related protein 2/3 complex subunit 1B OS=Homo sapiens OX=9606 GN=ARPC1B PE=1 SV=3	4	2	0.0923	1	573.57	1718.7	1718.69	1.14	0.00065	22.5	MS2	15.7243		246	1828	01_TK_THP-1_ADPr_EThcD_MS2_120K_70min.raw	1	0.003854	0.07646
IKPVLMMNK	[R].IkPVLmmNK.[M]	Sequest HT (A2)	Unambiguous	EThcD	High	K2(ADP-Ribosyl); M6(Oxidation); M7(Oxidation)	K2(ADP-Ribosyl): 100	1.52	26.6489	3	P13639	Elongation factor 2 OS=Homo sapiens OX=9606 GN=EEF2 PE=1 SV=4	1	0	0.6184	1	549.562	1646.67	1646.67	0.19	0.0001	22.5	MS2	8.27808		246	3117	01_TK_THP-1_ADPr_EThcD_MS2_120K_70min.raw	1	0.003854	0.06221
FIDTTSKFGHGR	[K].FIDTTSkFGHGR.[F]	Sequest HT (A2)	Unambiguous	EThcD	High	K7(ADP-Ribosyl)	K7(ADP-Ribosyl): 99.99	2.15	28.8213	3	P39023	60S ribosomal protein L3 OS=Homo sapiens OX=9606 GN=RPL3 PE=1 SV=2	3	1	0.0558	1	636.255	1906.75	1906.75	-0.56	-0.00036	22.5	MS2	24.0784		246	3431	01_TK_THP-1_ADPr_EThcD_MS2_120K_70min.raw	1	0.003854	0.0713
KTSATVGPKAPSGGKK	[K].KTSATVGPkAPSGGKK.[A]	Sequest HT (A2)	Unambiguous	EThcD	High	K9(ADP-Ribosyl)	K9(ADP-Ribosyl): 98.76	2.41	7.8251	4	P16104	Histone H2AX OS=Homo sapiens OX=9606 GN=H2AX PE=1 SV=2	1	3	0.1826	1	514.488	2054.93	2054.93	0.25	0.00013	22.5	MS2	9.555		246	423	01_TK_THP-1_ADPr_EThcD_MS2_120K_70min.raw	1	0.003854	0.05965
SGPKPFSAPKPQTSPSPK	[R].SGPkPFSAPKPQTSPSPK.[R]	Sequest HT (A2)	Unambiguous	EThcD	High	K4(ADP-Ribosyl)	S1(ADP-Ribosyl): 99.12	3.34	28.5927	3	Q01518	Adenylyl cyclase-associated protein 1 OS=Homo sapiens OX=9606 GN=CAP1 PE=1 SV=5	2	0	0.0359	1	793.687	2379.05	2379.04	1.59	0.00126	22.5	MS2	12.0274		246	3398	01_TK_THP-1_ADPr_EThcD_MS2_120K_70min.raw	1	0.003854	0.07065
AIFTGYYGKGKPVPTQGSR	[R].AIFTGYYGKGkPVPTQGSR.[K]	Sequest HT (A2)	Unambiguous	EThcD	High	K11(ADP-Ribosyl)	K9(ADP-Ribosyl): 33.07; K11(ADP-Ribosyl): 33.07; T15(ADP-Ribosyl): 33.07	0.74	39.7548	3	P09543	2',3'-cyclic-nucleotide 3'-phosphodiesterase OS=Homo sapiens OX=9606 GN=CNP PE=1 SV=2	2	1	0.0135	1	856.716	2568.13	2568.13	0	0	22.5	MS2	41.6649		246	4978	01_TK_THP-1_ADPr_EThcD_MS2_120K_70min.raw	1	0.003854	0.07037
VVANSKESYELR	[R].VVANSKeSYELR.[Y]	Sequest HT (A2)	Unambiguous	EThcD	High	E7(ADP-Ribosyl)	S5(ADP-Ribosyl): 33.33; K6(ADP-Ribosyl): 33.33; E7(ADP-Ribosyl): 33.33	1.87	28.6597	3	K7EMH1	60S ribosomal protein L22 (Fragment) OS=Homo sapiens OX=9606 GN=RPL22 PE=1 SV=1	3	1	0.2139	1	645.935	1935.79	1935.79	0.7	0.00045	22.5	MS2	8.3965		246	3408	01_TK_THP-1_ADPr_EThcD_MS2_120K_70min.raw	1	0.003854	0.06014
GTLVQTKGTGASGSFKLNKK	[K].GTLVQTKGtGASGSFKLNKK.[A]	Sequest HT (A2)	Unambiguous	EThcD	High	T9(ADP-Ribosyl)	K7(ADP-Ribosyl): 32.97; T9(ADP-Ribosyl): 32.97; S12(ADP-Ribosyl): 32.97	2.26	28.4884	3	P16401; P10412	Histone H1.5 OS=Homo sapiens OX=9606 GN=H1-5 PE=1 SV=3;Histone H1.4 OS=Homo sapiens OX=9606 GN=H1-4 PE=1 SV=2	5	3	0.0442	1	855.07	2563.19	2563.2	-0.16	-0.00013	22.5	MS2	0		246	3383	01_TK_THP-1_ADPr_EThcD_MS2_120K_70min.raw	2	0.003854	0.05383
HKSDFGKFVLSSGK	[K].HKsDFGKFVLSSGK.[F]	Sequest HT (A2)	Unambiguous	EThcD	High	S3(ADP-Ribosyl)	S3(ADP-Ribosyl): 49.53; D4(ADP-Ribosyl): 49.53	1.71	37.7109	3	A0A7P0T861	Calreticulin OS=Homo sapiens OX=9606 GN=CALR PE=1 SV=1	4	2	0.0292	1	693.297	2077.88	2077.88	-0.76	-0.00052	22.5	MS2	0		246	4689	01_TK_THP-1_ADPr_EThcD_MS2_120K_70min.raw	1	0.003854	0.05534
YIKDYMKSIK	[K].YIKDYmkSIK.[G]	Sequest HT (A2)	Unambiguous	EThcD	High	M6(Oxidation); K7(ADP-Ribosyl)	K7(ADP-Ribosyl): 99.52	1.5	22.7107	3	Q5W0H4	Translationally-controlled tumor protein OS=Homo sapiens OX=9606 GN=TPT1 PE=1 SV=1	6	2	0.0733	1	615.923	1845.75	1845.75	0.64	0.0004	22.5	MS2	19.7352		246	2556	01_TK_THP-1_ADPr_EThcD_MS2_120K_70min.raw	1	0.003854	0.07119
EESGKPGAHVTVKK	[R].EESGKPGAHVtVKK.[L]	Sequest HT (A2)	Unambiguous	EThcD	High	T11(ADP-Ribosyl)	K13(ADP-Ribosyl): 49.75; K14(ADP-Ribosyl): 49.75	1.92	9.2604	3	A0A024RA28	Heterogeneous nuclear ribonucleoprotein A2/B1, isoform CRA_d OS=Homo sapiens OX=9606 GN=HNRNPA2B1 PE=1 SV=1	12	1	0.0052	1	669.958	2007.86	2007.86	0.54	0.00036	22.5	MS2	19.2014		246	634	01_TK_THP-1_ADPr_EThcD_MS2_120K_70min.raw	1	0.003854	0.06385
TLNAVQYHHAAK	[K].TLNAVQYhHAAK.[A]	Sequest HT (A2)	Unambiguous	EThcD	High	H8(ADP-Ribosyl)	H8(ADP-Ribosyl): 99.45	2.07	17.8076	3	A2A3Z5	Purine nucleoside phosphorylase LACC1 (Fragment) OS=Homo sapiens OX=9606 GN=LACC1 PE=1 SV=1	2	0	0.0773	1	631.928	1893.77	1893.77	1.18	0.00074	22.5	MS2	25.3072		246	1855	01_TK_THP-1_ADPr_EThcD_MS2_120K_70min.raw	1	0.003854	0.05893
DKDAKFR	[K].DKDAkFR.[L]	Sequest HT (A2)	Unambiguous	EThcD	High	K5(ADP-Ribosyl)	K5(ADP-Ribosyl): 100	1.35	9.4242	3	P62277	40S ribosomal protein S13 OS=Homo sapiens OX=9606 GN=RPS13 PE=1 SV=2	1	2	0.4074	1	474.182	1420.53	1420.53	1.07	0.00051	22.5	MS2	8.51662		246	658	01_TK_THP-1_ADPr_EThcD_MS2_120K_70min.raw	1	0.003854	0.07457
ADDGRPFPQVIKSK	[K].ADDGRPFPQVIkSK.[G]	Sequest HT (A2)	Unambiguous	EThcD	High	K12(ADP-Ribosyl)	K12(ADP-Ribosyl): 33.33; S13(ADP-Ribosyl): 33.33; K14(ADP-Ribosyl): 33.33	1.36	36.5278	3	P04075	Fructose-bisphosphate aldolase A OS=Homo sapiens OX=9606 GN=ALDOA PE=1 SV=2	9	1	0.1029	1	700.305	2098.9	2098.9	1.15	0.0008	22.5	MS2	13.2938		246	4521	01_TK_THP-1_ADPr_EThcD_MS2_120K_70min.raw	1	0.003854	0.05311
ALSNQKYR	[K].ALSNQkYR.[E]	Sequest HT (A2)	Unambiguous	EThcD	High	K6(ADP-Ribosyl)	K6(ADP-Ribosyl): 99.04	2.02	14.078	3	P42285	Exosome RNA helicase MTR4 OS=Homo sapiens OX=9606 GN=MTREX PE=1 SV=3	1	1	0.1238	1	507.536	1520.59	1520.59	0.51	0.00026	22.5	MS2	29.9524		246	1325	01_TK_THP-1_ADPr_EThcD_MS2_120K_70min.raw	1	0.003854	0.05181
WKTMSAKEK	[R].WKTmSAkEK.[GS]	Sequest HT (A2)	Unambiguous	EThcD	High	M4(Oxidation); K7(ADP-Ribosyl)	K7(ADP-Ribosyl): 99.48	1.5	7.9466	3	P26583; P09429	High mobility group protein B2 OS=Homo sapiens OX=9606 GN=HMGB2 PE=1 SV=2;High mobility group protein B1 OS=Homo sapiens OX=9606 GN=HMGB1 PE=1 SV=3	5	2	0.1667	1	555.885	1665.64	1665.64	1.07	0.00059	22.5	MS2	19.986		246	441	01_TK_THP-1_ADPr_EThcD_MS2_120K_70min.raw	2	0.003854	0.05409
ASGLAAGKGVIVAK	[K].ASGLAAGkGVIVAK.[S]	Sequest HT (A2)	Unambiguous	EThcD	High	K8(ADP-Ribosyl)	K8(ADP-Ribosyl): 100	0.57	36.2976	2	C9JBJ1	Trifunctional purine biosynthetic protein adenosine-3 (Fragment) OS=Homo sapiens OX=9606 GN=GART PE=1 SV=8	6	1	0.0702	1	891.914	1782.82	1782.82	0.58	0.00052	22.5	MS2	0		246	4489	01_TK_THP-1_ADPr_EThcD_MS2_120K_70min.raw	1	0.003854	0.05231
AMQSLKSR	[K].AmQSLkSR.[G]	Sequest HT (A2)	Unambiguous	EThcD	High	M2(Oxidation); K6(ADP-Ribosyl)	K6(ADP-Ribosyl): 99.04	0.94	8.8541	3	P46783	40S ribosomal protein S10 OS=Homo sapiens OX=9606 GN=RPS10 PE=1 SV=1	8	1	0.3298	1	493.19	1477.55	1477.55	0.27	0.00013	22.5	MS2	34.1075		246	574	01_TK_THP-1_ADPr_EThcD_MS2_120K_70min.raw	1	0.004576	0.07747
DPLQRMAGDSFHSR	[R].DPLQRMAGDSFHSr.[FE]	Sequest HT (A2)	Unambiguous	EThcD	High	R14(ADP-Ribosyl)	Inconclusive data	0.2	56.9136	2	F5GYR0	Actin-binding LIM protein 2 OS=Homo sapiens OX=9606 GN=ABLIM2 PE=1 SV=3	7	1	0.05	1	1079.41	2157.82	2157.82	0.09	9e-05	22.5	MS2	21.4377		246	7479	01_TK_THP-1_ADPr_EThcD_MS2_120K_70min.raw	1	0.004576	0.07778
NQKDPGVLDR	[K].NQkDPGVLDR.[M]	Sequest HT (A2)	Unambiguous	EThcD	High	K3(ADP-Ribosyl)	K3(ADP-Ribosyl): 99.5	1.8	22.1838	3	P31949	Protein S100-A11 OS=Homo sapiens OX=9606 GN=S100A11 PE=1 SV=2	1	1	0.2111	1	561.558	1682.66	1682.66	0.7	0.00039	22.5	MS2	13.8088		246	2480	01_TK_THP-1_ADPr_EThcD_MS2_120K_70min.raw	1	0.004576	0.07777
VKAEPAKIEAFR	[K].VKAEPAkIEAFR.[A]	Sequest HT (A2)	Unambiguous	EThcD	High	K7(ADP-Ribosyl)	K7(ADP-Ribosyl): 99.35	1.46	33.6724	3	P00558	Phosphoglycerate kinase 1 OS=Homo sapiens OX=9606 GN=PGK1 PE=1 SV=3	2	2	0.1849	1	633.952	1899.84	1899.84	0.42	0.00027	22.5	MS2	0		246	4117	01_TK_THP-1_ADPr_EThcD_MS2_120K_70min.raw	1	0.005196	0.08349
KAPAQKVPAQK	[K].KAPAQkVPAQK.[A]	Sequest HT (A2)	Unambiguous	EThcD	High	K6(ADP-Ribosyl)	K6(ADP-Ribosyl): 100	1.57	8.6153	3	P50914	60S ribosomal protein L14 OS=Homo sapiens OX=9606 GN=RPL14 PE=1 SV=4	1	2	0.0191	1	569.594	1706.77	1706.77	0.35	0.0002	22.5	MS2	11.9047		246	540	01_TK_THP-1_ADPr_EThcD_MS2_120K_70min.raw	1	0.005196	0.08229
LRGTKTVQEKEN	[R].LRGTkTVQEKEN.[-]	Sequest HT (A2)	Unambiguous	EThcD	High	K5(ADP-Ribosyl)	K5(ADP-Ribosyl): 98.47	1.99	10.566	3	P62917	60S ribosomal protein L8 OS=Homo sapiens OX=9606 GN=RPL8 PE=1 SV=2	2	3	0.0151	1	648.614	1943.83	1943.83	1.06	0.00069	22.5	MS2	23.2491		246	823	01_TK_THP-1_ADPr_EThcD_MS2_120K_70min.raw	1	0.005196	0.07836
NAQKSNQNGKDSKPSSTPR	[K].NAQKSNQNGkDSKPSSTPR.[S]	Sequest HT (A2)	Unambiguous	EThcD	High	K10(ADP-Ribosyl)	K10(ADP-Ribosyl): 99.98	2.04	6.9598	3	E5RI98	Nucleophosmin OS=Homo sapiens OX=9606 GN=NPM1 PE=1 SV=2	5	2	0.1667	1	862.367	2585.09	2585.08	2.88	0.00248	22.5	MS2	0		246	292	01_TK_THP-1_ADPr_EThcD_MS2_120K_70min.raw	1	0.005196	0.0842
SYEKEKASLPGVKK	[K].SYEKEkASLPGVKK.[A]	Sequest HT (A2)	Unambiguous	EThcD	High	K6(ADP-Ribosyl)	K6(ADP-Ribosyl): 97.99	1.02	21.0535	3	P24534	Elongation factor 1-beta OS=Homo sapiens OX=9606 GN=EEF1B2 PE=1 SV=3	2	3	0.0784	1	702.317	2104.94	2104.94	0.45	0.00031	22.5	MS2	21.2115		246	2319	01_TK_THP-1_ADPr_EThcD_MS2_120K_70min.raw	1	0.005196	0.08321
VAVATPAKK	[K].VAVATPAkK.[A]	Sequest HT (A2)	Unambiguous	EThcD	High	K8(ADP-Ribosyl)	K8(ADP-Ribosyl): 100	2.01	15.1578	3	A0A7I2V5M5	Nucleolin OS=Homo sapiens OX=9606 GN=NCL PE=1 SV=1	11	1	0.1294	1	475.878	1425.62	1425.62	0.58	0.00028	22.5	MS2	3.8712		246	1479	01_TK_THP-1_ADPr_EThcD_MS2_120K_70min.raw	1	0.005196	0.07998
AGGFLMKK	[K].AGGFLmkK.[E]	Sequest HT (A2)	Unambiguous	EThcD	High	M6(Oxidation); K7(ADP-Ribosyl)	K7(ADP-Ribosyl): 99.6	0.83	22.0336	2	P00558	Phosphoglycerate kinase 1 OS=Homo sapiens OX=9606 GN=PGK1 PE=1 SV=3	2	1	0.1687	1	704.772	1408.54	1408.54	0.08	6e-05	22.5	MS2	20.4225		246	2458	01_TK_THP-1_ADPr_EThcD_MS2_120K_70min.raw	1	0.005196	0.07988
FVIKPIDKK	[K].FVIkPIDKK.[A]	Sequest HT (A2)	Unambiguous	EThcD	High	K4(ADP-Ribosyl)	K4(ADP-Ribosyl): 100	1.9	33.3154	3	A0A2R8Y5S7; P26038	Radixin OS=Homo sapiens OX=9606 GN=RDX PE=1 SV=1;Moesin OS=Homo sapiens OX=9606 GN=MSN PE=1 SV=3	8	1	0.2737	1	543.588	1628.75	1628.75	0.04	2e-05	22.5	MS2	17.1701		246	4065	01_TK_THP-1_ADPr_EThcD_MS2_120K_70min.raw	2	0.005883	0.08523
FHVEEEGKGKDASGNKVK	[R].FHVEEEGKGKDASGNKVk.[A]	Sequest HT (A2)	Unambiguous	EThcD	High	K18(ADP-Ribosyl)	K8(ADP-Ribosyl): 16.67; K10(ADP-Ribosyl): 16.67; D11(ADP-Ribosyl): 16.67; S13(ADP-Ribosyl): 16.67; K16(ADP-Ribosyl): 16.67; K18(ADP-Ribosyl): 16.67	1.12	13.2329	3	P00558	Phosphoglycerate kinase 1 OS=Homo sapiens OX=9606 GN=PGK1 PE=1 SV=3	2	3	0.0089	1	834.023	2500.06	2500.05	0.57	0.00048	22.5	MS2	0		246	1204	01_TK_THP-1_ADPr_EThcD_MS2_120K_70min.raw	1	0.005883	0.08677
AVQKLRR	[R].AVQkLRR.[E]	Sequest HT (A2)	Unambiguous	EThcD	High	K4(ADP-Ribosyl)	K4(ADP-Ribosyl): 100	1.73	7.9615	3	P11021	Endoplasmic reticulum chaperone BiP OS=Homo sapiens OX=9606 GN=HSPA5 PE=1 SV=2	3	2	0.1156	1	471.213	1411.63	1411.62	0.71	0.00033	22.5	MS2	29.9362		246	443	01_TK_THP-1_ADPr_EThcD_MS2_120K_70min.raw	1	0.005883	0.08551
VLGNPKSDEMNVK	[K].VLGNPkSDEmNVK.[V]	Sequest HT (A2)	Unambiguous	EThcD	High	K6(ADP-Ribosyl); M10(Oxidation)	K6(ADP-Ribosyl): 99.99	1.59	22.353	3	B7Z6Z4	Myosin light polypeptide 6 OS=Homo sapiens OX=9606 GN=MYL6 PE=1 SV=1	8	1	0.0566	1	663.267	1987.79	1987.79	0.23	0.00015	22.5	MS2	52.8149		246	2504	01_TK_THP-1_ADPr_EThcD_MS2_120K_70min.raw	1	0.005883	0.0859
SRKESYSIYVYK	[R].SRkESYSIYVYK.[V]	Sequest HT (A2)	Unambiguous	EThcD	High	K3(ADP-Ribosyl)	S1(ADP-Ribosyl): 98.58	1.91	35.1463	3	Q16778	Histone H2B type 2-E OS=Homo sapiens OX=9606 GN=H2BC21 PE=1 SV=3	6	2	0.0366	1	688.622	2063.85	2063.85	0.26	0.00018	22.5	MS2	0		246	4326	01_TK_THP-1_ADPr_EThcD_MS2_120K_70min.raw	1	0.006377	0.09793
SKGQVKEEGINKSEKR	[K].SkGQVKEEGINKSEKR.[M]	Sequest HT (A2)	Unambiguous	EThcD	High	K2(ADP-Ribosyl)	S1(ADP-Ribosyl): 33.2; K6(ADP-Ribosyl): 33.2; E7(ADP-Ribosyl): 33.2	3.51	7.1342	4	P09874	Poly [ADP-ribose] polymerase 1 OS=Homo sapiens OX=9606 GN=PARP1 PE=1 SV=4	2	4	0.0028	1	590.268	2358.05	2358.05	0.96	0.00057	22.5	MS2	1.68534		30.662	319	01_TK_THP-1_ADPr_EThcD_MS2_120K_70min.raw	1	0.006377	0.09836
AQSGPVRSGPKPFSAPKPQTSPSPK	[K].AQSGPVRSGPKPFsAPKPQTSPSPK.[R]	Sequest HT (A2)	Unambiguous	EThcD	High	S14(ADP-Ribosyl)	K11(ADP-Ribosyl): 49.31; S14(ADP-Ribosyl): 49.31	2.5	28.6273	4	Q01518	Adenylyl cyclase-associated protein 1 OS=Homo sapiens OX=9606 GN=CAP1 PE=1 SV=5	2	1	0.02	1	769.36	3074.42	3074.41	0.94	0.00073	22.5	MS2	0		246	3403	01_TK_THP-1_ADPr_EThcD_MS2_120K_70min.raw	1	0.006377	0.08754
SGFNSKSGQR	[K].SGFNSkSGQR.[G]	Sequest HT (A2)	Unambiguous	EThcD	High	K6(ADP-Ribosyl)	K6(ADP-Ribosyl): 99.49	1.81	9.6951	3	B4DY08	Heterogeneous nuclear ribonucleoproteins C1/C2 OS=Homo sapiens OX=9606 GN=HNRNPC PE=1 SV=1	12	1	0.0663	1	536.866	1608.58	1608.58	0.53	0.00029	22.5	MS2	21.2587		246	697	01_TK_THP-1_ADPr_EThcD_MS2_120K_70min.raw	1	0.006377	0.09008
SIRDTPAKNAQK	[K].SIRDTPAkNAQK.[S]	Sequest HT (A2)	Unambiguous	EThcD	High	K8(ADP-Ribosyl)	K8(ADP-Ribosyl): 99.26	1.93	9.9498	3	E5RI98	Nucleophosmin OS=Homo sapiens OX=9606 GN=NPM1 PE=1 SV=2	5	2	0.0311	1	623.934	1869.79	1869.79	-0.22	-0.00014	22.5	MS2	0		246	733	01_TK_THP-1_ADPr_EThcD_MS2_120K_70min.raw	1	0.006377	0.09772
KGVITVKDGK	[R].KGVItVKDGK.[T]	Sequest HT (A2)	Unambiguous	EThcD	High	T5(ADP-Ribosyl)	T5(ADP-Ribosyl): 100	1.52	15.6846	3	A0A7I2V599	60 kDa chaperonin OS=Homo sapiens OX=9606 GN=HSPD1 PE=1 SV=1	7	2	0.0066	1	529.239	1585.7	1585.7	0.82	0.00044	22.5	MS2	5.81842		246	1550	01_TK_THP-1_ADPr_EThcD_MS2_120K_70min.raw	1	0.006377	0.0885
KFAMKEMGTPDVR	[R].KFAmkEmGTPDVR.[I]	Sequest HT (A2)	Unambiguous	EThcD	High	M4(Oxidation); K5(ADP-Ribosyl); M7(Oxidation)	K5(ADP-Ribosyl): 99.11	1.54	20.0737	3	H7C2W9	60S ribosomal protein L31 (Fragment) OS=Homo sapiens OX=9606 GN=RPL31 PE=1 SV=1	8	2	0.1494	1	694.94	2082.81	2082.81	0.1	7e-05	22.5	MS2	6.9239		246	2179	01_TK_THP-1_ADPr_EThcD_MS2_120K_70min.raw	1	0.006377	0.09872
SIRDTPAKNAQKSNQNGKDSKPSSTPR	[K].SIRDTPAKNAQkSNQNGKDSKPSSTPR.[S]	Sequest HT (A2)	Unambiguous	EThcD	High	K12(ADP-Ribosyl)	K12(ADP-Ribosyl): 44.99; S13(ADP-Ribosyl): 44.99	3.22	9.085	5	E5RI98	Nucleophosmin OS=Homo sapiens OX=9606 GN=NPM1 PE=1 SV=2	5	4	0.0807	1	691.517	3453.56	3453.55	0.92	0.00063	22.5	MS2	5.16354		246	608	01_TK_THP-1_ADPr_EThcD_MS2_120K_70min.raw	1	0.006377	0.09743
IKEIVKK	[R].IKEIVkK.[H]	Sequest HT (A2)	Unambiguous	EThcD	High	K6(ADP-Ribosyl)	K6(ADP-Ribosyl): 100	1.31	13.5238	3	P07900	Heat shock protein HSP 90-alpha OS=Homo sapiens OX=9606 GN=HSP90AA1 PE=1 SV=5	5	2	0.0153	1	466.886	1398.64	1398.64	0.64	0.0003	22.5	MS2	14.7808		246	1246	01_TK_THP-1_ADPr_EThcD_MS2_120K_70min.raw	1	0.006377	0.08857
TSADGNEKKIEMVR	[K].TSADGNEKkIEmVR.[A]	Sequest HT (A2)	Unambiguous	EThcD	High	K9(ADP-Ribosyl); M12(Oxidation)	K9(ADP-Ribosyl): 99.23	2.36	19.336	3	P61981	14-3-3 protein gamma OS=Homo sapiens OX=9606 GN=YWHAG PE=1 SV=2	1	2	0.0297	1	712.289	2134.85	2134.85	1.18	0.00084	22.5	MS2	0		246	2073	01_TK_THP-1_ADPr_EThcD_MS2_120K_70min.raw	1	0.006377	0.09821
NCLALADDKKLK	[K].NcLALADDKkLK.[S]	Sequest HT (A2)	Unambiguous	EThcD	High	C2(Carbamidomethyl); K10(ADP-Ribosyl)	K9(ADP-Ribosyl): 49.48; K10(ADP-Ribosyl): 49.48	1.36	30.5756	3	O75367	Core histone macro-H2A.1 OS=Homo sapiens OX=9606 GN=MACROH2A1 PE=1 SV=4	4	2	0.0515	1	643.945	1929.82	1929.82	0.85	0.00055	22.5	MS2	60.6453		246	3682	01_TK_THP-1_ADPr_EThcD_MS2_120K_70min.raw	1	0.006377	0.09559
SDEPKKSVAFKK	[K].SDEPKKSVAFkK.[T]	Sequest HT (A2)	Unambiguous	EThcD	High	K11(ADP-Ribosyl)	K11(ADP-Ribosyl): 50; K12(ADP-Ribosyl): 50	1.56	12.6944	3	P07305	Histone H1.0 OS=Homo sapiens OX=9606 GN=H1-0 PE=1 SV=3	2	3	0.0769	1	635.612	1904.82	1904.82	0.65	0.00042	22.5	MS2	32.9362		246	1128	01_TK_THP-1_ADPr_EThcD_MS2_120K_70min.raw	1	0.006377	0.09835
SMPIRKDDEVQVVR	[R].SmPIRkDDEVQVVR.[G]	Sequest HT (A2)	Unambiguous	EThcD	High	M2(Oxidation); K6(ADP-Ribosyl)	K6(ADP-Ribosyl): 96.97	0.89	26.0212	3	P61254	60S ribosomal protein L26 OS=Homo sapiens OX=9606 GN=RPL26 PE=1 SV=1	7	2	0.1124	1	743.652	2228.94	2228.94	0.39	0.00029	22.5	MS2	29.2923		246	3027	01_TK_THP-1_ADPr_EThcD_MS2_120K_70min.raw	1	0.006377	0.09564
KQPPVSPGTALVGSQKEPSEVPTPK	[R].KQPPVSPGTALVGSQKEPsEVPTPK.[R]	Sequest HT (A2)	Unambiguous	EThcD	High	S19(ADP-Ribosyl)	K16(ADP-Ribosyl): 16.16; E17(ADP-Ribosyl): 16.16; S19(ADP-Ribosyl): 16.16; E20(ADP-Ribosyl): 16.16; T23(ADP-Ribosyl): 16.16; K25(ADP-Ribosyl): 16.16	1.68	42.1602	4	P17096	High mobility group protein HMG-I/HMG-Y OS=Homo sapiens OX=9606 GN=HMGA1 PE=1 SV=3	2	2	0.006	1	775.617	3099.45	3099.44	0.54	0.00041	22.5	MS2	0		246	5326	01_TK_THP-1_ADPr_EThcD_MS2_120K_70min.raw	1	0.006377	0.09036
LHQAMKGVGTR	[K].LHQAmkGVGTR.[H]	Sequest HT (A2)	Unambiguous	EThcD	High	M5(Oxidation); K6(ADP-Ribosyl)	K6(ADP-Ribosyl): 99.35	1.29	8.0365	3	P04083	Annexin A1 OS=Homo sapiens OX=9606 GN=ANXA1 PE=1 SV=2	1	1	0.2946	1	585.575	1754.71	1754.71	0.62	0.00036	22.5	MS2	34.4317		246	454	01_TK_THP-1_ADPr_EThcD_MS2_120K_70min.raw	1	0.007021	0.1023
KVVVSPTKKVAVATPAKK	[K].KVVVSPTKkVAVATPAKK.[A]	Sequest HT (A2)	Unambiguous	EThcD	High	K9(ADP-Ribosyl)	K9(ADP-Ribosyl): 95.25	2.22	18.7047	4	A0A7I2V5M5	Nucleolin OS=Homo sapiens OX=9606 GN=NCL PE=1 SV=1	11	4	0.1532	1	598.816	2392.24	2392.24	1.14	0.00068	22.5	MS2	6.24141		246	1983	01_TK_THP-1_ADPr_EThcD_MS2_120K_70min.raw	1	0.007558	0.1042
VKLPSGSKK	[R].VkLPSGSKK.[V]	Sequest HT (A2)	Unambiguous	EThcD	High	K2(ADP-Ribosyl)	K2(ADP-Ribosyl): 100	2.04	14.3441	3	P62917	60S ribosomal protein L8 OS=Homo sapiens OX=9606 GN=RPL8 PE=1 SV=2	3	2	0.2843	1	495.557	1484.66	1484.65	0.45	0.00022	22.5	MS2	9.09702		246	1363	01_TK_THP-1_ADPr_EThcD_MS2_120K_70min.raw	1	0.007558	0.1072
ISKEIGGDVQKHAEMVHTGLKLER	[K].ISKEIGGDVQkHAEmVHTGLKLER.[A]	Sequest HT (A2)	Unambiguous	EThcD	High	K11(ADP-Ribosyl); M15(Oxidation)	S2(ADP-Ribosyl): 11.74; K3(ADP-Ribosyl): 11.74; E4(ADP-Ribosyl): 11.74; D8(ADP-Ribosyl): 11.74; K11(ADP-Ribosyl): 11.74; H12(ADP-Ribosyl): 11.74; E14(ADP-Ribosyl): 11.74; H17(ADP-Ribosyl): 11.74	1.31	37.726	5	Q01518	Adenylyl cyclase-associated protein 1 OS=Homo sapiens OX=9606 GN=CAP1 PE=1 SV=5	10	3	0.0305	1	647.303	3232.48	3232.49	-0.28	-0.00018	22.5	MS2	63.1976		246	4691	01_TK_THP-1_ADPr_EThcD_MS2_120K_70min.raw	1	0.007558	0.1123
VNEQLALR	[K].VNEQLALr.[N]	Sequest HT (A2)	Unambiguous	EThcD	High	R8(ADP-Ribosyl)	R8(ADP-Ribosyl): 99.99	0.73	19.9283	3	A0A6Q8PGB1	Centrosomal protein of 290 kDa OS=Homo sapiens OX=9606 GN=CEP290 PE=1 SV=1	13	0	0.1918	1	495.206	1483.6	1483.6	2.8	0.00138	22.5	MS2	73.6545		246	2158	01_TK_THP-1_ADPr_EThcD_MS2_120K_70min.raw	1	0.007558	0.1094
LRQPFFQKR	[K].LRQPFFQkR.[S]	Sequest HT (A2)	Unambiguous	EThcD	High	K8(ADP-Ribosyl)	K8(ADP-Ribosyl): 100	1.47	31.285	3	Q01105	Protein SET OS=Homo sapiens OX=9606 GN=SET PE=1 SV=3	6	2	0.1293	1	587.594	1760.77	1760.77	-0.56	-0.00033	22.5	MS2	22.5746		246	3778	01_TK_THP-1_ADPr_EThcD_MS2_120K_70min.raw	1	0.008087	0.1136
DSYVGDEAQSKR	[K].DSYVGDEAQSkR.[G]	Sequest HT (A2)	Unambiguous	EThcD	High	K11(ADP-Ribosyl)	K11(ADP-Ribosyl): 98.05	0.98	18.9474	3	P60709	Actin, cytoplasmic 1 OS=Homo sapiens OX=9606 GN=ACTB PE=1 SV=1	26	1	0.0816	1	632.567	1895.69	1895.68	0.79	0.0005	22.5	MS2	30.4826		246	2018	01_TK_THP-1_ADPr_EThcD_MS2_120K_70min.raw	1	0.008087	0.1215
GGGGGVPAPRSPAR	[-].GGGGGVPAPrSPAr.[E]	Sequest HT (A2)	Unambiguous	EThcD	High	R10(ADP-Ribosyl); R14(ADP-Ribosyl)	R10(ADP-Ribosyl): 66.67; S11(ADP-Ribosyl): 66.67; R14(ADP-Ribosyl): 66.67	0.32	21.3791	2	H0Y5T8	TRIO and F-actin-binding protein (Fragment) OS=Homo sapiens OX=9606 GN=TRIOBP PE=4 SV=1	1	1	0.1562	1	1159.39	2317.78	2317.78	-0.23	-0.00027	22.5	MS2	0		246	2365	01_TK_THP-1_ADPr_EThcD_MS2_120K_70min.raw	1	0.008087	0.1161
INSITVDNCKK	[K].INSITVDNckK.[L]	Sequest HT (A2)	Unambiguous	EThcD	High	C9(Carbamidomethyl); K10(ADP-Ribosyl)	K10(ADP-Ribosyl): 99.22	1.56	23.422	3	Q01518	Adenylyl cyclase-associated protein 1 OS=Homo sapiens OX=9606 GN=CAP1 PE=1 SV=5	2	1	0.1346	1	611.581	1832.73	1832.73	0.52	0.00032	22.5	MS2	4.66955		246	2657	01_TK_THP-1_ADPr_EThcD_MS2_120K_70min.raw	1	0.008087	0.1144
VLKEYKDVDKK	[R].VLKEYKDVDkK.[H]	Sequest HT (A2)	Unambiguous	EThcD	High	K10(ADP-Ribosyl)	K10(ADP-Ribosyl): 49.16; K11(ADP-Ribosyl): 49.16	1.61	14.5477	3	Q01518	Adenylyl cyclase-associated protein 1 OS=Homo sapiens OX=9606 GN=CAP1 PE=1 SV=5	8	3	0.1056	1	635.953	1905.84	1905.84	2.02	0.00128	22.5	MS2	33.6409		246	1392	01_TK_THP-1_ADPr_EThcD_MS2_120K_70min.raw	1	0.008087	0.1159
MVKKIEISQHAK	[K-].mVkKIEISQHAK.[Y]	Sequest HT (A2)	Unambiguous	EThcD	High	M1(Oxidation); K3(ADP-Ribosyl)	K3(ADP-Ribosyl): 99.2	1.02	14.7748	3	P61513	60S ribosomal protein L37a OS=Homo sapiens OX=9606 GN=RPL37A PE=1 SV=2	7	2	0.1176	1	656.961	1968.87	1968.87	1.37	0.0009	22.5	MS2	56.3225		246	1424	01_TK_THP-1_ADPr_EThcD_MS2_120K_70min.raw	1	0.008087	0.1208
VKGPVRMPTKTLR	[K].VKGPVRmPTKtLR.[I]	Sequest HT (A2)	Unambiguous	EThcD	High	M7(Oxidation); T11(ADP-Ribosyl)	T9(ADP-Ribosyl): 49.54; K10(ADP-Ribosyl): 49.54	1.2	16.5938	3	P60866	40S ribosomal protein S20 OS=Homo sapiens OX=9606 GN=RPS20 PE=1 SV=1	3	3	0.0083	1	680.655	2039.95	2039.95	1.02	0.00069	22.5	MS2	14.3245		246	1679	01_TK_THP-1_ADPr_EThcD_MS2_120K_70min.raw	1	0.008087	0.1141
AVLLGPPGAGKGTQAPR	[R].AVLLGPPGAGkGTQAPR.[L]	Sequest HT (A2)	Unambiguous	EThcD	High	K11(ADP-Ribosyl)	K11(ADP-Ribosyl): 49.68; T13(ADP-Ribosyl): 49.68	1.23	40.9238	3	A0A5F9ZHP2	Nucleoside-diphosphate kinase OS=Homo sapiens OX=9606 GN=AK2 PE=1 SV=1	8	1	0.1789	1	710.996	2130.97	2130.97	0.71	0.00051	22.5	MS2	0		246	5147	01_TK_THP-1_ADPr_EThcD_MS2_120K_70min.raw	1	0.008087	0.1165
SKGQESFKKQEK	[R].SKGQESFkKQEK.[T]	Sequest HT (A2)	Unambiguous	EThcD	High	K8(ADP-Ribosyl)	K8(ADP-Ribosyl): 99.33	2.23	7.0374	3	E5RI98	Nucleophosmin OS=Homo sapiens OX=9606 GN=NPM1 PE=1 SV=2	4	3	0.0493	1	655.61	1964.82	1964.82	0.72	0.00047	22.5	MS2	0		96.924	304	01_TK_THP-1_ADPr_EThcD_MS2_120K_70min.raw	1	0.008087	0.1205
TIEKFEKEAAEMGK	[R].TIEkFEKEAAEmGK.[G]	Sequest HT (A2)	Unambiguous	EThcD	High	K4(ADP-Ribosyl); M12(Oxidation)	K4(ADP-Ribosyl): 99.95	2.11	34.1037	3	P68104	Elongation factor 1-alpha 1 OS=Homo sapiens OX=9606 GN=EEF1A1 PE=1 SV=1	12	2	0.1137	1	723.294	2167.87	2167.87	1.09	0.00079	22.5	MS2	9.921		246	4177	01_TK_THP-1_ADPr_EThcD_MS2_120K_70min.raw	1	0.00919	0.1499
KSDGIYIINLKR	[R].kSDGIYIINLKR.[T]	Sequest HT (A2)	Unambiguous	EThcD	High	K1(ADP-Ribosyl)	K1(ADP-Ribosyl): 100	1.46	47.1854	3	P08865	40S ribosomal protein SA OS=Homo sapiens OX=9606 GN=RPSA PE=1 SV=4	4	2	0.3219	1	654.302	1960.89	1960.89	-1.13	-0.00074	22.5	MS2	70.4967		300	6048	01_TK_THP-1_ADPr_EThcD_MS2_120K_70min.raw	1	0.00919	0.1273
TVTPAKAVTTPGKK	[K].TVTPAkAVTTPGKK.[G]	Sequest HT (A2)	Unambiguous	EThcD	High	K6(ADP-Ribosyl)	K6(ADP-Ribosyl): 99.09	1.52	18.8783	3	A0A7I2V5M5	Nucleolin OS=Homo sapiens OX=9606 GN=NCL PE=1 SV=1	11	2	0.0526	1	647.302	1939.89	1939.89	-0.31	-0.0002	22.5	MS2	55.5765		246	2008	01_TK_THP-1_ADPr_EThcD_MS2_120K_70min.raw	1	0.00919	0.1273
KVHGSLAR	[-].kVHGSLAR.[A]	Sequest HT (A2)	Unambiguous	EThcD	High	K1(ADP-Ribosyl)	K1(ADP-Ribosyl): 99.2	1.11	7.8112	3	P62861	40S ribosomal protein S30 OS=Homo sapiens OX=9606 GN=FAU PE=1 SV=1	1	1	0.3243	1	470.197	1408.58	1408.58	0.16	7e-05	22.5	MS2	15.2798		246	421	01_TK_THP-1_ADPr_EThcD_MS2_120K_70min.raw	1	0.00919	0.1306
MKASGTLREYK	[-].mkASGTLREYK.[LV]	Sequest HT (A2)	Unambiguous	EThcD	High	M1(Oxidation); K2(ADP-Ribosyl)	K2(ADP-Ribosyl): 50; S4(ADP-Ribosyl): 50	1.06	15.8901	3	Q02543	60S ribosomal protein L18a OS=Homo sapiens OX=9606 GN=RPL18A PE=1 SV=2	3	2	0.0849	1	614.25	1840.73	1840.73	0.57	0.00035	22.5	MS2	25.3113		246	1579	01_TK_THP-1_ADPr_EThcD_MS2_120K_70min.raw	1	0.00919	0.1403
YRLPNTLKPDSYR	[R].YRLPNTLkPDSYR.[V]	Sequest HT (A2)	Unambiguous	EThcD	High	K8(ADP-Ribosyl)	K8(ADP-Ribosyl): 33.22; D10(ADP-Ribosyl): 33.22; S11(ADP-Ribosyl): 33.22	1.08	43.0147	3	P15144	Aminopeptidase N OS=Homo sapiens OX=9606 GN=ANPEP PE=1 SV=4	2	1	0.0093	1	721.98	2163.93	2163.93	-0.21	-0.00015	22.5	MS2	13.7615		246	5448	01_TK_THP-1_ADPr_EThcD_MS2_120K_70min.raw	1	0.00919	0.1541
KKEVPAVPETLKK	[K].KKEVPAVPETLkK.[K]	Sequest HT (A2)	Unambiguous	EThcD	High	K12(ADP-Ribosyl)	K12(ADP-Ribosyl): 99.28	1.51	23.8516	3	P18124	60S ribosomal protein L7 OS=Homo sapiens OX=9606 GN=RPL7 PE=1 SV=1	1	3	0.1921	1	669.991	2007.96	2007.96	1.02	0.00068	22.5	MS2	12.4258		246	2717	01_TK_THP-1_ADPr_EThcD_MS2_120K_70min.raw	1	0.00919	0.1496
ASLCVSSFFAISWALLPLSPYLMLK	[K].ASLcVSSFFAISWALLPLSPyLMLK.[-]	Sequest HT (A2)	Unambiguous	EThcD	High	C4(Carbamidomethyl); Y21(ADP-Ribosyl)	S19(ADP-Ribosyl): 43.69; Y21(ADP-Ribosyl): 43.69	1.96	54.0204	5	Q7Z7D3	V-set domain-containing T-cell activation inhibitor 1 OS=Homo sapiens OX=9606 GN=VTCN1 PE=1 SV=1	4	0	0.0153	1	671.918	3355.56	3355.56	0.25	0.00016	22.5	MS2	0		246	7053	01_TK_THP-1_ADPr_EThcD_MS2_120K_70min.raw	1	0.00919	0.1305
THKNPALKAQSGPVR	[K].THkNPALKAQSGPVR.[-S]	Sequest HT (A2)	Unambiguous	EThcD	High	K3(ADP-Ribosyl)	K3(ADP-Ribosyl): 98.65	2.59	13.9304	4	Q01518	Adenylyl cyclase-associated protein 1 OS=Homo sapiens OX=9606 GN=CAP1 PE=1 SV=5	3	2	0.1815	1	536.997	2144.96	2144.96	0.55	0.00029	22.5	MS2	17.1883		246	1304	01_TK_THP-1_ADPr_EThcD_MS2_120K_70min.raw	1	0.00919	0.1389
EATNPPVIQEEKPKKK	[R].EATNPPVIQEEKPKkK.[K]	Sequest HT (A2)	Unambiguous	EThcD	High	K15(ADP-Ribosyl)	K14(ADP-Ribosyl): 33.33; K15(ADP-Ribosyl): 33.33; K16(ADP-Ribosyl): 33.33	1.08	17.5764	3	P30101	Protein disulfide-isomerase A3 OS=Homo sapiens OX=9606 GN=PDIA3 PE=1 SV=4	1	2	0.0093	1	793.033	2377.09	2377.08	0.59	0.00047	22.5	MS2	0		246	1821	01_TK_THP-1_ADPr_EThcD_MS2_120K_70min.raw	1	0.00919	0.1272
TKHMLPSGFRK	[K].TkHmLPSGFRK.[F]	Sequest HT (A2)	Unambiguous	EThcD	High	K2(ADP-Ribosyl); M4(Oxidation)	T1(ADP-Ribosyl): 33.33; K2(ADP-Ribosyl): 33.33; H3(ADP-Ribosyl): 33.33	1.48	17.9984	3	D3YTB1	60S ribosomal protein L32 (Fragment) OS=Homo sapiens OX=9606 GN=RPL32 PE=1 SV=1	3	2	0.0203	1	620.262	1858.77	1858.77	0.63	0.00039	22.5	MS2	9.84219		246	1882	01_TK_THP-1_ADPr_EThcD_MS2_120K_70min.raw	1	0.00919	0.124
GKKVAPAPAVVK	[K].GKkVAPAPAVVK.[K]	Sequest HT (A2)	Unambiguous	EThcD	High	K3(ADP-Ribosyl)	K3(ADP-Ribosyl): 99.34	2.11	17.7324	3	P62424	60S ribosomal protein L7a OS=Homo sapiens OX=9606 GN=RPL7A PE=1 SV=2	2	2	0.0569	1	569.275	1705.81	1705.81	1.07	0.00061	22.5	MS2	11.2005		246	1844	01_TK_THP-1_ADPr_EThcD_MS2_120K_70min.raw	1	0.00919	0.1512
TEWLDGKHVVFGK	[K].TEWLDGKhVVFGK.[V]	Sequest HT (A2)	Unambiguous	EThcD	High	H8(ADP-Ribosyl)	H8(ADP-Ribosyl): 99.99	1.32	51.1634	3	P62937	Peptidyl-prolyl cis-trans isomerase A OS=Homo sapiens OX=9606 GN=PPIA PE=1 SV=2	2	1	0.0758	1	686.291	2056.86	2056.86	0.59	0.0004	22.5	MS2	32.2919		246	6633	01_TK_THP-1_ADPr_EThcD_MS2_120K_70min.raw	1	0.00919	0.1295
GATPGKALVATPGKK	[K].GATPGkALVATPGKK.[G]	Sequest HT (A2)	Unambiguous	EThcD	High	K6(ADP-Ribosyl)	T3(ADP-Ribosyl): 50; K6(ADP-Ribosyl): 50	1.31	22.79	3	A0A7I2V5M5	Nucleolin OS=Homo sapiens OX=9606 GN=NCL PE=1 SV=1	11	2	0.0305	1	646.303	1936.89	1936.89	0.56	0.00036	22.5	MS2	14.5216		246	2567	01_TK_THP-1_ADPr_EThcD_MS2_120K_70min.raw	1	0.00919	0.1291
TKKELASALK	[R].TKkELASALK.[S]	Sequest HT (A2)	Unambiguous	EThcD	High	K3(ADP-Ribosyl)	K2(ADP-Ribosyl): 33.24; K3(ADP-Ribosyl): 33.24; E4(ADP-Ribosyl): 33.24	1.69	19.6043	3	P07355	Annexin A2 OS=Homo sapiens OX=9606 GN=ANXA2 PE=1 SV=2	17	2	0.0237	1	543.915	1629.73	1629.73	0.71	0.00038	22.5	MS2	48.9762		246	2112	01_TK_THP-1_ADPr_EThcD_MS2_120K_70min.raw	1	0.00919	0.1226
KTTTTPGRKPR	[R].KTTTTPGrKPR.[G]	Sequest HT (A2)	Unambiguous	EThcD	High	R8(ADP-Ribosyl)	R8(ADP-Ribosyl): 99.37	2.01	6.9005	3	P17096-2; P17096	Isoform HMG-Y of High mobility group protein HMG-I/HMG-Y OS=Homo sapiens OX=9606 GN=HMGA1;High mobility group protein HMG-I/HMG-Y OS=Homo sapiens OX=9606 GN=HMGA1 PE=1 SV=3	2	2	0.0547	1	595.268	1783.79	1783.79	0.37	0.00022	22.5	MS2	15.1636		246	283	01_TK_THP-1_ADPr_EThcD_MS2_120K_70min.raw	2	0.00919	0.1319
AVRPKVLMR	[R].AVRPkVLmR.[L]	Sequest HT (A2)	Unambiguous	EThcD	High	K5(ADP-Ribosyl); M8(Oxidation)	K5(ADP-Ribosyl): 100	1.49	19.8096	3	P49207	60S ribosomal protein L34 OS=Homo sapiens OX=9606 GN=RPL34 PE=1 SV=3	1	1	0.1275	1	542.912	1626.72	1626.72	0.35	0.00019	22.5	MS2	0		246	2141	01_TK_THP-1_ADPr_EThcD_MS2_120K_70min.raw	1	0.00919	0.1475
AKAKELATKLG	[K].AKAkELATKLG.[-]	Sequest HT (A2)	Unambiguous	EThcD	High	K4(ADP-Ribosyl)	K4(ADP-Ribosyl): 99.99	0.99	22.2474	3	P62424	60S ribosomal protein L7a OS=Homo sapiens OX=9606 GN=RPL7A PE=1 SV=2	2	3	0.1818	1	557.59	1670.76	1670.76	0.95	0.00053	22.5	MS2	0		246	2489	01_TK_THP-1_ADPr_EThcD_MS2_120K_70min.raw	1	0.00919	0.129
GTLVQTKGTGASGSFK	[K].GTLVQTkGTGASGSFK.[L]	Sequest HT (A2)	Unambiguous	EThcD	High	K7(ADP-Ribosyl)	K7(ADP-Ribosyl): 98.11	1.71	31.307	3	P16401; P10412	Histone H1.5 OS=Homo sapiens OX=9606 GN=H1-5 PE=1 SV=3;Histone H1.4 OS=Homo sapiens OX=9606 GN=H1-4 PE=1 SV=2	5	1	0.0702	1	693.965	2079.88	2079.88	0.76	0.00052	22.5	MS2	44.046		246	3781	01_TK_THP-1_ADPr_EThcD_MS2_120K_70min.raw	2	0.00919	0.1364
AWGGKKENLKAAQEEYVKR	[K].AWGGKKeNLKAAQEEYVKR.[A]	Sequest HT (A2)	Unambiguous	EThcD	High	E7(ADP-Ribosyl)	K5(ADP-Ribosyl): 22.13; K6(ADP-Ribosyl): 22.13; E7(ADP-Ribosyl): 22.13; K10(ADP-Ribosyl): 22.13	1.21	27.8799	4	P04075	Fructose-bisphosphate aldolase A OS=Homo sapiens OX=9606 GN=ALDOA PE=1 SV=2	5	4	0.0083	1	687.316	2746.24	2746.24	0.92	0.00063	22.5	MS2	0		246	3295	01_TK_THP-1_ADPr_EThcD_MS2_120K_70min.raw	1	0.00919	0.1439
ELDLGSLNPGKQLFEKMISGLYLGELVR	[R].ELDLGSLNPGkQLFEKMISGLYLGeLVR.[L]	Sequest HT (A2)	Unambiguous	EThcD	High	K11(ADP-Ribosyl); E25(ADP-Ribosyl)	Inconclusive data	0.73	19.4899	5	Q2TB90	Hexokinase HKDC1 OS=Homo sapiens OX=9606 GN=HKDC1 PE=1 SV=3	3	2	0.0959	1	841.168	4201.81	4201.8	1.66	0.00139	22.5	MS2	0		246	2095	01_TK_THP-1_ADPr_EThcD_MS2_120K_70min.raw	1	0.00919	0.1411
HAASYSSDSENQGSYSGVIPPPPGRGQVKKGSVSHDTVQPR	[R].HAASYSSDSENQGSYSGVIPPPPGRGQVkKGSVSHDTVQPR.[T]	Sequest HT (A2)	Unambiguous	EThcD	High	K29(ADP-Ribosyl)	S4(ADP-Ribosyl): 6.19; S6(ADP-Ribosyl): 6.19; S7(ADP-Ribosyl): 6.19; S9(ADP-Ribosyl): 6.19; S14(ADP-Ribosyl): 6.19; S16(ADP-Ribosyl): 6.19; R25(ADP-Ribosyl): 6.19; K29(ADP-Ribosyl): 6.19; K30(ADP-Ribosyl): 6.19; S32(ADP-Ribosyl): 6.19; S34(ADP-Ribosyl): 6.19; H35(ADP-Ribosyl): 6.19; D36(ADP-Ribosyl): 6.19; T37(ADP-Ribosyl): 6.19; R41(ADP-Ribosyl): 6.19	1.03	25.2405	6	Q96D71	RalBP1-associated Eps domain-containing protein 1 OS=Homo sapiens OX=9606 GN=REPS1 PE=1 SV=3	7	3	0.0097	1	801.7	4805.16	4805.14	5.41	0.00433	22.5	MS2	0		246	2915	01_TK_THP-1_ADPr_EThcD_MS2_120K_70min.raw	1	0.00919	0.1439
LKEKYEKDIAAYR	[K].LKEKYEkDIAAYR.[A]	Sequest HT (A2)	Unambiguous	EThcD	High	K7(ADP-Ribosyl)	E6(ADP-Ribosyl): 49.84; K7(ADP-Ribosyl): 49.84	1.82	29.0964	3	P26583; P09429	High mobility group protein B2 OS=Homo sapiens OX=9606 GN=HMGB2 PE=1 SV=2;High mobility group protein B1 OS=Homo sapiens OX=9606 GN=HMGB1 PE=1 SV=3	2	3	0.0714	1	723.321	2167.95	2167.95	1.23	0.00089	22.5	MS2	3.13611		246	3470	01_TK_THP-1_ADPr_EThcD_MS2_120K_70min.raw	2	0.00919	0.1324
LSVDYGKK	[R].LSVDYGkK.[S]	Sequest HT (A2)	Unambiguous	EThcD	High	K7(ADP-Ribosyl)	K7(ADP-Ribosyl): 100	1.31	24.093	3	F5H5D3	Tubulin alpha chain OS=Homo sapiens OX=9606 GN=TUBA1C PE=1 SV=1	14	1	0.084	1	484.193	1450.57	1450.57	0.47	0.00023	22.5	MS2	51.8021		246	2751	01_TK_THP-1_ADPr_EThcD_MS2_120K_70min.raw	1	0.00919	0.1325
IRELTAVVQKR	[R].IRELTAVVQkR.[FS]	Sequest HT (A2)	Unambiguous	EThcD	High	K10(ADP-Ribosyl)	K10(ADP-Ribosyl): 50; R11(ADP-Ribosyl): 50	1.2	30.1752	3	P23396	40S ribosomal protein S3 OS=Homo sapiens OX=9606 GN=RPS3 PE=1 SV=2	10	2	0.0083	1	618.627	1853.87	1853.87	0.19	0.00012	22.5	MS2	14.2883		246	3624	01_TK_THP-1_ADPr_EThcD_MS2_120K_70min.raw	1	0.00919	0.1526
KVGALESK	[R].kVGALESK.[L]	Sequest HT (A2)	Unambiguous	EThcD	High	K1(ADP-Ribosyl)	K1(ADP-Ribosyl): 100	1.28	10.3124	3	I3L2R9	Nuclear distribution protein nudE homolog 1 (Fragment) OS=Homo sapiens OX=9606 GN=NDE1 PE=1 SV=1	10	1	0.3594	1	458.19	1372.55	1372.55	0.26	0.00012	22.5	MS2	26.0717		246	786	01_TK_THP-1_ADPr_EThcD_MS2_120K_70min.raw	1	0.00919	0.15
VLATVTKPVGGDKNGGTR	[K].VLATVTkPVGGDKNGGTR.[V-]	Sequest HT (A2)	Unambiguous	EThcD	High	K7(ADP-Ribosyl)	K7(ADP-Ribosyl): 99.91	1.04	24.9001	3	Q02878	60S ribosomal protein L6 OS=Homo sapiens OX=9606 GN=RPL6 PE=1 SV=3	6	1	0.2404	1	771.021	2311.05	2311.05	0.38	0.00029	22.5	MS2	39.3445		246	2866	01_TK_THP-1_ADPr_EThcD_MS2_120K_70min.raw	1	0.00919	0.1474
IISSIEQKEENKGGEDKLK	[R].IISSIEQKEENkGGEDKLK.[M]	Sequest HT (A2)	Unambiguous	EThcD	High	K12(ADP-Ribosyl)	D16(ADP-Ribosyl): 32.14; K17(ADP-Ribosyl): 32.14; K19(ADP-Ribosyl): 32.14	1.15	25.0554	3	K7EIT4	14-3-3 protein epsilon (Fragment) OS=Homo sapiens OX=9606 GN=YWHAE PE=1 SV=1	5	3	0.087	1	896.073	2686.2	2686.2	1.2	0.00107	22.5	MS2	0		246	2888	01_TK_THP-1_ADPr_EThcD_MS2_120K_70min.raw	1	0.00919	0.1288
KYELGRPAANTK	[R].KyELGRPAANTK.[I]	Sequest HT (A2)	Unambiguous	EThcD	High	Y2(ADP-Ribosyl)	Y2(ADP-Ribosyl): 49.82; E3(ADP-Ribosyl): 49.82	2.56	19.369	3	P62241	40S ribosomal protein S8 OS=Homo sapiens OX=9606 GN=RPS8 PE=1 SV=2	2	1	0.0117	1	630.271	1888.8	1888.8	0.36	0.00023	22.5	MS2	35.9151		246	2078	01_TK_THP-1_ADPr_EThcD_MS2_120K_70min.raw	1	0.00919	0.1492
HQSDRYVKIKR	[R].HQSDRYVkIKR.[N]	Sequest HT (A2)	Unambiguous	EThcD	High	K8(ADP-Ribosyl)	K8(ADP-Ribosyl): 99.98	0.64	12.596	3	D3YTB1	60S ribosomal protein L32 (Fragment) OS=Homo sapiens OX=9606 GN=RPL32 PE=1 SV=1	3	3	0.2031	1	657.626	1970.86	1970.86	0.01	0	22.5	MS2	0		246	1114	01_TK_THP-1_ADPr_EThcD_MS2_120K_70min.raw	1	0.009776	0.1554
TPKIVSGKDYNVTANSK	[R].TPkIVSGKDYNVTANSK.[L]	Sequest HT (B2)	Unambiguous	HCD	High	K3(ADP-Ribosyl)	T1(ADP-Ribosyl): 20; K3(ADP-Ribosyl): 20; S6(ADP-Ribosyl): 20; T13(ADP-Ribosyl): 20; S16(ADP-Ribosyl): 20	1.08	30.7363	3	P00338	L-lactate dehydrogenase A chain OS=Homo sapiens OX=9606 GN=LDHA PE=1 SV=2	7	2	0.0093	1	788.35	2363.04	2363.03	2.13	0.00168	26	MS2	15.7457	-60	247	4427	01_TK_THP-1_ADPr_FAIMS-40-50-60V_inSource_34V.raw	1	0.0004066	0.02217
ALEEAMEQKAELER	[R].ALEEAmEQkAELER.[L]	Sequest HT (B2)	Unambiguous	HCD	High	M6(Oxidation); K9(ADP-Ribosyl)	E7(ADP-Ribosyl): 49.89; K9(ADP-Ribosyl): 49.89	1.22	30.8474	3	P35579	Myosin-9 OS=Homo sapiens OX=9606 GN=MYH9 PE=1 SV=4	2	1	0.1148	1	735.293	2203.86	2203.86	1.32	0.00097	26	MS2	45.9895	-60	247	4446	01_TK_THP-1_ADPr_FAIMS-40-50-60V_inSource_34V.raw	1	0.0004066	0.002478
LKEKYEKDIAAYR	[K].LkEKYEKDIAAYR.[A]	Sequest HT (B2)	Unambiguous	HCD	High	K2(ADP-Ribosyl)	K2(ADP-Ribosyl): 99.24	1.44	29.6733	4	P26583; P09429	High mobility group protein B2 OS=Homo sapiens OX=9606 GN=HMGB2 PE=1 SV=2;High mobility group protein B1 OS=Homo sapiens OX=9606 GN=HMGB1 PE=1 SV=3	2	3	0.1528	1	542.742	2167.95	2167.95	0.27	0.00015	26	MS2	54.5134	-50	247	4233	01_TK_THP-1_ADPr_FAIMS-40-50-60V_inSource_34V.raw	2	0.0004066	0.007148
ENLKAAQEEYVKR	[K].ENLkAAQEEYVKR.[A]	Sequest HT (B2)	Unambiguous	HCD	High	K4(ADP-Ribosyl)	K4(ADP-Ribosyl): 100	1.26	28.8599	3	P04075	Fructose-bisphosphate aldolase A OS=Homo sapiens OX=9606 GN=ALDOA PE=1 SV=2	5	2	0.0476	1	706.968	2118.89	2118.89	0.35	0.00025	26	MS2	15.4611	-50	247	4078	01_TK_THP-1_ADPr_FAIMS-40-50-60V_inSource_34V.raw	1	0.0004066	0.0007084
AWGGKKENLKAAQEEYVKR	[K].AWGGKKeNLKAAQEEYVKR.[A]	Sequest HT (B2)	Unambiguous	HCD	High	E7(ADP-Ribosyl)	K5(ADP-Ribosyl): 25; K6(ADP-Ribosyl): 25; E7(ADP-Ribosyl): 25; K10(ADP-Ribosyl): 25	1.03	28.876	5	P04075	Fructose-bisphosphate aldolase A OS=Homo sapiens OX=9606 GN=ALDOA PE=1 SV=2	5	4	0.0097	1	550.054	2746.24	2746.24	-0.02	-1e-05	26	MS2	24.9432	-60	247	4081	01_TK_THP-1_ADPr_FAIMS-40-50-60V_inSource_34V.raw	1	0.0004066	0.02024
SGPKPFSAPKPQTSPSPK	[R].SGPKPFSAPkPQTSPSPK.[R]	Sequest HT (B2)	Unambiguous	HCD	High	K10(ADP-Ribosyl)	S1(ADP-Ribosyl): 16.67; S7(ADP-Ribosyl): 16.67; K10(ADP-Ribosyl): 16.67; T13(ADP-Ribosyl): 16.67; S14(ADP-Ribosyl): 16.67; S16(ADP-Ribosyl): 16.67	1.31	28.9582	4	Q01518	Adenylyl cyclase-associated protein 1 OS=Homo sapiens OX=9606 GN=CAP1 PE=1 SV=5	2	0	0.2824	1	595.516	2379.04	2379.04	0.66	0.00039	26	MS2	71.6083	-40	114.161	4097	01_TK_THP-1_ADPr_FAIMS-40-50-60V_inSource_34V.raw	1	0.0004066	0.0007928
SGPKPFSAPKPQTSPSPK	[R].SGPKPFSAPkPQTSPSPK.[R]	Sequest HT (B2)	Unambiguous	HCD	High	K10(ADP-Ribosyl)	S1(ADP-Ribosyl): 20; S7(ADP-Ribosyl): 20; T13(ADP-Ribosyl): 20; S14(ADP-Ribosyl): 20; S16(ADP-Ribosyl): 20	1.12	28.9626	3	Q01518	Adenylyl cyclase-associated protein 1 OS=Homo sapiens OX=9606 GN=CAP1 PE=1 SV=5	2	0	0.0179	1	793.687	2379.05	2379.04	2.13	0.00169	26	MS2	12.6617	-40	247	4098	01_TK_THP-1_ADPr_FAIMS-40-50-60V_inSource_34V.raw	1	0.0004066	0.001276
MQASIEKGGSLPKVEAK	[K].mQASIEkGGSLPKVEAK.[F]	Sequest HT (B2)	Unambiguous	HCD	High	M1(Oxidation); K7(ADP-Ribosyl)	S4(ADP-Ribosyl): 50; S10(ADP-Ribosyl): 50	1.23	30.9255	3	E5RI98	Nucleophosmin OS=Homo sapiens OX=9606 GN=NPM1 PE=1 SV=2	5	2	0.1463	1	777.345	2330.02	2330.01	3.17	0.00246	26	MS2	6.27369	-40	247	4460	01_TK_THP-1_ADPr_FAIMS-40-50-60V_inSource_34V.raw	1	0.0004066	0.002506
TETQEKNPLPSKETIEQEKQAGES	[K].TETQEKNPLPSKETIEQEkQAGES.[-]	Sequest HT (B2)	Unambiguous	HCD	High	K19(ADP-Ribosyl)	T1(ADP-Ribosyl): 48.97; T3(ADP-Ribosyl): 48.97	1.65	32.4523	4	P62328	Thymosin beta-4 OS=Homo sapiens OX=9606 GN=TMSB4X PE=1 SV=2	1	3	0.0424	1	811.351	3242.38	3242.38	1.34	0.00109	26	MS2	7.43642	-60	247	4741	01_TK_THP-1_ADPr_FAIMS-40-50-60V_inSource_34V.raw	1	0.0004066	8.246e-05
TETQEKNPLPSKETIEQEKQAGES	[K].TETQEKNPLPSKETIEQEkQAGES.[-]	Sequest HT (B2)	Unambiguous	HCD	High	K19(ADP-Ribosyl)	T1(ADP-Ribosyl): 49.11; T3(ADP-Ribosyl): 49.11	1.38	32.489	4	P62328	Thymosin beta-4 OS=Homo sapiens OX=9606 GN=TMSB4X PE=1 SV=2	1	3	0.087	1	811.351	3242.38	3242.38	1.04	0.00084	26	MS2	8.48325	-50	247	4748	01_TK_THP-1_ADPr_FAIMS-40-50-60V_inSource_34V.raw	1	0.0004066	0.0001483
IKIIAPPERK	[K].IkIIAPPERK.[Y]	Sequest HT (B2)	Unambiguous	HCD	High	K2(ADP-Ribosyl)	K2(ADP-Ribosyl): 100	1.62	32.5938	3	P60709; Q562R1	Actin, cytoplasmic 1 OS=Homo sapiens OX=9606 GN=ACTB PE=1 SV=1;Beta-actin-like protein 2 OS=Homo sapiens OX=9606 GN=ACTBL2 PE=1 SV=2	13	2	0.2778	1	569.274	1705.81	1705.81	0.1	6e-05	26	MS2	16.3433	-50	247	4766	01_TK_THP-1_ADPr_FAIMS-40-50-60V_inSource_34V.raw	2	0.0004066	0.009238
VTKSYSFDEIRK	[K].VtKSYSFDEIRK.[N]	Sequest HT (B2)	Unambiguous	HCD	High	T2(ADP-Ribosyl)	T2(ADP-Ribosyl): 33.33; S4(ADP-Ribosyl): 33.33; S6(ADP-Ribosyl): 33.33	1.18	32.5982	3	A0A7P0T862	Nicotinamide phosphoribosyltransferase OS=Homo sapiens OX=9606 GN=NAMPT PE=1 SV=1	7	2	0.1271	1	671.951	2013.84	2013.84	1.18	0.00079	26	MS2	52.9418	-50	247	4767	01_TK_THP-1_ADPr_FAIMS-40-50-60V_inSource_34V.raw	1	0.0004066	0.0003351
LMKEILDKKVEKVTISNR	[K].LmKEILDKkVEKVTISNR.[L]	Sequest HT (B2)	Unambiguous	HCD	High	M2(Oxidation); K9(ADP-Ribosyl)	T14(ADP-Ribosyl): 50; S16(ADP-Ribosyl): 50	0.84	32.7832	4	P08238	Heat shock protein HSP 90-beta OS=Homo sapiens OX=9606 GN=HSP90AB1 PE=1 SV=4	2	4	0.0952	1	676.082	2701.31	2701.3	1.43	0.00097	26	MS2	25.0696	-60	247	4799	01_TK_THP-1_ADPr_FAIMS-40-50-60V_inSource_34V.raw	1	0.0004066	0.007099
LMKEILDKKVEKVTISNR	[K].LmKEILDKkVEKVTISNR.[L]	Sequest HT (B2)	Unambiguous	HCD	High	M2(Oxidation); K9(ADP-Ribosyl)	K8(ADP-Ribosyl): 24.92; K9(ADP-Ribosyl): 24.92; T14(ADP-Ribosyl): 24.92; S16(ADP-Ribosyl): 24.92	0.87	32.9291	4	P08238	Heat shock protein HSP 90-beta OS=Homo sapiens OX=9606 GN=HSP90AB1 PE=1 SV=4	2	4	0.069	1	676.083	2701.31	2701.3	2.43	0.00164	26	MS2	12.0566	-50	247	4824	01_TK_THP-1_ADPr_FAIMS-40-50-60V_inSource_34V.raw	1	0.0004066	0.004097
TIEKFEKEAAEMGK	[R].TIEKFEkEAAEmGK.[G]	Sequest HT (B2)	Unambiguous	HCD	High	K7(ADP-Ribosyl); M12(Oxidation)	T1(ADP-Ribosyl): 98.29	0.99	33.0068	3	P68104	Elongation factor 1-alpha 1 OS=Homo sapiens OX=9606 GN=EEF1A1 PE=1 SV=1	12	2	0.101	1	723.296	2167.87	2167.87	3.21	0.00232	26	MS2	36.7198	-60	247	4838	01_TK_THP-1_ADPr_FAIMS-40-50-60V_inSource_34V.raw	1	0.0004066	0.001187
QKLQLEKVTTEAK	[R].QkLQLEKVTTEAK.[ML]	Sequest HT (B2)	Unambiguous	HCD	High	K2(ADP-Ribosyl)	T9(ADP-Ribosyl): 50; T10(ADP-Ribosyl): 50	1.19	32.2762	3	P35579	Myosin-9 OS=Homo sapiens OX=9606 GN=MYH9 PE=1 SV=4	7	2	0.2101	1	686.318	2056.94	2056.94	1.7	0.00117	26	MS2	1.6233	-60	247	4707	01_TK_THP-1_ADPr_FAIMS-40-50-60V_inSource_34V.raw	1	0.0004066	0.00216
IKIIAPPERK	[K].IkIIAPPERK.[Y]	Sequest HT (B2)	Unambiguous	HCD	High	K2(ADP-Ribosyl)	K2(ADP-Ribosyl): 100	1.79	31.422	3	P60709; Q562R1	Actin, cytoplasmic 1 OS=Homo sapiens OX=9606 GN=ACTB PE=1 SV=1;Beta-actin-like protein 2 OS=Homo sapiens OX=9606 GN=ACTBL2 PE=1 SV=2	13	2	0.3966	1	569.274	1705.81	1705.81	0.21	0.00012	26	MS2	20.2709	-60	247	4550	01_TK_THP-1_ADPr_FAIMS-40-50-60V_inSource_34V.raw	2	0.0004066	0.003905
IKIIAPPERK	[K].IkIIAPPERK.[Y]	Sequest HT (B2)	Unambiguous	HCD	High	K2(ADP-Ribosyl)	K2(ADP-Ribosyl): 100	1.76	31.5147	3	P60709; Q562R1	Actin, cytoplasmic 1 OS=Homo sapiens OX=9606 GN=ACTB PE=1 SV=1;Beta-actin-like protein 2 OS=Homo sapiens OX=9606 GN=ACTBL2 PE=1 SV=2	13	2	0.3977	1	569.274	1705.81	1705.81	0.1	6e-05	26	MS2	8.22965	-50	158.696	4567	01_TK_THP-1_ADPr_FAIMS-40-50-60V_inSource_34V.raw	2	0.0004066	0.005109
IKEKYIDQEELNK	[K].IkEKYIDQEELNK.[T]	Sequest HT (B2)	Unambiguous	HCD	High	K2(ADP-Ribosyl)	K2(ADP-Ribosyl): 99.65	1.4	31.6496	3	P07900; P08238	Heat shock protein HSP 90-alpha OS=Homo sapiens OX=9606 GN=HSP90AA1 PE=1 SV=5;Heat shock protein HSP 90-beta OS=Homo sapiens OX=9606 GN=HSP90AB1 PE=1 SV=4	4	2	0.2286	1	730.984	2190.94	2190.94	1.11	0.00081	26	MS2	41.8875	-60	247	4592	01_TK_THP-1_ADPr_FAIMS-40-50-60V_inSource_34V.raw	2	0.0004066	0.0001949
ATKKEPAVLELEGKK	[R].AtKKEPAVLELEGKK.[W]	Sequest HT (B2)	Unambiguous	HCD	High	T2(ADP-Ribosyl)	T2(ADP-Ribosyl): 99.98	1.45	26.506	3	Q01518	Adenylyl cyclase-associated protein 1 OS=Homo sapiens OX=9606 GN=CAP1 PE=1 SV=5	2	3	0.0069	1	728.012	2182.02	2182.02	0.45	0.00033	26	MS2	10.4846	-40	247	3648	01_TK_THP-1_ADPr_FAIMS-40-50-60V_inSource_34V.raw	1	0.0004066	0.01867
SGKKLEDGPKFLK	[R].SGkKLEDGPKFLK.[S]	Sequest HT (B2)	Unambiguous	HCD	High	K3(ADP-Ribosyl)	S1(ADP-Ribosyl): 100	1.05	26.6078	3	P68104	Elongation factor 1-alpha 1 OS=Homo sapiens OX=9606 GN=EEF1A1 PE=1 SV=1	6	3	0.0095	1	663.303	1987.9	1987.89	1.36	0.0009	26	MS2	17.5231	-60	247	3668	01_TK_THP-1_ADPr_FAIMS-40-50-60V_inSource_34V.raw	1	0.0004066	0.01055
GKNVLINKDIR	[K].GkNVLINKDIR.[C]	Sequest HT (B2)	Unambiguous	HCD	High	K2(ADP-Ribosyl)	K2(ADP-Ribosyl): 49.89; K8(ADP-Ribosyl): 49.89	1.39	26.7224	3	A0A7P0T861	Calreticulin OS=Homo sapiens OX=9606 GN=CALR PE=1 SV=1	4	2	0.5108	1	604.281	1810.83	1810.82	1.18	0.00071	26	MS2	31.403	-60	247	3690	01_TK_THP-1_ADPr_FAIMS-40-50-60V_inSource_34V.raw	1	0.0004066	0.01845
GKGGEIQPVSVK	[K].GkGGEIQPVSVK.[V]	Sequest HT (B2)	Unambiguous	HCD	High	K2(ADP-Ribosyl)	S10(ADP-Ribosyl): 99.31	1.31	27.0237	2	B8ZZL8	10 kDa heat shock protein, mitochondrial OS=Homo sapiens OX=9606 GN=HSPE1 PE=1 SV=1	2	1	0.4733	1	870.374	1739.74	1739.74	0.58	0.00051	26	MS2	3.35934	-40	247	3747	01_TK_THP-1_ADPr_FAIMS-40-50-60V_inSource_34V.raw	1	0.0004066	0.007885
KIGDFR	[R].kIGDFR.[S]	Sequest HT (B2)	Unambiguous	HCD	High	K1(ADP-Ribosyl)	K1(ADP-Ribosyl): 100	0.53	26.2561	2	A0A6Q8PFW2	Apoptosis-inducing factor 1, mitochondrial (Fragment) OS=Homo sapiens OX=9606 GN=AIFM1 PE=1 SV=1	14	1	0.1132	1	638.742	1276.48	1276.48	0.55	0.00035	26	MS2	24.2913	-40	247	3598	01_TK_THP-1_ADPr_FAIMS-40-50-60V_inSource_34V.raw	1	0.0004066	0.01824
VLKQVHPDTGISSK	[K].VLkQVHPDTGISSK.[A]	Sequest HT (B2)	Unambiguous	HCD	High	K3(ADP-Ribosyl)	T9(ADP-Ribosyl): 33.33; S12(ADP-Ribosyl): 33.33; S13(ADP-Ribosyl): 33.33	1.6	25.6682	3	Q16778; Q5QNW6; O60814; Q8N257	Histone H2B type 2-E OS=Homo sapiens OX=9606 GN=H2BC21 PE=1 SV=3;Histone H2B type 2-F OS=Homo sapiens OX=9606 GN=H2BC18 PE=1 SV=3;Histone H2B type 1-K OS=Homo sapiens OX=9606 GN=H2BC12 PE=1 SV=3;Histone H2B type 3-B OS=Homo sapiens OX=9606 GN=H2BU1 PE=1 SV=3	17	1	0.5	1	683.974	2049.91	2049.9	1.03	0.00071	26	MS2	3.72448	-60	213.904	3483	01_TK_THP-1_ADPr_FAIMS-40-50-60V_inSource_34V.raw	4	0.0004066	0.002338
TQKKAEVEGKDLPEHAVLK	[R].TQKkAEVEGKDLPEHAVLK.[M]	Sequest HT (B2)	Unambiguous	HCD	High	K4(ADP-Ribosyl)	T1(ADP-Ribosyl): 49.54; K3(ADP-Ribosyl): 49.54	1.48	25.7262	4	A0A1X7SBS1	Heterogeneous nuclear ribonucleoprotein U OS=Homo sapiens OX=9606 GN=HNRNPU PE=1 SV=1	13	3	0.0338	1	666.064	2661.23	2661.23	0.36	0.00024	26	MS2	9.6912	-60	247	3494	01_TK_THP-1_ADPr_FAIMS-40-50-60V_inSource_34V.raw	1	0.0004066	0.00144
VLKGDVEKLSK	[R].VLkGDVEKLSK.[F]	Sequest HT (B2)	Unambiguous	HCD	High	K3(ADP-Ribosyl)	S10(ADP-Ribosyl): 100	0.77	25.8234	3	P61160	Actin-related protein 2 OS=Homo sapiens OX=9606 GN=ACTR2 PE=1 SV=1	3	2	0.0779	1	586.269	1756.79	1756.79	0.32	0.00019	26	MS2	32.397	-50	247	3513	01_TK_THP-1_ADPr_FAIMS-40-50-60V_inSource_34V.raw	1	0.0004066	0.008769
ISGGNDKQGFPMKQGVLTHGR	[R].ISGGNDKQGFPmkQGVLTHGR.[V]	Sequest HT (B2)	Unambiguous	HCD	High	M12(Oxidation); K13(ADP-Ribosyl)	S2(ADP-Ribosyl): 49.99; T18(ADP-Ribosyl): 49.99	1.17	26.1843	4	A2A3R5	40S ribosomal protein S6 OS=Homo sapiens OX=9606 GN=RPS6 PE=1 SV=1	2	2	0.3077	1	696.804	2784.19	2784.2	-0.75	-0.00052	26	MS2	20.356	-60	247	3584	01_TK_THP-1_ADPr_FAIMS-40-50-60V_inSource_34V.raw	1	0.0004066	0.01048
KALAAAGYDVEKNNSR	[K].kALAAAGYDVEKNNSR.[I]	Sequest HT (B2)	Unambiguous	HCD	High	K1(ADP-Ribosyl)	S15(ADP-Ribosyl): 100	2.38	26.2369	3	P10412	Histone H1.4 OS=Homo sapiens OX=9606 GN=H1-4 PE=1 SV=2	5	2	0.7269	1	749.987	2247.95	2247.94	1.39	0.00104	26	MS2	5.25761	-60	247	3594	01_TK_THP-1_ADPr_FAIMS-40-50-60V_inSource_34V.raw	1	0.0004066	9.541e-05
GTLVQTKGTGASGSFKLNKK	[K].GTLVQTkGTGASGSFKLNKK.[A]	Sequest HT (B2)	Unambiguous	HCD	High	K7(ADP-Ribosyl)	T2(ADP-Ribosyl): 16.67; T6(ADP-Ribosyl): 16.67; K7(ADP-Ribosyl): 16.67; T9(ADP-Ribosyl): 16.67; S12(ADP-Ribosyl): 16.67; S14(ADP-Ribosyl): 16.67	1.23	28.5483	4	P16401; P10412	Histone H1.5 OS=Homo sapiens OX=9606 GN=H1-5 PE=1 SV=3;Histone H1.4 OS=Homo sapiens OX=9606 GN=H1-4 PE=1 SV=2	5	3	0.0325	1	641.556	2563.2	2563.2	2.24	0.00144	26	MS2	19.3116	-40	247	4019	01_TK_THP-1_ADPr_FAIMS-40-50-60V_inSource_34V.raw	2	0.0004066	0.002541
KTETQEKNPLPSKETIEQEKQAGES	[K].KTETQEkNPLPSKETIEQEKQAGES.[-]	Sequest HT (B2)	Unambiguous	HCD	High	K7(ADP-Ribosyl)	T2(ADP-Ribosyl): 20; T4(ADP-Ribosyl): 20; S12(ADP-Ribosyl): 20; T15(ADP-Ribosyl): 20; S25(ADP-Ribosyl): 20	2.31	28.6241	4	P62328	Thymosin beta-4 OS=Homo sapiens OX=9606 GN=TMSB4X PE=1 SV=2	1	4	0.0476	1	843.375	3370.48	3370.47	1.8	0.00152	26	MS2	1.5592	-50	247	4033	01_TK_THP-1_ADPr_FAIMS-40-50-60V_inSource_34V.raw	1	0.0004066	0.0006494
SGPKPFSAPKPQTSPSPK	[R].sGPKPFSAPKPQTSPSPK.[R]	Sequest HT (B2)	Unambiguous	HCD	High	S1(ADP-Ribosyl)	S1(ADP-Ribosyl): 20; S7(ADP-Ribosyl): 20; T13(ADP-Ribosyl): 20; S14(ADP-Ribosyl): 20; S16(ADP-Ribosyl): 20	2.21	28.6402	3	Q01518	Adenylyl cyclase-associated protein 1 OS=Homo sapiens OX=9606 GN=CAP1 PE=1 SV=5	2	0	0.0543	1	793.687	2379.05	2379.04	1.59	0.00126	26	MS2	0	-60	247	4036	01_TK_THP-1_ADPr_FAIMS-40-50-60V_inSource_34V.raw	1	0.0004066	0.0001294
SGPKPFSAPKPQTSPSPK	[R].sGPKPFSAPKPQTSPSPK.[R]	Sequest HT (B2)	Unambiguous	HCD	High	S1(ADP-Ribosyl)	S1(ADP-Ribosyl): 20; S7(ADP-Ribosyl): 20; T13(ADP-Ribosyl): 20; S14(ADP-Ribosyl): 20; S16(ADP-Ribosyl): 20	2.44	28.6777	3	Q01518	Adenylyl cyclase-associated protein 1 OS=Homo sapiens OX=9606 GN=CAP1 PE=1 SV=5	2	0	0.0697	1	793.686	2379.04	2379.04	1.21	0.00096	26	MS2	1.49127	-50	247	4043	01_TK_THP-1_ADPr_FAIMS-40-50-60V_inSource_34V.raw	1	0.0004066	0.0001048
KTETQEKNPLPSKETIEQEKQAGES	[K].KTETQEkNPLPSKETIEQEKQAGES.[-]	Sequest HT (B2)	Unambiguous	HCD	High	K7(ADP-Ribosyl)	T2(ADP-Ribosyl): 20; T4(ADP-Ribosyl): 20; S12(ADP-Ribosyl): 20; T15(ADP-Ribosyl): 20; S25(ADP-Ribosyl): 20	1.66	28.6978	4	P62328	Thymosin beta-4 OS=Homo sapiens OX=9606 GN=TMSB4X PE=1 SV=2	1	4	0.0361	1	843.375	3370.48	3370.47	1.66	0.0014	26	MS2	5.12105	-60	247	4047	01_TK_THP-1_ADPr_FAIMS-40-50-60V_inSource_34V.raw	1	0.0004066	0.0002658
KLGEMWNNTAADDKQPYEKK	[K].kLGEmWNNTAADDKQPYEKK.[A]	Sequest HT (B2)	Unambiguous	HCD	High	K1(ADP-Ribosyl); M5(Oxidation)	T9(ADP-Ribosyl): 99.53	2.67	28.7022	4	P09429	High mobility group protein B1 OS=Homo sapiens OX=9606 GN=HMGB1 PE=1 SV=3	2	3	0.1536	1	731.557	2923.21	2923.2	1.93	0.00141	26	MS2	7.0782	-60	247	4048	01_TK_THP-1_ADPr_FAIMS-40-50-60V_inSource_34V.raw	1	0.0004066	2.992e-06
AQSGPVRSGPKPFSAPKPQTSPSPK	[K].AQSGPVRSGPkPFSAPKPQTSPSPK.[R]	Sequest HT (B2)	Unambiguous	HCD	High	K11(ADP-Ribosyl)	S3(ADP-Ribosyl): 16.67; S8(ADP-Ribosyl): 16.67; S14(ADP-Ribosyl): 16.67; T20(ADP-Ribosyl): 16.67; S21(ADP-Ribosyl): 16.67; S23(ADP-Ribosyl): 16.67	1.36	28.7351	4	Q01518	Adenylyl cyclase-associated protein 1 OS=Homo sapiens OX=9606 GN=CAP1 PE=1 SV=5	2	1	0.0074	1	769.36	3074.42	3074.41	1.18	0.00091	26	MS2	2.03646	-50	247	4054	01_TK_THP-1_ADPr_FAIMS-40-50-60V_inSource_34V.raw	1	0.0004066	0.004382
SGPKPFSAPKPQTSPSPK	[R].sGPKPFSAPKPQTSPSPK.[R]	Sequest HT (B2)	Unambiguous	HCD	High	S1(ADP-Ribosyl)	S1(ADP-Ribosyl): 16.67; K4(ADP-Ribosyl): 16.67; S7(ADP-Ribosyl): 16.67; T13(ADP-Ribosyl): 16.67; S14(ADP-Ribosyl): 16.67; S16(ADP-Ribosyl): 16.67	2.56	28.7554	4	Q01518	Adenylyl cyclase-associated protein 1 OS=Homo sapiens OX=9606 GN=CAP1 PE=1 SV=5	2	0	0.0195	1	595.516	2379.04	2379.04	0.56	0.00033	26	MS2	33.2822	-60	247	4058	01_TK_THP-1_ADPr_FAIMS-40-50-60V_inSource_34V.raw	1	0.0004066	0.002161
AQSGPVRSGPKPFSAPKPQTSPSPK	[K].AQSGPVRSGPkPFSAPKPQTSPSPK.[R]	Sequest HT (B2)	Unambiguous	HCD	High	K11(ADP-Ribosyl)	S3(ADP-Ribosyl): 12.5; R7(ADP-Ribosyl): 12.5; S8(ADP-Ribosyl): 12.5; K11(ADP-Ribosyl): 12.5; S14(ADP-Ribosyl): 12.5; T20(ADP-Ribosyl): 12.5; S21(ADP-Ribosyl): 12.5; S23(ADP-Ribosyl): 12.5	1.58	28.8191	4	Q01518	Adenylyl cyclase-associated protein 1 OS=Homo sapiens OX=9606 GN=CAP1 PE=1 SV=5	2	1	0.0127	1	769.36	3074.42	3074.41	1.82	0.0014	26	MS2	0.725618	-60	247	4070	01_TK_THP-1_ADPr_FAIMS-40-50-60V_inSource_34V.raw	1	0.0004066	0.003381
KTETQEKNPLPSKETIEQEKQAGES	[K].KTETQEKNPLPSKETIEQEkQAGES.[-]	Sequest HT (B2)	Unambiguous	HCD	High	K20(ADP-Ribosyl)	T2(ADP-Ribosyl): 19.97; T4(ADP-Ribosyl): 19.97; S12(ADP-Ribosyl): 19.97; T15(ADP-Ribosyl): 19.97; S25(ADP-Ribosyl): 19.97	1.65	27.5558	4	P62328	Thymosin beta-4 OS=Homo sapiens OX=9606 GN=TMSB4X PE=1 SV=2	1	4	0.0485	1	843.376	3370.48	3370.47	2.52	0.00213	26	MS2	3.20768	-50	247	3846	01_TK_THP-1_ADPr_FAIMS-40-50-60V_inSource_34V.raw	1	0.0004066	0.001155
KTETQEKNPLPSKETIEQEKQAGES	[K].KTETQEKNPLPSKETIEQEkQAGES.[-]	Sequest HT (B2)	Unambiguous	HCD	High	K20(ADP-Ribosyl)	T2(ADP-Ribosyl): 16.62; T4(ADP-Ribosyl): 16.62; S12(ADP-Ribosyl): 16.62; T15(ADP-Ribosyl): 16.62; K20(ADP-Ribosyl): 16.62; S25(ADP-Ribosyl): 16.62	1.65	27.6313	4	P62328	Thymosin beta-4 OS=Homo sapiens OX=9606 GN=TMSB4X PE=1 SV=2	1	4	0.0061	1	843.376	3370.48	3370.47	2.45	0.00207	26	MS2	1.57631	-60	247	3859	01_TK_THP-1_ADPr_FAIMS-40-50-60V_inSource_34V.raw	1	0.0004066	0.002754
RATKKEPAVLELEGK	[K].RATkKEPAVLELEGK.[K]	Sequest HT (B2)	Unambiguous	HCD	High	K4(ADP-Ribosyl)	T3(ADP-Ribosyl): 24.95; K4(ADP-Ribosyl): 24.95; K5(ADP-Ribosyl): 24.95; E6(ADP-Ribosyl): 24.95	1.21	28.0884	4	Q01518	Adenylyl cyclase-associated protein 1 OS=Homo sapiens OX=9606 GN=CAP1 PE=1 SV=5	2	3	0.0165	1	553.262	2210.03	2210.03	0.06	3e-05	26	MS2	57.6295	-60	247	3939	01_TK_THP-1_ADPr_FAIMS-40-50-60V_inSource_34V.raw	1	0.0004066	0.009499
GTLVQTKGTGASGSFKLNKK	[K].GTLVQTkGTGASGSFKLNKK.[A]	Sequest HT (B2)	Unambiguous	HCD	High	K7(ADP-Ribosyl)	T2(ADP-Ribosyl): 33.11; T6(ADP-Ribosyl): 33.11; K7(ADP-Ribosyl): 33.11	1.38	28.184	4	P16401; P10412	Histone H1.5 OS=Homo sapiens OX=9606 GN=H1-5 PE=1 SV=3;Histone H1.4 OS=Homo sapiens OX=9606 GN=H1-4 PE=1 SV=2	5	3	0.0072	1	641.556	2563.2	2563.2	2.91	0.00186	26	MS2	25.7865	-50	247	3956	01_TK_THP-1_ADPr_FAIMS-40-50-60V_inSource_34V.raw	2	0.0004066	0.0002798
TQKKAEVEGKDLPEHAVLK	[R].TQkKAEVEGKDLPEHAVLK.[M]	Sequest HT (B2)	Unambiguous	HCD	High	K3(ADP-Ribosyl)	T1(ADP-Ribosyl): 19.97; K3(ADP-Ribosyl): 19.97; K4(ADP-Ribosyl): 19.97; E6(ADP-Ribosyl): 19.97; E8(ADP-Ribosyl): 19.97	1.6	25.6531	4	A0A1X7SBS1	Heterogeneous nuclear ribonucleoprotein U OS=Homo sapiens OX=9606 GN=HNRNPU PE=1 SV=1	13	3	0.0375	1	666.064	2661.23	2661.23	0.82	0.00054	26	MS2	24.4718	-50	247	3480	01_TK_THP-1_ADPr_FAIMS-40-50-60V_inSource_34V.raw	1	0.0004066	0.003544
TIEKFEKEAAEMGK	[R].TIEkFEKEAAEmGK.[G]	Sequest HT (B2)	Unambiguous	HCD	High	K4(ADP-Ribosyl); M12(Oxidation)	T1(ADP-Ribosyl): 49.37; K4(ADP-Ribosyl): 49.37	1.01	33.0517	3	P68104	Elongation factor 1-alpha 1 OS=Homo sapiens OX=9606 GN=EEF1A1 PE=1 SV=1	12	2	0.0396	1	723.296	2167.87	2167.87	3.29	0.00238	26	MS2	41.6023	-50	247	4847	01_TK_THP-1_ADPr_FAIMS-40-50-60V_inSource_34V.raw	1	0.0004066	0.006215
AVNQDKKNMLFSGTNIAAGK	[R].AVNQdKKNmLFSGTNIAAGK.[A]	Sequest HT (B2)	Unambiguous	HCD	High	D5(ADP-Ribosyl); M9(Oxidation)	K6(ADP-Ribosyl): 24.96; K7(ADP-Ribosyl): 24.96; S12(ADP-Ribosyl): 24.96; T14(ADP-Ribosyl): 24.96	1.53	37.7226	3	H7C5W9	P-type Ca(2+) transporter (Fragment) OS=Homo sapiens OX=9606 GN=ATP2A2 PE=1 SV=1	9	2	0.0327	1	888.725	2664.16	2664.15	2.48	0.00221	26	MS2	2.72698	-50	247	5670	01_TK_THP-1_ADPr_FAIMS-40-50-60V_inSource_34V.raw	1	0.0004066	0.003594
AVNQDKKNMLFSGTNIAAGK	[R].AVNQDkKNmLFSGTNIAAGK.[A]	Sequest HT (B2)	Unambiguous	HCD	High	K6(ADP-Ribosyl); M9(Oxidation)	S12(ADP-Ribosyl): 49.84; T14(ADP-Ribosyl): 49.84	1.97	37.7448	3	H7C5W9	P-type Ca(2+) transporter (Fragment) OS=Homo sapiens OX=9606 GN=ATP2A2 PE=1 SV=1	9	2	0.0812	1	888.724	2664.16	2664.15	2.14	0.0019	26	MS2	15.9983	-60	247	5674	01_TK_THP-1_ADPr_FAIMS-40-50-60V_inSource_34V.raw	1	0.0004066	0.003298
SLVSKGTLVQTK	[K].SLVSkGTLVQTK.[G]	Sequest HT (B2)	Unambiguous	HCD	High	K5(ADP-Ribosyl)	S1(ADP-Ribosyl): 20; S4(ADP-Ribosyl): 20; K5(ADP-Ribosyl): 20; T7(ADP-Ribosyl): 20; T11(ADP-Ribosyl): 20	0.76	37.7627	2	P16401; P10412	Histone H1.5 OS=Homo sapiens OX=9606 GN=H1-5 PE=1 SV=3;Histone H1.4 OS=Homo sapiens OX=9606 GN=H1-4 PE=1 SV=2	5	1	0.0921	1	901.414	1801.82	1801.81	3.59	0.00323	26	MS2	0	-40	247	5677	01_TK_THP-1_ADPr_FAIMS-40-50-60V_inSource_34V.raw	2	0.0004066	0.006819
STGKGIVEFASKPAAR	[R].STGkGIVEFASKPAAR.[K]	Sequest HT (B2)	Unambiguous	HCD	High	K4(ADP-Ribosyl)	S1(ADP-Ribosyl): 25; T2(ADP-Ribosyl): 25; K4(ADP-Ribosyl): 25; S11(ADP-Ribosyl): 25	1.79	36.3978	3	P23246	Splicing factor, proline- and glutamine-rich OS=Homo sapiens OX=9606 GN=SFPQ PE=1 SV=2	2	1	0.0056	1	720.657	2159.96	2159.95	2.35	0.00169	26	MS2	10.4766	-60	247	5440	01_TK_THP-1_ADPr_FAIMS-40-50-60V_inSource_34V.raw	1	0.0004066	0.001685
SLVSKGTLVQTK	[K].SLVSkGTLVQTK.[G]	Sequest HT (B2)	Unambiguous	HCD	High	K5(ADP-Ribosyl)	S1(ADP-Ribosyl): 20; S4(ADP-Ribosyl): 20; K5(ADP-Ribosyl): 20; T7(ADP-Ribosyl): 20; T11(ADP-Ribosyl): 20	0.73	36.4157	2	P16401; P10412	Histone H1.5 OS=Homo sapiens OX=9606 GN=H1-5 PE=1 SV=3;Histone H1.4 OS=Homo sapiens OX=9606 GN=H1-4 PE=1 SV=2	5	1	0.0822	1	901.413	1801.82	1801.81	3.45	0.00311	26	MS2	2.05551	-40	247	5443	01_TK_THP-1_ADPr_FAIMS-40-50-60V_inSource_34V.raw	2	0.0004066	0.005834
STGKGIVEFASKPAAR	[R].STGkGIVEFASKPAAR.[K]	Sequest HT (B2)	Unambiguous	HCD	High	K4(ADP-Ribosyl)	S1(ADP-Ribosyl): 25; T2(ADP-Ribosyl): 25; K4(ADP-Ribosyl): 25; S11(ADP-Ribosyl): 25	1.51	36.4387	3	P23246	Splicing factor, proline- and glutamine-rich OS=Homo sapiens OX=9606 GN=SFPQ PE=1 SV=2	2	1	0.0066	1	720.658	2159.96	2159.95	3.03	0.00218	26	MS2	9.81948	-50	247	5447	01_TK_THP-1_ADPr_FAIMS-40-50-60V_inSource_34V.raw	1	0.0004066	0.0008998
GTLVQTKGTGASGSFKLNK	[K].GTLVQTkGTGASGSFKLNK.[K]	Sequest HT (B2)	Unambiguous	HCD	High	K7(ADP-Ribosyl)	T2(ADP-Ribosyl): 19.92; T6(ADP-Ribosyl): 19.92; T9(ADP-Ribosyl): 19.92; S12(ADP-Ribosyl): 19.92; S14(ADP-Ribosyl): 19.92	0.82	36.5374	3	P16401; P10412	Histone H1.5 OS=Homo sapiens OX=9606 GN=H1-5 PE=1 SV=3;Histone H1.4 OS=Homo sapiens OX=9606 GN=H1-4 PE=1 SV=2	5	2	0.1341	1	812.375	2435.11	2435.1	4.07	0.0033	26	MS2	41.4968	-40	247	5464	01_TK_THP-1_ADPr_FAIMS-40-50-60V_inSource_34V.raw	2	0.0004066	0.0139
KIDQKAVDSQILPK	[R].KIDQkAVDSQILPK.[I]	Sequest HT (B2)	Unambiguous	HCD	High	K5(ADP-Ribosyl)	S9(ADP-Ribosyl): 99.45	0.92	39.1208	3	Q02878	60S ribosomal protein L6 OS=Homo sapiens OX=9606 GN=RPL6 PE=1 SV=3	1	2	0.0543	1	708.665	2123.98	2123.98	2.1	0.00148	26	MS2	8.56396	-60	247	5906	01_TK_THP-1_ADPr_FAIMS-40-50-60V_inSource_34V.raw	1	0.0004066	0.0008512
ATFIKVPQNQNGK	[K].ATFIkVPQNQNGK.[S]	Sequest HT (B2)	Unambiguous	HCD	High	K5(ADP-Ribosyl)	T2(ADP-Ribosyl): 50; K5(ADP-Ribosyl): 50	0.79	38.9055	3	A0A7I2V5M5	Nucleolin OS=Homo sapiens OX=9606 GN=NCL PE=1 SV=1	10	1	0.1013	1	662.623	1985.85	1985.85	0.94	0.00062	26	MS2	48.2197	-60	247	5870	01_TK_THP-1_ADPr_FAIMS-40-50-60V_inSource_34V.raw	1	0.0004066	0.02076
VMLGETNPADSKPGTIR	[R].VmLGETNPADSkPGTIR.[G]	Sequest HT (B2)	Unambiguous	HCD	High	M2(Oxidation); K12(ADP-Ribosyl)	T6(ADP-Ribosyl): 24.95; S11(ADP-Ribosyl): 24.95; K12(ADP-Ribosyl): 24.95; T15(ADP-Ribosyl): 24.95	1.34	38.0375	3	P15531	Nucleoside diphosphate kinase A OS=Homo sapiens OX=9606 GN=NME1 PE=1 SV=1	8	0	0.0149	1	781.663	2342.98	2342.97	1.3	0.00102	26	MS2	50.5247	-60	247	5726	01_TK_THP-1_ADPr_FAIMS-40-50-60V_inSource_34V.raw	1	0.0004066	0.003475
VMLGETNPADSKPGTIR	[R].VmLGETNPADSkPGTIR.[G]	Sequest HT (B2)	Unambiguous	HCD	High	M2(Oxidation); K12(ADP-Ribosyl)	T6(ADP-Ribosyl): 20; D10(ADP-Ribosyl): 20; S11(ADP-Ribosyl): 20; K12(ADP-Ribosyl): 20; T15(ADP-Ribosyl): 20	0.9	38.1805	3	P15531	Nucleoside diphosphate kinase A OS=Homo sapiens OX=9606 GN=NME1 PE=1 SV=1	8	0	0.0556	1	781.664	2342.98	2342.97	2.48	0.00193	26	MS2	15.1247	-50	247	5750	01_TK_THP-1_ADPr_FAIMS-40-50-60V_inSource_34V.raw	1	0.0004066	0.01368
KTKPYIQVDIGGGQTK	[K].KTkPYIQVDIGGGQTK.[T]	Sequest HT (B2)	Unambiguous	HCD	High	K3(ADP-Ribosyl)	T2(ADP-Ribosyl): 33.14; K3(ADP-Ribosyl): 33.14; T15(ADP-Ribosyl): 33.14	1.25	38.3652	3	P11021	Endoplasmic reticulum chaperone BiP OS=Homo sapiens OX=9606 GN=HSPA5 PE=1 SV=2	3	1	0.008	1	758.681	2274.03	2274.02	3.21	0.00243	26	MS2	17.2604	-60	247	5781	01_TK_THP-1_ADPr_FAIMS-40-50-60V_inSource_34V.raw	1	0.0004066	0.01479
HKSDFGKFVLSSGK	[K].hKSDFGKFVLSSGK.[F]	Sequest HT (B2)	Unambiguous	HCD	High	H1(ADP-Ribosyl)	S3(ADP-Ribosyl): 33.33; S11(ADP-Ribosyl): 33.33; S12(ADP-Ribosyl): 33.33	1.19	38.6939	3	A0A7P0T861	Calreticulin OS=Homo sapiens OX=9606 GN=CALR PE=1 SV=1	4	2	0.0084	1	693.298	2077.88	2077.88	1.27	0.00088	26	MS2	19.5268	-60	247	5835	01_TK_THP-1_ADPr_FAIMS-40-50-60V_inSource_34V.raw	1	0.0004066	0.0008064
KEPAVLELEGKK	[K].KePAVLELEGKK.[W]	Sequest HT (B2)	Unambiguous	HCD	High	E2(ADP-Ribosyl)	E2(ADP-Ribosyl): 99.53	0.9	36.2892	3	Q01518	Adenylyl cyclase-associated protein 1 OS=Homo sapiens OX=9606 GN=CAP1 PE=1 SV=5	2	2	0.1222	1	627.952	1881.84	1881.84	0.88	0.00055	26	MS2	46.7786	-60	247	5421	01_TK_THP-1_ADPr_FAIMS-40-50-60V_inSource_34V.raw	1	0.0004066	0.01234
TETQEKNPLPSKETIEQEKQAGES	[K].TETQEKNPLPSkETIEQEKQAGES.[-]	Sequest HT (B2)	Unambiguous	HCD	High	K12(ADP-Ribosyl)	T1(ADP-Ribosyl): 19.95; T3(ADP-Ribosyl): 19.95; S11(ADP-Ribosyl): 19.95; T14(ADP-Ribosyl): 19.95; S24(ADP-Ribosyl): 19.95	2.36	33.9415	4	P62328	Thymosin beta-4 OS=Homo sapiens OX=9606 GN=TMSB4X PE=1 SV=2	1	3	0.0127	1	811.352	3242.39	3242.38	2.55	0.00206	26	MS2	3.83674	-60	247	5012	01_TK_THP-1_ADPr_FAIMS-40-50-60V_inSource_34V.raw	1	0.0004066	2.445e-05
MQKEITALAPSTMK	[R].mQkEITALAPSTmK.[I]	Sequest HT (B2)	Unambiguous	HCD	High	M1(Oxidation); K3(ADP-Ribosyl); M13(Oxidation)	T6(ADP-Ribosyl): 33.27; S11(ADP-Ribosyl): 33.27; T12(ADP-Ribosyl): 33.27	1.66	33.955	3	P60709	Actin, cytoplasmic 1 OS=Homo sapiens OX=9606 GN=ACTB PE=1 SV=1	14	1	0.0542	1	707.962	2121.87	2121.86	4.13	0.00292	26	MS2	2.74547	-40	247	5014	01_TK_THP-1_ADPr_FAIMS-40-50-60V_inSource_34V.raw	1	0.0004066	0.0006662
TETQEKNPLPSKETIEQEKQAGES	[K].TETQEKNPLPSkETIEQEKQAGES.[-]	Sequest HT (B2)	Unambiguous	HCD	High	K12(ADP-Ribosyl)	T1(ADP-Ribosyl): 19.94; T3(ADP-Ribosyl): 19.94; S11(ADP-Ribosyl): 19.94; T14(ADP-Ribosyl): 19.94; S24(ADP-Ribosyl): 19.94	1.66	33.9593	3	P62328	Thymosin beta-4 OS=Homo sapiens OX=9606 GN=TMSB4X PE=1 SV=2	1	3	0.0301	1	1081.47	3242.39	3242.38	2.95	0.00318	26	MS2	0	-40	247	5015	01_TK_THP-1_ADPr_FAIMS-40-50-60V_inSource_34V.raw	1	0.0004066	0.0004017
TETQEKNPLPSKETIEQEKQAGES	[K].TETQEKNPLPSkETIEQEKQAGES.[-]	Sequest HT (B2)	Unambiguous	HCD	High	K12(ADP-Ribosyl)	T1(ADP-Ribosyl): 19.95; T3(ADP-Ribosyl): 19.95; S11(ADP-Ribosyl): 19.95; T14(ADP-Ribosyl): 19.95; S24(ADP-Ribosyl): 19.95	2.42	33.9752	4	P62328	Thymosin beta-4 OS=Homo sapiens OX=9606 GN=TMSB4X PE=1 SV=2	1	3	0.0041	1	811.352	3242.39	3242.38	2.4	0.00194	26	MS2	2.70383	-50	247	5018	01_TK_THP-1_ADPr_FAIMS-40-50-60V_inSource_34V.raw	1	0.0004066	3.211e-05
TETQEKNPLPSKETIEQEKQAGES	[K].TETQEKNPLPSkETIEQEKQAGES.[-]	Sequest HT (B2)	Unambiguous	HCD	High	K12(ADP-Ribosyl)	T1(ADP-Ribosyl): 14.29; T3(ADP-Ribosyl): 14.29; S11(ADP-Ribosyl): 14.29; K12(ADP-Ribosyl): 14.29; E13(ADP-Ribosyl): 14.29; T14(ADP-Ribosyl): 14.29; S24(ADP-Ribosyl): 14.29	1.74	33.9795	3	P62328	Thymosin beta-4 OS=Homo sapiens OX=9606 GN=TMSB4X PE=1 SV=2	1	3	0.0115	1	1081.47	3242.38	3242.38	1.48	0.0016	26	MS2	0	-50	247	5019	01_TK_THP-1_ADPr_FAIMS-40-50-60V_inSource_34V.raw	1	0.0004066	0.00137
TIEKFEKEAAEMGK	[R].TIEkFEKEAAEmGK.[G]	Sequest HT (B2)	Unambiguous	HCD	High	K4(ADP-Ribosyl); M12(Oxidation)	T1(ADP-Ribosyl): 97.88	1.06	34.0489	3	P68104	Elongation factor 1-alpha 1 OS=Homo sapiens OX=9606 GN=EEF1A1 PE=1 SV=1	12	2	0.0283	1	723.295	2167.87	2167.87	1.85	0.00134	26	MS2	8.32692	-60	247	5031	01_TK_THP-1_ADPr_FAIMS-40-50-60V_inSource_34V.raw	1	0.0004066	0.008194
LVEIDNGKQREFESR	[R].LVEIDNGkQREFESR.[L]	Sequest HT (B2)	Unambiguous	HCD	High	K8(ADP-Ribosyl)	S14(ADP-Ribosyl): 96.74	0.99	34.1114	3	A0A6Q8PFJ0	Prelamin-A/C OS=Homo sapiens OX=9606 GN=LMNA PE=1 SV=1	12	2	0.0101	1	787.67	2361	2360.99	2.17	0.00171	26	MS2	0.713481	-60	247	5042	01_TK_THP-1_ADPr_FAIMS-40-50-60V_inSource_34V.raw	1	0.0004066	0.02319
MQKEITALAPSTMKIK	[R].mQKEITALAPStmKIK.[IVM]	Sequest HT (B2)	Unambiguous	HCD	High	M1(Oxidation); T12(ADP-Ribosyl); M13(Oxidation)	T6(ADP-Ribosyl): 24.95; S11(ADP-Ribosyl): 24.95; T12(ADP-Ribosyl): 24.95; K14(ADP-Ribosyl): 24.95	1.43	34.4807	3	P60709	Actin, cytoplasmic 1 OS=Homo sapiens OX=9606 GN=ACTB PE=1 SV=1	14	2	0.014	1	788.355	2363.05	2363.04	2.85	0.00224	26	MS2	5.10975	-50	247	5107	01_TK_THP-1_ADPr_FAIMS-40-50-60V_inSource_34V.raw	1	0.0004066	0.02144
KILGYINTGKQEGAK	[K].kILGYINTGKQEGAK.[L]	Sequest HT (B2)	Unambiguous	HCD	High	K1(ADP-Ribosyl)	T8(ADP-Ribosyl): 99.21	1.15	33.9371	3	S4R3S4	Aldehyde dehydrogenase, mitochondrial (Fragment) OS=Homo sapiens OX=9606 GN=ALDH2 PE=1 SV=1	3	2	0.4696	1	720.997	2160.98	2160.97	1.52	0.00109	26	MS2	24.3111	-60	247	5011	01_TK_THP-1_ADPr_FAIMS-40-50-60V_inSource_34V.raw	1	0.0004066	0.01263
MQKEITALAPSTMKIK	[R].mQKEITALAPsTmKIK.[IVM]	Sequest HT (B2)	Unambiguous	HCD	High	M1(Oxidation); S11(ADP-Ribosyl); M13(Oxidation)	T6(ADP-Ribosyl): 24.95; S11(ADP-Ribosyl): 24.95; T12(ADP-Ribosyl): 24.95; K14(ADP-Ribosyl): 24.95	1.36	34.4851	4	P60709	Actin, cytoplasmic 1 OS=Homo sapiens OX=9606 GN=ACTB PE=1 SV=1	14	2	0.0074	1	591.516	2363.04	2363.04	0.31	0.00018	26	MS2	13.0519	-50	247	5108	01_TK_THP-1_ADPr_FAIMS-40-50-60V_inSource_34V.raw	1	0.0004066	0.02209
MQKEITALAPSTMK	[R].mQkEITALAPSTmK.[I]	Sequest HT (B2)	Unambiguous	HCD	High	M1(Oxidation); K3(ADP-Ribosyl); M13(Oxidation)	T6(ADP-Ribosyl): 33.33; S11(ADP-Ribosyl): 33.33; T12(ADP-Ribosyl): 33.33	2.04	33.8508	3	P60709	Actin, cytoplasmic 1 OS=Homo sapiens OX=9606 GN=ACTB PE=1 SV=1	14	1	0.1716	1	707.961	2121.87	2121.86	1.8	0.00127	26	MS2	11.0647	-50	247	4995	01_TK_THP-1_ADPr_FAIMS-40-50-60V_inSource_34V.raw	1	0.0004066	0.0007822
MQKEITALAPSTMK	[R].mQkEITALAPSTmK.[I]	Sequest HT (B2)	Unambiguous	HCD	High	M1(Oxidation); K3(ADP-Ribosyl); M13(Oxidation)	T6(ADP-Ribosyl): 33.33; S11(ADP-Ribosyl): 33.33; T12(ADP-Ribosyl): 33.33	2.05	33.8719	3	P60709	Actin, cytoplasmic 1 OS=Homo sapiens OX=9606 GN=ACTB PE=1 SV=1	14	1	0.1756	1	707.961	2121.87	2121.86	2.05	0.00145	26	MS2	25.1833	-60	247	4999	01_TK_THP-1_ADPr_FAIMS-40-50-60V_inSource_34V.raw	1	0.0004066	0.0002147
KQPPVSPGTALVGSQKEPSEVPTPKRPR	[R].KQPPVSPGTALVGSQKEPSEVPTPKRPr.[G]	Sequest HT (B2)	Unambiguous	HCD	High	R28(ADP-Ribosyl)	S6(ADP-Ribosyl): 14.26; T9(ADP-Ribosyl): 14.26; S14(ADP-Ribosyl): 14.26; S19(ADP-Ribosyl): 14.26; T23(ADP-Ribosyl): 14.26; K25(ADP-Ribosyl): 14.26; R26(ADP-Ribosyl): 14.26	2.58	35.4702	5	P17096	High mobility group protein HMG-I/HMG-Y OS=Homo sapiens OX=9606 GN=HMGA1 PE=1 SV=3	2	3	0.0426	1	702.548	3508.71	3508.7	3.22	0.00226	26	MS2	9.37242	-40	247	5281	01_TK_THP-1_ADPr_FAIMS-40-50-60V_inSource_34V.raw	1	0.0004066	0.005216
MQKEITALAPSTMK	[R].mQkEITALAPSTmK.[I]	Sequest HT (B2)	Unambiguous	HCD	High	M1(Oxidation); K3(ADP-Ribosyl); M13(Oxidation)	T6(ADP-Ribosyl): 33.26; S11(ADP-Ribosyl): 33.26; T12(ADP-Ribosyl): 33.26	1.37	35.6488	3	P60709	Actin, cytoplasmic 1 OS=Homo sapiens OX=9606 GN=ACTB PE=1 SV=1	14	1	0.073	1	707.962	2121.87	2121.86	4.21	0.00298	26	MS2	13.9858	-50	247	5311	01_TK_THP-1_ADPr_FAIMS-40-50-60V_inSource_34V.raw	1	0.0004066	0.000518
MQKEITALAPSTMK	[R].mQkEITALAPSTmK.[I]	Sequest HT (B2)	Unambiguous	HCD	High	M1(Oxidation); K3(ADP-Ribosyl); M13(Oxidation)	K3(ADP-Ribosyl): 24.95; T6(ADP-Ribosyl): 24.95; S11(ADP-Ribosyl): 24.95; T12(ADP-Ribosyl): 24.95	1.38	35.671	3	P60709	Actin, cytoplasmic 1 OS=Homo sapiens OX=9606 GN=ACTB PE=1 SV=1	14	1	0.2609	1	707.961	2121.87	2121.86	1.88	0.00133	26	MS2	12.6421	-60	247	5315	01_TK_THP-1_ADPr_FAIMS-40-50-60V_inSource_34V.raw	1	0.0004066	0.0007355
SAAETVTKGGIMLPEKSQGK	[R].SAAETVTkGGImLPEKSQGK.[V]	Sequest HT (B2)	Unambiguous	HCD	High	K8(ADP-Ribosyl); M12(Oxidation)	S1(ADP-Ribosyl): 20; T5(ADP-Ribosyl): 20; T7(ADP-Ribosyl): 20; K8(ADP-Ribosyl): 20; S17(ADP-Ribosyl): 20	1.19	35.6863	3	B8ZZL8	10 kDa heat shock protein, mitochondrial OS=Homo sapiens OX=9606 GN=HSPE1 PE=1 SV=1	3	2	0.0168	1	863.718	2589.14	2589.13	3.47	0.00299	26	MS2	19.0511	-40	247	5317	01_TK_THP-1_ADPr_FAIMS-40-50-60V_inSource_34V.raw	1	0.0004066	0.001368
SAAETVTKGGIMLPEKSQGK	[R].SAAETVTkGGImLPEKSQGK.[V]	Sequest HT (B2)	Unambiguous	HCD	High	K8(ADP-Ribosyl); M12(Oxidation)	S1(ADP-Ribosyl): 20; T5(ADP-Ribosyl): 20; T7(ADP-Ribosyl): 20; K8(ADP-Ribosyl): 20; S17(ADP-Ribosyl): 20	1.43	35.757	3	B8ZZL8	10 kDa heat shock protein, mitochondrial OS=Homo sapiens OX=9606 GN=HSPE1 PE=1 SV=1	3	2	0.0769	1	863.717	2589.14	2589.13	2.9	0.0025	26	MS2	5.30572	-50	247	5329	01_TK_THP-1_ADPr_FAIMS-40-50-60V_inSource_34V.raw	1	0.0004066	0.005161
VAVEAKNPADLPK	[R].VAVEAkNPADLPK.[L]	Sequest HT (B2)	Unambiguous	HCD	High	K6(ADP-Ribosyl)	K6(ADP-Ribosyl): 100	1.44	35.7767	3	P13639	Elongation factor 2 OS=Homo sapiens OX=9606 GN=EEF2 PE=1 SV=4	1	1	0.1458	1	631.612	1892.82	1892.82	1.24	0.00078	26	MS2	14.9972	-60	247	5332	01_TK_THP-1_ADPr_FAIMS-40-50-60V_inSource_34V.raw	1	0.0004066	0.006042
KLEDGPKFLK	[K].kLEDGPKFLK.[S]	Sequest HT (B2)	Unambiguous	HCD	High	K1(ADP-Ribosyl)	E3(ADP-Ribosyl): 33.28; D4(ADP-Ribosyl): 33.28; K7(ADP-Ribosyl): 33.28	1.07	36.0532	3	P68104	Elongation factor 1-alpha 1 OS=Homo sapiens OX=9606 GN=EEF1A1 PE=1 SV=1	6	2	0.028	1	572.586	1715.74	1715.74	0.44	0.00025	26	MS2	12.5196	-60	247	5379	01_TK_THP-1_ADPr_FAIMS-40-50-60V_inSource_34V.raw	1	0.0004066	0.01415
AKQTLENERGELANEVK	[K].AkQTLENERGELANEVK.[V]	Sequest HT (B2)	Unambiguous	HCD	High	K2(ADP-Ribosyl)	K2(ADP-Ribosyl): 50; T4(ADP-Ribosyl): 50	1.65	34.6175	3	P35579	Myosin-9 OS=Homo sapiens OX=9606 GN=MYH9 PE=1 SV=4	1	2	0.097	1	824.027	2470.07	2470.06	0.38	0.00031	26	MS2	12.4604	-60	247	5133	01_TK_THP-1_ADPr_FAIMS-40-50-60V_inSource_34V.raw	1	0.0004066	0.0006978
KLGEMWNNTAADDKQPYEK	[K].kLGEmWNNTAADDKQPYEK.[K]	Sequest HT (B2)	Unambiguous	HCD	High	K1(ADP-Ribosyl); M5(Oxidation)	T9(ADP-Ribosyl): 98.32	0.72	34.6602	3	P09429	High mobility group protein B1 OS=Homo sapiens OX=9606 GN=HMGB1 PE=1 SV=3	2	2	0.0278	1	932.375	2795.11	2795.11	1.22	0.00113	26	MS2	2.3891	-50	247	5141	01_TK_THP-1_ADPr_FAIMS-40-50-60V_inSource_34V.raw	1	0.0004066	0.002494
KILGYINTGKQEGAK	[K].kILGYINTGKQEGAK.[L]	Sequest HT (B2)	Unambiguous	HCD	High	K1(ADP-Ribosyl)	T8(ADP-Ribosyl): 100	1.27	35.0131	3	S4R3S4	Aldehyde dehydrogenase, mitochondrial (Fragment) OS=Homo sapiens OX=9606 GN=ALDH2 PE=1 SV=1	3	2	0.3465	1	720.997	2160.98	2160.97	1.6	0.00116	26	MS2	4.3307	-60	247	5203	01_TK_THP-1_ADPr_FAIMS-40-50-60V_inSource_34V.raw	1	0.0004066	0.0009227
TIEKFEKEAAEMGK	[R].TIEkFEKEAAEmGK.[G]	Sequest HT (B2)	Unambiguous	HCD	High	K4(ADP-Ribosyl); M12(Oxidation)	T1(ADP-Ribosyl): 99.42	1.52	35.1243	3	P68104	Elongation factor 1-alpha 1 OS=Homo sapiens OX=9606 GN=EEF1A1 PE=1 SV=1	12	2	0.0066	1	723.295	2167.87	2167.87	2.02	0.00146	26	MS2	15.5945	-60	247	5222	01_TK_THP-1_ADPr_FAIMS-40-50-60V_inSource_34V.raw	1	0.0004066	0.0007476
TIEKFEKEAAEMGK	[R].tIEKFEKEAAEmGK.[G]	Sequest HT (B2)	Unambiguous	HCD	High	T1(ADP-Ribosyl); M12(Oxidation)	T1(ADP-Ribosyl): 100	1.83	35.2117	3	P68104	Elongation factor 1-alpha 1 OS=Homo sapiens OX=9606 GN=EEF1A1 PE=1 SV=1	12	2	0.0601	1	723.295	2167.87	2167.87	2.7	0.00195	26	MS2	6.17877	-50	247	5237	01_TK_THP-1_ADPr_FAIMS-40-50-60V_inSource_34V.raw	1	0.0004066	0.001824
HQGVMVGMGQKDSYVGDEAQSKR	[R].HQGVmVGmGQkDSYVGDEAQSKR.[G]	Sequest HT (B2)	Unambiguous	HCD	High	M5(Oxidation); M8(Oxidation); K11(ADP-Ribosyl)	K11(ADP-Ribosyl): 24.95; D12(ADP-Ribosyl): 24.95; S13(ADP-Ribosyl): 24.95; S21(ADP-Ribosyl): 24.95	1.34	22.1606	4	P60709	Actin, cytoplasmic 1 OS=Homo sapiens OX=9606 GN=ACTB PE=1 SV=1	24	2	0.0896	1	770.814	3080.24	3080.23	2.51	0.00194	26	MS2	2.66043	-40	247	2853	01_TK_THP-1_ADPr_FAIMS-40-50-60V_inSource_34V.raw	1	0.0004066	0.0003931
TLNAVQYHHAAK	[K].tLNAVQYHHAAK.[A]	Sequest HT (B2)	Unambiguous	HCD	High	T1(ADP-Ribosyl)	T1(ADP-Ribosyl): 100	1.31	16.8641	3	A2A3Z5	Purine nucleoside phosphorylase LACC1 (Fragment) OS=Homo sapiens OX=9606 GN=LACC1 PE=1 SV=1	2	0	0.2901	1	631.928	1893.77	1893.77	1.08	0.00068	26	MS2	45.5595	-50	247	1909	01_TK_THP-1_ADPr_FAIMS-40-50-60V_inSource_34V.raw	1	0.0004066	0.002714
RATKKEPAVLELEGKK	[K].RATKkEPAVLELEGKK.[W]	Sequest HT (B2)	Unambiguous	HCD	High	K5(ADP-Ribosyl)	T3(ADP-Ribosyl): 100	1.77	22.3462	4	Q01518	Adenylyl cyclase-associated protein 1 OS=Homo sapiens OX=9606 GN=CAP1 PE=1 SV=5	2	4	0.0056	1	585.286	2338.12	2338.12	0.27	0.00016	26	MS2	9.56837	-50	247	2887	01_TK_THP-1_ADPr_FAIMS-40-50-60V_inSource_34V.raw	1	0.0004066	6.783e-05
LSAKPAPPKPEPRPK	[R].LSAKPAPPkPEPRPK.[K]	Sequest HT (B2)	Unambiguous	HCD	High	K9(ADP-Ribosyl)	S2(ADP-Ribosyl): 50; K9(ADP-Ribosyl): 50	0.92	16.692	4	O00479	High mobility group nucleosome-binding domain-containing protein 4 OS=Homo sapiens OX=9606 GN=HMGN4 PE=1 SV=3	1	0	0.0652	1	539.259	2154.02	2154.01	0.27	0.00015	26	MS2	46.7614	-50	247	1879	01_TK_THP-1_ADPr_FAIMS-40-50-60V_inSource_34V.raw	1	0.0004066	0.005773
IQVYSRHPAENGK	[K].IQVYsRHPAENGK.[S]	Sequest HT (B2)	Unambiguous	HCD	High	S5(ADP-Ribosyl)	S5(ADP-Ribosyl): 49.61; R6(ADP-Ribosyl): 49.61	1.14	16.6554	3	P61769	Beta-2-microglobulin OS=Homo sapiens OX=9606 GN=B2M PE=1 SV=1	1	1	0.0263	1	680.618	2039.84	2039.84	1.52	0.00103	26	MS2	20.534	-60	247	1873	01_TK_THP-1_ADPr_FAIMS-40-50-60V_inSource_34V.raw	1	0.0004066	0.009813
RATKKEPAVLELEGKK	[K].RATKkEPAVLELEGKK.[W]	Sequest HT (B2)	Unambiguous	HCD	High	K5(ADP-Ribosyl)	R1(ADP-Ribosyl): 24.96; T3(ADP-Ribosyl): 24.96; K4(ADP-Ribosyl): 24.96; K5(ADP-Ribosyl): 24.96	1.77	22.367	4	Q01518	Adenylyl cyclase-associated protein 1 OS=Homo sapiens OX=9606 GN=CAP1 PE=1 SV=5	2	4	0.0169	1	585.286	2338.12	2338.12	0.37	0.00022	26	MS2	13.03	-60	247	2891	01_TK_THP-1_ADPr_FAIMS-40-50-60V_inSource_34V.raw	1	0.0004066	0.0005366
ISKEIGGDVQK	[K].ISkEIGGDVQK.[H]	Sequest HT (B2)	Unambiguous	HCD	High	K3(ADP-Ribosyl)	S2(ADP-Ribosyl): 99.25	1.14	22.3936	2	Q01518	Adenylyl cyclase-associated protein 1 OS=Homo sapiens OX=9606 GN=CAP1 PE=1 SV=5	10	1	0.2895	1	857.861	1714.71	1714.71	3.09	0.00265	26	MS2	1.71768	-40	247	2896	01_TK_THP-1_ADPr_FAIMS-40-50-60V_inSource_34V.raw	1	0.0004066	0.006899
GATYGKPVHHGVNQLK	[K].GATyGKPVHHGVNQLK.[F]	Sequest HT (B2)	Unambiguous	HCD	High	Y4(ADP-Ribosyl)	T3(ADP-Ribosyl): 49.85; Y4(ADP-Ribosyl): 49.85	1.64	16.4949	4	E7EQV9	Ribosomal protein L15 (Fragment) OS=Homo sapiens OX=9606 GN=RPL15 PE=1 SV=1	7	0	0.0061	1	562.499	2246.98	2246.97	0.39	0.00022	26	MS2	28.1565	-60	247	1846	01_TK_THP-1_ADPr_FAIMS-40-50-60V_inSource_34V.raw	1	0.0004066	0.004385
GVSKAVEHINK	[K].GVSkAVEHINK.[T]	Sequest HT (B2)	Unambiguous	HCD	High	K4(ADP-Ribosyl)	S3(ADP-Ribosyl): 100	1.71	17.9923	3	P06733	Alpha-enolase OS=Homo sapiens OX=9606 GN=ENO1 PE=1 SV=2	6	1	0.0702	1	574.914	1722.73	1722.72	0.79	0.00045	26	MS2	30.7672	-60	247	2101	01_TK_THP-1_ADPr_FAIMS-40-50-60V_inSource_34V.raw	1	0.0004066	0.00369
GVSKAVEHINK	[K].GVSkAVEHINK.[T]	Sequest HT (B2)	Unambiguous	HCD	High	K4(ADP-Ribosyl)	S3(ADP-Ribosyl): 50; K4(ADP-Ribosyl): 50	1.29	17.9162	3	P06733	Alpha-enolase OS=Homo sapiens OX=9606 GN=ENO1 PE=1 SV=2	6	1	0.0388	1	574.913	1722.73	1722.72	0.58	0.00033	26	MS2	30.3827	-50	247	2088	01_TK_THP-1_ADPr_FAIMS-40-50-60V_inSource_34V.raw	1	0.0004066	0.004285
HQGVMVGMGQKDSYVGDEAQSKR	[R].HQGVmVGmGQkDSYVGDEAQSKR.[G]	Sequest HT (B2)	Unambiguous	HCD	High	M5(Oxidation); M8(Oxidation); K11(ADP-Ribosyl)	K11(ADP-Ribosyl): 33.28; S13(ADP-Ribosyl): 33.28; S21(ADP-Ribosyl): 33.28	2.19	21.9482	4	P60709	Actin, cytoplasmic 1 OS=Homo sapiens OX=9606 GN=ACTB PE=1 SV=1	24	2	0.1689	1	770.813	3080.23	3080.23	1.01	0.00078	26	MS2	9.62968	-50	247	2813	01_TK_THP-1_ADPr_FAIMS-40-50-60V_inSource_34V.raw	1	0.0004066	4.72e-07
HQGVMVGMGQKDSYVGDEAQSKR	[R].HQGVmVGmGQkDSYVGDEAQSKR.[G]	Sequest HT (B2)	Unambiguous	HCD	High	M5(Oxidation); M8(Oxidation); K11(ADP-Ribosyl)	S13(ADP-Ribosyl): 50; S21(ADP-Ribosyl): 50	2.5	21.963	4	P60709	Actin, cytoplasmic 1 OS=Homo sapiens OX=9606 GN=ACTB PE=1 SV=1	24	2	0.14	1	770.812	3080.23	3080.23	0.14	0.00011	26	MS2	10.5437	-60	247	2816	01_TK_THP-1_ADPr_FAIMS-40-50-60V_inSource_34V.raw	1	0.0004066	3.646e-06
GTGASGSFKLNKK	[K].GTGASGSFkLNKK.[A]	Sequest HT (B2)	Unambiguous	HCD	High	K9(ADP-Ribosyl)	T2(ADP-Ribosyl): 33.33; S5(ADP-Ribosyl): 33.33; S7(ADP-Ribosyl): 33.33	0.54	17.7989	3	P16401; P10412	Histone H1.5 OS=Homo sapiens OX=9606 GN=H1-5 PE=1 SV=3;Histone H1.4 OS=Homo sapiens OX=9606 GN=H1-4 PE=1 SV=2	5	2	0.0185	1	612.596	1835.77	1835.77	1.04	0.00063	26	MS2	23.1254	-50	247	2067	01_TK_THP-1_ADPr_FAIMS-40-50-60V_inSource_34V.raw	2	0.0004066	0.01903
KQPPKEPSEVPTPK	[R].kQPPKEPSEVPTPK.[R]	Sequest HT (B2)	Unambiguous	HCD	High	K1(ADP-Ribosyl)	S8(ADP-Ribosyl): 50; T12(ADP-Ribosyl): 50	1.37	22.0791	3	P17096-2	Isoform HMG-Y of High mobility group protein HMG-I/HMG-Y OS=Homo sapiens OX=9606 GN=HMGA1	1	2	0.3796	1	701.645	2102.92	2102.92	0.37	0.00026	26	MS2	6.13436	-60	247	2838	01_TK_THP-1_ADPr_FAIMS-40-50-60V_inSource_34V.raw	1	0.0004066	0.01375
MKETAEAYLGKK	[K].mkETAEAYLGKK.[V]	Sequest HT (B2)	Unambiguous	HCD	High	M1(Oxidation); K2(ADP-Ribosyl)	K2(ADP-Ribosyl): 49.84; T4(ADP-Ribosyl): 49.84	1.46	22.4133	3	P11021	Endoplasmic reticulum chaperone BiP OS=Homo sapiens OX=9606 GN=HSPA5 PE=1 SV=2	3	2	0.2192	1	642.597	1925.78	1925.78	0.92	0.00059	26	MS2	39.4413	-50	247	2900	01_TK_THP-1_ADPr_FAIMS-40-50-60V_inSource_34V.raw	1	0.0004066	0.001209
KLLEGEESR	[R].kLLEGEESR.[LI-]	Sequest HT (B2)	Unambiguous	HCD	High	K1(ADP-Ribosyl)	S8(ADP-Ribosyl): 98.69	1	22.6299	2	P08670	Vimentin OS=Homo sapiens OX=9606 GN=VIM PE=1 SV=4	10	1	0.33	1	801.317	1601.63	1601.62	1.23	0.00098	26	MS2	29.4253	-50	247	2939	01_TK_THP-1_ADPr_FAIMS-40-50-60V_inSource_34V.raw	1	0.0004066	0.01762
KLLEGEESR	[R].kLLEGEESR.[LI-]	Sequest HT (B2)	Unambiguous	HCD	High	K1(ADP-Ribosyl)	S8(ADP-Ribosyl): 99.48	0.88	22.6774	2	P08670	Vimentin OS=Homo sapiens OX=9606 GN=VIM PE=1 SV=4	10	1	0.5	1	801.318	1601.63	1601.62	3.21	0.00257	26	MS2	0	-40	247	2948	01_TK_THP-1_ADPr_FAIMS-40-50-60V_inSource_34V.raw	1	0.0004066	0.0106
LKATVTPSPVKGK	[R].LkATVTPSPVKGK.[G]	Sequest HT (B2)	Unambiguous	HCD	High	K2(ADP-Ribosyl)	T4(ADP-Ribosyl): 33.28; T6(ADP-Ribosyl): 33.28; S8(ADP-Ribosyl): 33.28	1.98	22.8166	3	Q9H1E3	Nuclear ubiquitous casein and cyclin-dependent kinase substrate 1 OS=Homo sapiens OX=9606 GN=NUCKS1 PE=1 SV=1	2	2	0.2071	1	622.964	1866.88	1866.88	0.54	0.00034	26	MS2	28.9208	-50	247	2974	01_TK_THP-1_ADPr_FAIMS-40-50-60V_inSource_34V.raw	1	0.0004066	0.004413
KALAAGGYDVEKNNSR	[K].kALAAGGYDVEKNNSR.[I]	Sequest HT (B2)	Unambiguous	HCD	High	K1(ADP-Ribosyl)	S15(ADP-Ribosyl): 100	1.51	22.8328	3	P16401	Histone H1.5 OS=Homo sapiens OX=9606 GN=H1-5 PE=1 SV=3	1	2	0.4437	1	745.316	2233.93	2233.93	2.07	0.00154	26	MS2	11.3871	-60	247	2977	01_TK_THP-1_ADPr_FAIMS-40-50-60V_inSource_34V.raw	1	0.0004066	0.02115
SGGASHSELIHNLRK	[K].sGGASHSELIHNLRK.[N]	Sequest HT (B2)	Unambiguous	HCD	High	S1(ADP-Ribosyl)	S1(ADP-Ribosyl): 33.33; S5(ADP-Ribosyl): 33.33; S7(ADP-Ribosyl): 33.33	2.18	22.8924	4	F8WAV5	Protein-L-isoaspartate(D-aspartate) O-methyltransferase OS=Homo sapiens OX=9606 GN=PCMT1 PE=1 SV=2	7	1	0.1835	1	537.482	2146.91	2146.91	-0.14	-7e-05	26	MS2	32.9598	-60	247	2988	01_TK_THP-1_ADPr_FAIMS-40-50-60V_inSource_34V.raw	1	0.0004066	0.0001218
SGGASHSELIHNLRK	[K].sGGASHSELIHNLRK.[N]	Sequest HT (B2)	Unambiguous	HCD	High	S1(ADP-Ribosyl)	S1(ADP-Ribosyl): 33.33; S5(ADP-Ribosyl): 33.33; S7(ADP-Ribosyl): 33.33	2.29	22.9211	4	F8WAV5	Protein-L-isoaspartate(D-aspartate) O-methyltransferase OS=Homo sapiens OX=9606 GN=PCMT1 PE=1 SV=2	7	1	0.1135	1	537.482	2146.91	2146.91	-0.02	-1e-05	26	MS2	25.503	-50	247	2993	01_TK_THP-1_ADPr_FAIMS-40-50-60V_inSource_34V.raw	1	0.0004066	0.0002115
SGGASHSELIHNLRK	[K].SGGAsHSELIHNLRK.[N]	Sequest HT (B2)	Unambiguous	HCD	High	S5(ADP-Ribosyl)	S7(ADP-Ribosyl): 98.98	1.29	22.9299	3	F8WAV5	Protein-L-isoaspartate(D-aspartate) O-methyltransferase OS=Homo sapiens OX=9606 GN=PCMT1 PE=1 SV=2	7	1	0.1318	1	716.308	2146.91	2146.91	1.43	0.00103	26	MS2	10.8727	-50	247	2995	01_TK_THP-1_ADPr_FAIMS-40-50-60V_inSource_34V.raw	1	0.0004066	0.004756
HAVSEGTKAVTKYTSSK	[K].HAVSEGTkAVTKYTSSK.[-LK]	Sequest HT (B2)	Unambiguous	HCD	High	K8(ADP-Ribosyl)	S4(ADP-Ribosyl): 14.27; T7(ADP-Ribosyl): 14.27; K8(ADP-Ribosyl): 14.27; T11(ADP-Ribosyl): 14.27; T14(ADP-Ribosyl): 14.27; S15(ADP-Ribosyl): 14.27; S16(ADP-Ribosyl): 14.27	1.86	22.9417	4	Q16778; Q5QNW6; Q8N257	Histone H2B type 2-E OS=Homo sapiens OX=9606 GN=H2BC21 PE=1 SV=3;Histone H2B type 2-F OS=Homo sapiens OX=9606 GN=H2BC18 PE=1 SV=3;Histone H2B type 3-B OS=Homo sapiens OX=9606 GN=H2BU1 PE=1 SV=3	15	2	0.1075	1	584.506	2335	2335	0.35	0.0002	26	MS2	19.2397	-60	247	2997	01_TK_THP-1_ADPr_FAIMS-40-50-60V_inSource_34V.raw	3	0.0004066	0.001442
MKETAEAYLGKK	[K].mkETAEAYLGKK.[V]	Sequest HT (B2)	Unambiguous	HCD	High	M1(Oxidation); K2(ADP-Ribosyl)	K2(ADP-Ribosyl): 49.83; T4(ADP-Ribosyl): 49.83	1.3	22.5598	3	P11021	Endoplasmic reticulum chaperone BiP OS=Homo sapiens OX=9606 GN=HSPA5 PE=1 SV=2	3	2	0.2462	1	642.598	1925.78	1925.78	2.53	0.00163	26	MS2	19.6478	-40	247	2926	01_TK_THP-1_ADPr_FAIMS-40-50-60V_inSource_34V.raw	1	0.0004066	0.0002511
ISKEIGGDVQK	[K].ISkEIGGDVQK.[H]	Sequest HT (B2)	Unambiguous	HCD	High	K3(ADP-Ribosyl)	S2(ADP-Ribosyl): 100	1.66	22.4255	3	Q01518	Adenylyl cyclase-associated protein 1 OS=Homo sapiens OX=9606 GN=CAP1 PE=1 SV=5	10	1	0.0964	1	572.241	1714.71	1714.71	0.24	0.00014	26	MS2	28.606	-60	247	2902	01_TK_THP-1_ADPr_FAIMS-40-50-60V_inSource_34V.raw	1	0.0004066	0.007869
TDLKKNRDYPLASKDSQK	[R].TDLkKNRDYPLASKDSQK.[Q]	Sequest HT (B2)	Unambiguous	HCD	High	K4(ADP-Ribosyl)	T1(ADP-Ribosyl): 14.25; K4(ADP-Ribosyl): 14.25; K5(ADP-Ribosyl): 14.25; R7(ADP-Ribosyl): 14.25; D8(ADP-Ribosyl): 14.25; S13(ADP-Ribosyl): 14.25; S16(ADP-Ribosyl): 14.25	1.47	16.048	4	A0A3B3IRL5	Inosine-5'-monophosphate dehydrogenase (Fragment) OS=Homo sapiens OX=9606 GN=IMPDH1 PE=1 SV=1	10	4	0.034	1	662.8	2648.18	2648.18	1.61	0.00107	26	MS2	9.86628	-60	247	1769	01_TK_THP-1_ADPr_FAIMS-40-50-60V_inSource_34V.raw	1	0.0004066	0.02171
MKEKQDKIYFMAGSSRK	[R].mkEKQDKIYFmAGSSRK.[E]	Sequest HT (B2)	Unambiguous	HCD	High	M1(Oxidation); K2(ADP-Ribosyl); M11(Oxidation)	S14(ADP-Ribosyl): 49.26; S15(ADP-Ribosyl): 49.26	1.2	15.8022	4	A0A7P0TAE1	Endoplasmin OS=Homo sapiens OX=9606 GN=HSP90B1 PE=1 SV=1	8	4	0.025	1	655.781	2620.1	2620.1	1.51	0.00099	26	MS2	22.4667	-50	247	1725	01_TK_THP-1_ADPr_FAIMS-40-50-60V_inSource_34V.raw	1	0.0004066	0.01148
MKEKQDKIYFMAGSSRK	[R].mKEkQDKIYFmAGSSRK.[E]	Sequest HT (B2)	Unambiguous	HCD	High	M1(Oxidation); K4(ADP-Ribosyl); M11(Oxidation)	E3(ADP-Ribosyl): 16.65; K4(ADP-Ribosyl): 16.65; D6(ADP-Ribosyl): 16.65; K7(ADP-Ribosyl): 16.65; S14(ADP-Ribosyl): 16.65; S15(ADP-Ribosyl): 16.65	1.35	15.7603	4	A0A7P0TAE1	Endoplasmin OS=Homo sapiens OX=9606 GN=HSP90B1 PE=1 SV=1	8	4	0.0074	1	655.781	2620.1	2620.1	2.07	0.00135	26	MS2	31.4585	-60	247	1717	01_TK_THP-1_ADPr_FAIMS-40-50-60V_inSource_34V.raw	1	0.0004066	0.007136
TTLGSKVVNSCHR	[K].tTLGSKVVNScHR.[Q]	Sequest HT (B2)	Unambiguous	HCD	High	T1(ADP-Ribosyl); C11(Carbamidomethyl)	T1(ADP-Ribosyl): 25; T2(ADP-Ribosyl): 25; S5(ADP-Ribosyl): 25; S10(ADP-Ribosyl): 25	1.35	20.3648	3	E9PCA1	CCT-epsilon OS=Homo sapiens OX=9606 GN=CCT5 PE=1 SV=1	5	1	0.0222	1	667.276	1999.81	1999.81	1.99	0.00133	26	MS2	12.8154	-50	247	2525	01_TK_THP-1_ADPr_FAIMS-40-50-60V_inSource_34V.raw	1	0.0004066	0.000107
TTLGSKVVNSCHR	[K].TTLGSkVVNScHR.[Q]	Sequest HT (B2)	Unambiguous	HCD	High	K6(ADP-Ribosyl); C11(Carbamidomethyl)	T1(ADP-Ribosyl): 20; T2(ADP-Ribosyl): 20; S5(ADP-Ribosyl): 20; K6(ADP-Ribosyl): 20; S10(ADP-Ribosyl): 20	0.89	20.3487	3	E9PCA1	CCT-epsilon OS=Homo sapiens OX=9606 GN=CCT5 PE=1 SV=1	5	1	0.0562	1	667.276	1999.81	1999.81	2.36	0.00157	26	MS2	16.9209	-40	247	2522	01_TK_THP-1_ADPr_FAIMS-40-50-60V_inSource_34V.raw	1	0.0004066	0.01663
QKKESEAVEWQQK	[R].QkKESEAVEWQQK.[A]	Sequest HT (B2)	Unambiguous	HCD	High	K2(ADP-Ribosyl)	S5(ADP-Ribosyl): 99.44	1.13	20.1383	3	P26038	Moesin OS=Homo sapiens OX=9606 GN=MSN PE=1 SV=3	1	2	0.177	1	720.301	2158.89	2158.88	1.99	0.00143	26	MS2	17.5847	-50	247	2485	01_TK_THP-1_ADPr_FAIMS-40-50-60V_inSource_34V.raw	1	0.0004066	0.0004576
GVSKAVEHINK	[K].GVSkAVEHINK.[T]	Sequest HT (B2)	Unambiguous	HCD	High	K4(ADP-Ribosyl)	S3(ADP-Ribosyl): 50; K4(ADP-Ribosyl): 50	1.32	20.1043	3	P06733	Alpha-enolase OS=Homo sapiens OX=9606 GN=ENO1 PE=1 SV=2	6	1	0.053	1	574.914	1722.73	1722.72	1.22	0.0007	26	MS2	35.6721	-60	247	2479	01_TK_THP-1_ADPr_FAIMS-40-50-60V_inSource_34V.raw	1	0.0004066	0.004075
RATKKEPAVLELEGKK	[K].RATKKePAVLELEGKK.[W]	Sequest HT (B2)	Unambiguous	HCD	High	E6(ADP-Ribosyl)	T3(ADP-Ribosyl): 99.98	1.44	21.257	4	Q01518	Adenylyl cyclase-associated protein 1 OS=Homo sapiens OX=9606 GN=CAP1 PE=1 SV=5	2	4	0.0069	1	585.286	2338.12	2338.12	-0.05	-3e-05	26	MS2	61.3106	-50	247	2683	01_TK_THP-1_ADPr_FAIMS-40-50-60V_inSource_34V.raw	1	0.0004066	0.009023
GVSKAVEHINK	[K].GVSkAVEHINK.[T]	Sequest HT (B2)	Unambiguous	HCD	High	K4(ADP-Ribosyl)	S3(ADP-Ribosyl): 100	1.28	20.0288	3	P06733	Alpha-enolase OS=Homo sapiens OX=9606 GN=ENO1 PE=1 SV=2	6	1	0.0313	1	574.913	1722.73	1722.72	0.47	0.00027	26	MS2	17.2018	-50	247	2466	01_TK_THP-1_ADPr_FAIMS-40-50-60V_inSource_34V.raw	1	0.0004066	0.01425
QKKESEAVEWQQK	[R].QkKESEAVEWQQK.[A]	Sequest HT (B2)	Unambiguous	HCD	High	K2(ADP-Ribosyl)	S5(ADP-Ribosyl): 99.55	1.71	19.9423	3	P26038	Moesin OS=Homo sapiens OX=9606 GN=MSN PE=1 SV=3	1	2	0.1988	1	720.301	2158.89	2158.88	1.74	0.00125	26	MS2	7.31459	-60	247	2451	01_TK_THP-1_ADPr_FAIMS-40-50-60V_inSource_34V.raw	1	0.0004066	0.002349
RATKKEPAVLELEGKK	[K].RATkKEPAVLELEGKK.[W]	Sequest HT (B2)	Unambiguous	HCD	High	K4(ADP-Ribosyl)	R1(ADP-Ribosyl): 24.96; T3(ADP-Ribosyl): 24.96; K4(ADP-Ribosyl): 24.96; K5(ADP-Ribosyl): 24.96	2	21.2803	4	Q01518	Adenylyl cyclase-associated protein 1 OS=Homo sapiens OX=9606 GN=CAP1 PE=1 SV=5	2	4	0.005	1	585.286	2338.12	2338.12	0.79	0.00046	26	MS2	14.9636	-60	247	2687	01_TK_THP-1_ADPr_FAIMS-40-50-60V_inSource_34V.raw	1	0.0004066	0.0003994
GKINSITVDNCKK	[K].GkINSITVDNcKK.[L]	Sequest HT (B2)	Unambiguous	HCD	High	K2(ADP-Ribosyl); C11(Carbamidomethyl)	S5(ADP-Ribosyl): 49.88; T7(ADP-Ribosyl): 49.88	1.61	21.2457	3	Q01518	Adenylyl cyclase-associated protein 1 OS=Homo sapiens OX=9606 GN=CAP1 PE=1 SV=5	2	2	0.5155	1	673.288	2017.85	2017.85	2.51	0.00169	26	MS2	6.67962	-40	247	2681	01_TK_THP-1_ADPr_FAIMS-40-50-60V_inSource_34V.raw	1	0.0004066	0.0008066
HQGVMVGMGQKDSYVGDEAQSKR	[R].HQGVmVGmGQKDSYVGDEAQSkR.[G]	Sequest HT (B2)	Unambiguous	HCD	High	M5(Oxidation); M8(Oxidation); K22(ADP-Ribosyl)	S13(ADP-Ribosyl): 49.77; S21(ADP-Ribosyl): 49.77	1.13	20.856	4	P60709	Actin, cytoplasmic 1 OS=Homo sapiens OX=9606 GN=ACTB PE=1 SV=1	24	2	0.0354	1	770.815	3080.24	3080.23	3.07	0.00236	26	MS2	8.91678	-40	247	2612	01_TK_THP-1_ADPr_FAIMS-40-50-60V_inSource_34V.raw	1	0.0004066	0.002224
HQGVMVGMGQKDSYVGDEAQSKR	[R].HQGVmVGmGQKDSYVGDEAQsKR.[G]	Sequest HT (B2)	Unambiguous	HCD	High	M5(Oxidation); M8(Oxidation); S21(ADP-Ribosyl)	S13(ADP-Ribosyl): 49.78; S21(ADP-Ribosyl): 49.78	1.04	20.8097	4	P60709	Actin, cytoplasmic 1 OS=Homo sapiens OX=9606 GN=ACTB PE=1 SV=1	24	2	0.0096	1	770.813	3080.23	3080.23	1.17	0.0009	26	MS2	10.1827	-50	247	2604	01_TK_THP-1_ADPr_FAIMS-40-50-60V_inSource_34V.raw	1	0.0004066	0.003062
HAVSEGTKAVTKYTSSK	[K].HAVSEGTKAVTkYTSSK.[-LK]	Sequest HT (B2)	Unambiguous	HCD	High	K12(ADP-Ribosyl)	S4(ADP-Ribosyl): 12.5; T7(ADP-Ribosyl): 12.5; T11(ADP-Ribosyl): 12.5; K12(ADP-Ribosyl): 12.5; Y13(ADP-Ribosyl): 12.5; T14(ADP-Ribosyl): 12.5; S15(ADP-Ribosyl): 12.5; S16(ADP-Ribosyl): 12.5	1.2	21.2018	4	Q16778; Q5QNW6; Q8N257	Histone H2B type 2-E OS=Homo sapiens OX=9606 GN=H2BC21 PE=1 SV=3;Histone H2B type 2-F OS=Homo sapiens OX=9606 GN=H2BC18 PE=1 SV=3;Histone H2B type 3-B OS=Homo sapiens OX=9606 GN=H2BU1 PE=1 SV=3	15	2	0.0083	1	584.506	2335	2335	0.45	0.00026	26	MS2	45.2545	-50	247	2673	01_TK_THP-1_ADPr_FAIMS-40-50-60V_inSource_34V.raw	3	0.0004066	0.01075
HAVSEGTKAVTKYTSSK	[K].HAVSEGTKAVTKYTSSk.[-LK]	Sequest HT (B2)	Unambiguous	HCD	High	K17(ADP-Ribosyl)	S4(ADP-Ribosyl): 16.57; T7(ADP-Ribosyl): 16.57; T11(ADP-Ribosyl): 16.57; T14(ADP-Ribosyl): 16.57; S15(ADP-Ribosyl): 16.57; S16(ADP-Ribosyl): 16.57	1.51	18.6484	4	Q16778; Q5QNW6; Q8N257	Histone H2B type 2-E OS=Homo sapiens OX=9606 GN=H2BC21 PE=1 SV=3;Histone H2B type 2-F OS=Homo sapiens OX=9606 GN=H2BC18 PE=1 SV=3;Histone H2B type 3-B OS=Homo sapiens OX=9606 GN=H2BU1 PE=1 SV=3	15	2	0.1457	1	584.506	2335	2335	0.66	0.00038	26	MS2	21.9877	-50	247	2217	01_TK_THP-1_ADPr_FAIMS-40-50-60V_inSource_34V.raw	3	0.0004066	0.02325
TVTPAKAVTTPGKK	[K].TVTPAkAVTTPGKK.[G]	Sequest HT (B2)	Unambiguous	HCD	High	K6(ADP-Ribosyl)	T1(ADP-Ribosyl): 20; T3(ADP-Ribosyl): 20; K6(ADP-Ribosyl): 20; T9(ADP-Ribosyl): 20; T10(ADP-Ribosyl): 20	1.06	18.5416	3	A0A7I2V5M5	Nucleolin OS=Homo sapiens OX=9606 GN=NCL PE=1 SV=1	11	2	0.066	1	647.303	1939.89	1939.89	0.45	0.00029	26	MS2	27.3331	-50	247	2198	01_TK_THP-1_ADPr_FAIMS-40-50-60V_inSource_34V.raw	1	0.0004066	0.009815
RRPENPKPQDGKETKAADPPAENSSAPEAEQGGAE	[R].RRPENPKPQDGKETkAADPPAENSSAPEAEQGGAE.[-]	Sequest HT (B2)	Unambiguous	HCD	High	K15(ADP-Ribosyl)	T14(ADP-Ribosyl): 32.74; S24(ADP-Ribosyl): 32.74; S25(ADP-Ribosyl): 32.74	1.42	19.5111	5	H0Y449	Y-box-binding protein 1 (Fragment) OS=Homo sapiens OX=9606 GN=YBX1 PE=1 SV=1	2	3	0.0704	1	840.766	4199.8	4199.79	1.22	0.00102	26	MS2	0	-50	247	2373	01_TK_THP-1_ADPr_FAIMS-40-50-60V_inSource_34V.raw	1	0.0004066	0.007866
TSADGNEKKIEMVR	[K].TSADGNEkKIEmVR.[A]	Sequest HT (B2)	Unambiguous	HCD	High	K8(ADP-Ribosyl); M12(Oxidation)	T1(ADP-Ribosyl): 20; S2(ADP-Ribosyl): 20; E7(ADP-Ribosyl): 20; K8(ADP-Ribosyl): 20; K9(ADP-Ribosyl): 20	0.7	19.4732	3	P61981	14-3-3 protein gamma OS=Homo sapiens OX=9606 GN=YWHAG PE=1 SV=2	1	2	0.1	1	712.29	2134.85	2134.85	1.36	0.00096	26	MS2	4.70418	-60	247	2366	01_TK_THP-1_ADPr_FAIMS-40-50-60V_inSource_34V.raw	1	0.0004066	0.01902
ISKEIGGDVQK	[K].ISkEIGGDVQK.[H]	Sequest HT (B2)	Unambiguous	HCD	High	K3(ADP-Ribosyl)	S2(ADP-Ribosyl): 99.54	1.38	21.2847	3	Q01518	Adenylyl cyclase-associated protein 1 OS=Homo sapiens OX=9606 GN=CAP1 PE=1 SV=5	10	1	0.0942	1	572.241	1714.71	1714.71	0.77	0.00044	26	MS2	27.3726	-60	247	2688	01_TK_THP-1_ADPr_FAIMS-40-50-60V_inSource_34V.raw	1	0.0004066	0.006064
ISKEIGGDVQK	[K].ISkEIGGDVQK.[H]	Sequest HT (B2)	Unambiguous	HCD	High	K3(ADP-Ribosyl)	S2(ADP-Ribosyl): 49.83; K3(ADP-Ribosyl): 49.83	1.09	21.2982	2	Q01518	Adenylyl cyclase-associated protein 1 OS=Homo sapiens OX=9606 GN=CAP1 PE=1 SV=5	10	1	0.2202	1	857.86	1714.71	1714.71	2.95	0.00253	26	MS2	1.94565	-40	247	2690	01_TK_THP-1_ADPr_FAIMS-40-50-60V_inSource_34V.raw	1	0.0004066	0.003646
HAVSEGTKAVTKYTSSK	[K].HAVSEGTKAVTkYTSSK.[-LK]	Sequest HT (B2)	Unambiguous	HCD	High	K12(ADP-Ribosyl)	S4(ADP-Ribosyl): 14.27; T7(ADP-Ribosyl): 14.27; T11(ADP-Ribosyl): 14.27; K12(ADP-Ribosyl): 14.27; T14(ADP-Ribosyl): 14.27; S15(ADP-Ribosyl): 14.27; S16(ADP-Ribosyl): 14.27	1.14	21.3137	3	Q16778; Q5QNW6; Q8N257	Histone H2B type 2-E OS=Homo sapiens OX=9606 GN=H2BC21 PE=1 SV=3;Histone H2B type 2-F OS=Homo sapiens OX=9606 GN=H2BC18 PE=1 SV=3;Histone H2B type 3-B OS=Homo sapiens OX=9606 GN=H2BU1 PE=1 SV=3	15	2	0.0351	1	779.006	2335	2335	1.63	0.00127	26	MS2	9.84859	-50	247	2693	01_TK_THP-1_ADPr_FAIMS-40-50-60V_inSource_34V.raw	3	0.0004066	0.0006891
HAVSEGTKAVTKYTSSK	[K].HAVSEGTKAVTkYTSSK.[-LK]	Sequest HT (B2)	Unambiguous	HCD	High	K12(ADP-Ribosyl)	S4(ADP-Ribosyl): 19.95; T7(ADP-Ribosyl): 19.95; T11(ADP-Ribosyl): 19.95; T14(ADP-Ribosyl): 19.95; S15(ADP-Ribosyl): 19.95	1.29	21.3345	3	Q16778; Q5QNW6; Q8N257	Histone H2B type 2-E OS=Homo sapiens OX=9606 GN=H2BC21 PE=1 SV=3;Histone H2B type 2-F OS=Homo sapiens OX=9606 GN=H2BC18 PE=1 SV=3;Histone H2B type 3-B OS=Homo sapiens OX=9606 GN=H2BU1 PE=1 SV=3	15	2	0.0078	1	779.007	2335.01	2335	2.18	0.0017	26	MS2	3.56205	-60	247	2697	01_TK_THP-1_ADPr_FAIMS-40-50-60V_inSource_34V.raw	3	0.0004066	0.0002874
KYELGRPAANTK	[R].kYELGRPAANTK.[I]	Sequest HT (B2)	Unambiguous	HCD	High	K1(ADP-Ribosyl)	T11(ADP-Ribosyl): 99.99	1.35	19.1667	3	P62241	40S ribosomal protein S8 OS=Homo sapiens OX=9606 GN=RPS8 PE=1 SV=2	2	1	0.2074	1	630.272	1888.8	1888.8	1.14	0.00072	26	MS2	22.4799	-60	247	2308	01_TK_THP-1_ADPr_FAIMS-40-50-60V_inSource_34V.raw	1	0.0004066	0.00762
RAAEDDEDDDVDTKKQKTDEDD	[K].RAAEDDEDDDVDTkKQKTDEDD.[-]	Sequest HT (B2)	Unambiguous	HCD	High	K14(ADP-Ribosyl)	T13(ADP-Ribosyl): 33.19; K14(ADP-Ribosyl): 33.19; T18(ADP-Ribosyl): 33.19	1.65	12.0447	4	H7C2N1	Prothymosin alpha (Fragment) OS=Homo sapiens OX=9606 GN=PTMA PE=1 SV=1	6	4	0.0182	1	774.29	3094.14	3094.13	2.59	0.002	26	MS2	2.561	-60	247	1037	01_TK_THP-1_ADPr_FAIMS-40-50-60V_inSource_34V.raw	1	0.0004066	1.428e-06
MKETAENYLGHTAK	[K].mkETAENYLGHTAK.[N]	Sequest HT (B2)	Unambiguous	HCD	High	M1(Oxidation); K2(ADP-Ribosyl)	K2(ADP-Ribosyl): 33.26; T4(ADP-Ribosyl): 33.26; T12(ADP-Ribosyl): 33.26	1.16	23.9456	3	A0A7I2V2G2	75 kDa glucose-regulated protein OS=Homo sapiens OX=9606 GN=HSPA9 PE=1 SV=1	7	1	0.2931	1	717.283	2149.83	2149.83	1.96	0.00141	26	MS2	30.0705	-40	247	3180	01_TK_THP-1_ADPr_FAIMS-40-50-60V_inSource_34V.raw	1	0.0004066	0.001741
SSQPLASKQEKDGTEK	[K].SSQPLASkQEKDGTEK.[R]	Sequest HT (B2)	Unambiguous	HCD	High	K8(ADP-Ribosyl)	S1(ADP-Ribosyl): 25; S2(ADP-Ribosyl): 25; S7(ADP-Ribosyl): 25; T14(ADP-Ribosyl): 25	1.35	11.3643	3	P17096-2; P17096	Isoform HMG-Y of High mobility group protein HMG-I/HMG-Y OS=Homo sapiens OX=9606 GN=HMGA1;High mobility group protein HMG-I/HMG-Y OS=Homo sapiens OX=9606 GN=HMGA1 PE=1 SV=3	4	2	0.0148	1	758.65	2273.94	2273.93	1.34	0.00101	26	MS2	0.863111	-50	247	920	01_TK_THP-1_ADPr_FAIMS-40-50-60V_inSource_34V.raw	2	0.0004066	0.01132
SSQPLASKQEKDGTEK	[K].SSQPLASkQEKDGTEK.[R]	Sequest HT (B2)	Unambiguous	HCD	High	K8(ADP-Ribosyl)	S1(ADP-Ribosyl): 25; S2(ADP-Ribosyl): 25; S7(ADP-Ribosyl): 25; T14(ADP-Ribosyl): 25	1.54	11.2154	3	P17096-2; P17096	Isoform HMG-Y of High mobility group protein HMG-I/HMG-Y OS=Homo sapiens OX=9606 GN=HMGA1;High mobility group protein HMG-I/HMG-Y OS=Homo sapiens OX=9606 GN=HMGA1 PE=1 SV=3	4	2	0.0195	1	758.65	2273.94	2273.93	1.34	0.00101	26	MS2	1.79716	-60	247	894	01_TK_THP-1_ADPr_FAIMS-40-50-60V_inSource_34V.raw	2	0.0004066	0.0008032
TPKTPKGPSSVEDIKAK	[K].TPkTPKGPSSVEDIKAK.[M]	Sequest HT (B2)	Unambiguous	HCD	High	K3(ADP-Ribosyl)	T1(ADP-Ribosyl): 25; T4(ADP-Ribosyl): 25; S9(ADP-Ribosyl): 25; S10(ADP-Ribosyl): 25	2.47	24.0727	4	E5RI98	Nucleophosmin OS=Homo sapiens OX=9606 GN=NPM1 PE=1 SV=2	7	3	0.0202	1	581.77	2324.06	2324.06	0.91	0.00053	26	MS2	23.1889	-50	247	3203	01_TK_THP-1_ADPr_FAIMS-40-50-60V_inSource_34V.raw	1	0.0004066	0.0001237
SGPKPFSAPKPQTSPSPKR	[R].SGPkPFSAPKPQTSPSPKR.[A]	Sequest HT (B2)	Unambiguous	HCD	High	K4(ADP-Ribosyl)	S1(ADP-Ribosyl): 20; S7(ADP-Ribosyl): 20; T13(ADP-Ribosyl): 20; S14(ADP-Ribosyl): 20; S16(ADP-Ribosyl): 20	1.75	23.9234	4	Q01518	Adenylyl cyclase-associated protein 1 OS=Homo sapiens OX=9606 GN=CAP1 PE=1 SV=5	2	1	0.0171	1	634.542	2535.15	2535.14	1.66	0.00106	26	MS2	13.0368	-60	247	3176	01_TK_THP-1_ADPr_FAIMS-40-50-60V_inSource_34V.raw	1	0.0004066	0.003508
HVSDDMKTHKNPALKAQSGPVR	[K].HVSDDmkTHKNPALKAQSGPVR.[-S]	Sequest HT (B2)	Unambiguous	HCD	High	M6(Oxidation); K7(ADP-Ribosyl)	S3(ADP-Ribosyl): 24.86; T8(ADP-Ribosyl): 24.86; K10(ADP-Ribosyl): 24.86; S18(ADP-Ribosyl): 24.86	1.43	12.7861	4	Q01518	Adenylyl cyclase-associated protein 1 OS=Homo sapiens OX=9606 GN=CAP1 PE=1 SV=5	3	3	0.007	1	744.083	2973.31	2973.31	1.6	0.00119	26	MS2	4.53419	-50	247	1177	01_TK_THP-1_ADPr_FAIMS-40-50-60V_inSource_34V.raw	1	0.0004066	0.0007153
FHVEEEGKGKDASGNKVK	[R].FHVEEEGKGkDASGNKVK.[A]	Sequest HT (B2)	Unambiguous	HCD	High	K10(ADP-Ribosyl)	S13(ADP-Ribosyl): 98.54	1.06	12.7817	3	P00558	Phosphoglycerate kinase 1 OS=Homo sapiens OX=9606 GN=PGK1 PE=1 SV=3	2	3	0.0094	1	834.024	2500.06	2500.05	1.31	0.00109	26	MS2	0	-50	247	1176	01_TK_THP-1_ADPr_FAIMS-40-50-60V_inSource_34V.raw	1	0.0004066	0.006179
HVSDDMKTHKNPALKAQSGPVR	[K].HVSDDmkTHKNPALKAQSGPVR.[-S]	Sequest HT (B2)	Unambiguous	HCD	High	M6(Oxidation); K7(ADP-Ribosyl)	S3(ADP-Ribosyl): 14.27; D5(ADP-Ribosyl): 14.27; K7(ADP-Ribosyl): 14.27; T8(ADP-Ribosyl): 14.27; H9(ADP-Ribosyl): 14.27; K10(ADP-Ribosyl): 14.27; S18(ADP-Ribosyl): 14.27	1.25	12.7664	5	Q01518	Adenylyl cyclase-associated protein 1 OS=Homo sapiens OX=9606 GN=CAP1 PE=1 SV=5	3	3	0.024	1	595.468	2973.31	2973.31	1	0.00059	26	MS2	6.33054	-40	247	1173	01_TK_THP-1_ADPr_FAIMS-40-50-60V_inSource_34V.raw	1	0.0004066	0.0004468
SGPKPFSAPKPQTSPSPKR	[R].sGPKPFSAPKPQTSPSPKR.[A]	Sequest HT (B2)	Unambiguous	HCD	High	S1(ADP-Ribosyl)	S1(ADP-Ribosyl): 97.85	1.59	23.847	4	Q01518	Adenylyl cyclase-associated protein 1 OS=Homo sapiens OX=9606 GN=CAP1 PE=1 SV=5	2	1	0.0189	1	634.542	2535.15	2535.14	1.18	0.00075	26	MS2	25.2276	-50	247	3162	01_TK_THP-1_ADPr_FAIMS-40-50-60V_inSource_34V.raw	1	0.0004066	0.001075
FHVEEEGKGKDASGNK	[R].FHVEEEGKGkDASGNK.[V]	Sequest HT (B2)	Unambiguous	HCD	High	K10(ADP-Ribosyl)	S13(ADP-Ribosyl): 99.99	1.42	12.6843	3	P00558	Phosphoglycerate kinase 1 OS=Homo sapiens OX=9606 GN=PGK1 PE=1 SV=3	2	2	0.0352	1	758.302	2272.89	2272.89	0.22	0.00017	26	MS2	13.0649	-60	247	1158	01_TK_THP-1_ADPr_FAIMS-40-50-60V_inSource_34V.raw	1	0.0004066	0.002187
FHVEEEGKGKDASGNK	[R].FHVEEEGKGkDASGNK.[V]	Sequest HT (B2)	Unambiguous	HCD	High	K10(ADP-Ribosyl)	S13(ADP-Ribosyl): 98.24	1.06	12.6715	3	P00558	Phosphoglycerate kinase 1 OS=Homo sapiens OX=9606 GN=PGK1 PE=1 SV=3	2	2	0.0566	1	758.303	2272.89	2272.89	1.35	0.00102	26	MS2	15.3276	-50	247	1156	01_TK_THP-1_ADPr_FAIMS-40-50-60V_inSource_34V.raw	1	0.0004066	0.006882
SIRDTPAKNAQKSNQNGKDSKPSSTPR	[K].SIRDTPAKNAQKsNQNGKDSKPSSTPR.[S]	Sequest HT (B2)	Unambiguous	HCD	High	S13(ADP-Ribosyl)	S1(ADP-Ribosyl): 11.1; T5(ADP-Ribosyl): 11.1; K12(ADP-Ribosyl): 11.1; S13(ADP-Ribosyl): 11.1; K18(ADP-Ribosyl): 11.1; S20(ADP-Ribosyl): 11.1; S23(ADP-Ribosyl): 11.1; S24(ADP-Ribosyl): 11.1; T25(ADP-Ribosyl): 11.1	0.86	7.6078	5	E5RI98	Nucleophosmin OS=Homo sapiens OX=9606 GN=NPM1 PE=1 SV=2	5	4	0.0116	1	691.518	3453.56	3453.55	1.18	0.00082	26	MS2	4.39463	-50	247	333	01_TK_THP-1_ADPr_FAIMS-40-50-60V_inSource_34V.raw	1	0.0004066	0.0102
SIRDTPAKNAQKSNQNGKDSKPSSTPR	[K].SIRDTPAKNAQkSNQNGKDSKPSSTPR.[S]	Sequest HT (B2)	Unambiguous	HCD	High	K12(ADP-Ribosyl)	S1(ADP-Ribosyl): 12.47; T5(ADP-Ribosyl): 12.47; K12(ADP-Ribosyl): 12.47; S13(ADP-Ribosyl): 12.47; S20(ADP-Ribosyl): 12.47; S23(ADP-Ribosyl): 12.47; S24(ADP-Ribosyl): 12.47; T25(ADP-Ribosyl): 12.47	1.33	7.5881	6	E5RI98	Nucleophosmin OS=Homo sapiens OX=9606 GN=NPM1 PE=1 SV=2	5	4	0.0075	1	576.432	3453.55	3453.55	-0.06	-3e-05	26	MS2	27.0543	-40	247	330	01_TK_THP-1_ADPr_FAIMS-40-50-60V_inSource_34V.raw	1	0.0004066	0.003374
LVIQDKNKYNTPK	[R].LVIQDkNKYNTPK.[Y]	Sequest HT (B2)	Unambiguous	HCD	High	K6(ADP-Ribosyl)	T11(ADP-Ribosyl): 99.99	0.48	25.3258	3	P46777	60S ribosomal protein L5 OS=Homo sapiens OX=9606 GN=RPL5 PE=1 SV=3	3	2	0.0417	1	701.318	2101.94	2101.94	2.12	0.00148	26	MS2	28.3441	-60	247	3420	01_TK_THP-1_ADPr_FAIMS-40-50-60V_inSource_34V.raw	1	0.0004066	0.01932
HQGVMVGMGQKDSYVGDEAQSK	[R].HQGVmVGmGQkDSYVGDEAQSK.[R]	Sequest HT (B2)	Unambiguous	HCD	High	M5(Oxidation); M8(Oxidation); K11(ADP-Ribosyl)	S13(ADP-Ribosyl): 49.72; S21(ADP-Ribosyl): 49.72	1.84	25.4116	3	P60709	Actin, cytoplasmic 1 OS=Homo sapiens OX=9606 GN=ACTB PE=1 SV=1	24	1	0.0217	1	975.382	2924.13	2924.13	2.19	0.00213	26	MS2	0	-50	247	3435	01_TK_THP-1_ADPr_FAIMS-40-50-60V_inSource_34V.raw	1	0.0004066	2.905e-06
HQGVMVGMGQKDSYVGDEAQSK	[R].HQGVmVGmGQkDSYVGDEAQSK.[R]	Sequest HT (B2)	Unambiguous	HCD	High	M5(Oxidation); M8(Oxidation); K11(ADP-Ribosyl)	S13(ADP-Ribosyl): 49.9; S21(ADP-Ribosyl): 49.9	3.03	25.44	4	P60709	Actin, cytoplasmic 1 OS=Homo sapiens OX=9606 GN=ACTB PE=1 SV=1	24	1	0.1089	1	731.789	2924.13	2924.13	2.74	0.00201	26	MS2	4.92435	-60	247	3440	01_TK_THP-1_ADPr_FAIMS-40-50-60V_inSource_34V.raw	1	0.0004066	1.605e-08
HQGVMVGMGQKDSYVGDEAQSK	[R].HQGVmVGmGQkDSYVGDEAQSK.[R]	Sequest HT (B2)	Unambiguous	HCD	High	M5(Oxidation); M8(Oxidation); K11(ADP-Ribosyl)	K11(ADP-Ribosyl): 25; D12(ADP-Ribosyl): 25; S13(ADP-Ribosyl): 25; S21(ADP-Ribosyl): 25	1.9	25.4535	3	P60709	Actin, cytoplasmic 1 OS=Homo sapiens OX=9606 GN=ACTB PE=1 SV=1	24	1	0.0263	1	975.383	2924.13	2924.13	2.44	0.00237	26	MS2	0	-40	247	3442	01_TK_THP-1_ADPr_FAIMS-40-50-60V_inSource_34V.raw	1	0.0004066	1.099e-05
HQGVMVGMGQKDSYVGDEAQSK	[R].HQGVmVGmGQkDSYVGDEAQSK.[R]	Sequest HT (B2)	Unambiguous	HCD	High	M5(Oxidation); M8(Oxidation); K11(ADP-Ribosyl)	S13(ADP-Ribosyl): 49.71; S21(ADP-Ribosyl): 49.71	2	25.4993	3	P60709	Actin, cytoplasmic 1 OS=Homo sapiens OX=9606 GN=ACTB PE=1 SV=1	24	1	0.02	1	975.383	2924.13	2924.13	2.31	0.00225	26	MS2	0	-60	247	3451	01_TK_THP-1_ADPr_FAIMS-40-50-60V_inSource_34V.raw	1	0.0004066	2.828e-06
HQGVMVGMGQKDSYVGDEAQSK	[R].HQGVmVGmGQkDSYVGDEAQSK.[R]	Sequest HT (B2)	Unambiguous	HCD	High	M5(Oxidation); M8(Oxidation); K11(ADP-Ribosyl)	K11(ADP-Ribosyl): 33.29; S13(ADP-Ribosyl): 33.29; S21(ADP-Ribosyl): 33.29	2.76	25.5868	4	P60709	Actin, cytoplasmic 1 OS=Homo sapiens OX=9606 GN=ACTB PE=1 SV=1	24	1	0.1268	1	731.788	2924.13	2924.13	1.91	0.0014	26	MS2	20.6569	-50	247	3467	01_TK_THP-1_ADPr_FAIMS-40-50-60V_inSource_34V.raw	1	0.0004066	5.388e-07
VLKQVHPDTGISSK	[K].VLkQVHPDTGISSK.[A]	Sequest HT (B2)	Unambiguous	HCD	High	K3(ADP-Ribosyl)	T9(ADP-Ribosyl): 33.33; S12(ADP-Ribosyl): 33.33; S13(ADP-Ribosyl): 33.33	1.61	24.4344	3	Q16778; Q5QNW6; O60814; Q8N257	Histone H2B type 2-E OS=Homo sapiens OX=9606 GN=H2BC21 PE=1 SV=3;Histone H2B type 2-F OS=Homo sapiens OX=9606 GN=H2BC18 PE=1 SV=3;Histone H2B type 1-K OS=Homo sapiens OX=9606 GN=H2BC12 PE=1 SV=3;Histone H2B type 3-B OS=Homo sapiens OX=9606 GN=H2BU1 PE=1 SV=3	17	1	0.528	1	683.974	2049.91	2049.9	0.94	0.00064	26	MS2	10.0896	-60	247	3267	01_TK_THP-1_ADPr_FAIMS-40-50-60V_inSource_34V.raw	4	0.0004066	0.002426
VLATVTKPVGGDKNGGTR	[K].VLATVTkPVGGDKNGGTR.[V-]	Sequest HT (B2)	Unambiguous	HCD	High	K7(ADP-Ribosyl)	T4(ADP-Ribosyl): 25; T6(ADP-Ribosyl): 25; K7(ADP-Ribosyl): 25; T17(ADP-Ribosyl): 25	1.8	24.4729	3	Q02878	60S ribosomal protein L6 OS=Homo sapiens OX=9606 GN=RPL6 PE=1 SV=3	6	1	0.0778	1	771.022	2311.05	2311.05	1.8	0.00139	26	MS2	9.62701	-50	247	3274	01_TK_THP-1_ADPr_FAIMS-40-50-60V_inSource_34V.raw	1	0.0004066	0.01351
VLKQVHPDTGISSK	[K].VLkQVHPDTGISSK.[A]	Sequest HT (B2)	Unambiguous	HCD	High	K3(ADP-Ribosyl)	T9(ADP-Ribosyl): 33.26; S12(ADP-Ribosyl): 33.26; S13(ADP-Ribosyl): 33.26	1.19	24.5836	3	Q16778; Q5QNW6; O60814; Q8N257	Histone H2B type 2-E OS=Homo sapiens OX=9606 GN=H2BC21 PE=1 SV=3;Histone H2B type 2-F OS=Homo sapiens OX=9606 GN=H2BC18 PE=1 SV=3;Histone H2B type 1-K OS=Homo sapiens OX=9606 GN=H2BC12 PE=1 SV=3;Histone H2B type 3-B OS=Homo sapiens OX=9606 GN=H2BU1 PE=1 SV=3	17	1	0.5546	1	683.974	2049.91	2049.9	1.84	0.00126	26	MS2	35.207	-50	247	3293	01_TK_THP-1_ADPr_FAIMS-40-50-60V_inSource_34V.raw	4	0.0004066	0.003156
HAVSEGTKAVTKYTSSK	[K].HAVSEGTkAVTKYTSSK.[-LK]	Sequest HT (B2)	Unambiguous	HCD	High	K8(ADP-Ribosyl)	S4(ADP-Ribosyl): 94.58	0.91	23.3178	3	Q16778; Q5QNW6; Q8N257	Histone H2B type 2-E OS=Homo sapiens OX=9606 GN=H2BC21 PE=1 SV=3;Histone H2B type 2-F OS=Homo sapiens OX=9606 GN=H2BC18 PE=1 SV=3;Histone H2B type 3-B OS=Homo sapiens OX=9606 GN=H2BU1 PE=1 SV=3	15	2	0.0549	1	779.006	2335	2335	1	0.00078	26	MS2	6.4909	-50	247	3065	01_TK_THP-1_ADPr_FAIMS-40-50-60V_inSource_34V.raw	3	0.0004066	0.002233
AKDQTKAQAAAPASVPAQAPK	[K].AkDQTKAQAAAPASVPAQAPK.[R]	Sequest HT (B2)	Unambiguous	HCD	High	K2(ADP-Ribosyl)	K2(ADP-Ribosyl): 20; D3(ADP-Ribosyl): 20; T5(ADP-Ribosyl): 20; K6(ADP-Ribosyl): 20; S14(ADP-Ribosyl): 20	1.87	23.343	3	A0A3B3ITT5	60S ribosomal protein L29 OS=Homo sapiens OX=9606 GN=RPL29 PE=1 SV=1	2	2	0.0107	1	864.063	2590.17	2590.17	1.48	0.00128	26	MS2	4.53462	-60	247	3070	01_TK_THP-1_ADPr_FAIMS-40-50-60V_inSource_34V.raw	1	0.0004066	0.0005918
AAEDDEDDDVDTKKQKTDEDD	[R].AAEDDEDDDVDTKkQKTDEDD.[-]	Sequest HT (B2)	Unambiguous	HCD	High	K14(ADP-Ribosyl)	T12(ADP-Ribosyl): 33.19; K14(ADP-Ribosyl): 33.19; T17(ADP-Ribosyl): 33.19	1.84	13.9538	3	H7C2N1	Prothymosin alpha (Fragment) OS=Homo sapiens OX=9606 GN=PTMA PE=1 SV=1	6	3	0.0272	1	980.017	2938.04	2938.03	1.62	0.00158	26	MS2	0	-60	247	1392	01_TK_THP-1_ADPr_FAIMS-40-50-60V_inSource_34V.raw	1	0.0004066	0.002636
AAEDDEDDDVDTKKQKTDEDD	[R].AAEDDEDDDVDtKKQKTDEDD.[-]	Sequest HT (B2)	Unambiguous	HCD	High	T12(ADP-Ribosyl)	T17(ADP-Ribosyl): 99.2	2.15	13.9112	3	H7C2N1	Prothymosin alpha (Fragment) OS=Homo sapiens OX=9606 GN=PTMA PE=1 SV=1	6	3	0.0419	1	980.018	2938.04	2938.03	2.8	0.00274	26	MS2	0.898964	-40	247	1384	01_TK_THP-1_ADPr_FAIMS-40-50-60V_inSource_34V.raw	1	0.0004066	0.0006003
THKNPALKAQSGPVR	[K].THKNPALkAQSGPVR.[-S]	Sequest HT (B2)	Unambiguous	HCD	High	K8(ADP-Ribosyl)	T1(ADP-Ribosyl): 50; S11(ADP-Ribosyl): 50	1.68	13.8723	4	Q01518	Adenylyl cyclase-associated protein 1 OS=Homo sapiens OX=9606 GN=CAP1 PE=1 SV=5	3	2	0.1905	1	536.996	2144.96	2144.96	-0.48	-0.00025	26	MS2	27.802	-50	247	1377	01_TK_THP-1_ADPr_FAIMS-40-50-60V_inSource_34V.raw	1	0.0004066	0.01376
THKNPALKAQSGPVR	[K].THKNPALkAQSGPVR.[-S]	Sequest HT (B2)	Unambiguous	HCD	High	K8(ADP-Ribosyl)	T1(ADP-Ribosyl): 50; S11(ADP-Ribosyl): 50	1.61	13.8348	4	Q01518	Adenylyl cyclase-associated protein 1 OS=Homo sapiens OX=9606 GN=CAP1 PE=1 SV=5	3	2	0.1056	1	536.997	2144.96	2144.96	0.32	0.00017	26	MS2	22.2465	-60	247	1370	01_TK_THP-1_ADPr_FAIMS-40-50-60V_inSource_34V.raw	1	0.0004066	0.01118
HAVSEGTKAVTKYTSSK	[K].HAVSEGtKAVTKYTSSK.[-LK]	Sequest HT (B2)	Unambiguous	HCD	High	T7(ADP-Ribosyl)	S4(ADP-Ribosyl): 14.25; T7(ADP-Ribosyl): 14.25; K8(ADP-Ribosyl): 14.25; T11(ADP-Ribosyl): 14.25; T14(ADP-Ribosyl): 14.25; S15(ADP-Ribosyl): 14.25; S16(ADP-Ribosyl): 14.25	0.8	23.395	3	Q16778; Q5QNW6; Q8N257	Histone H2B type 2-E OS=Homo sapiens OX=9606 GN=H2BC21 PE=1 SV=3;Histone H2B type 2-F OS=Homo sapiens OX=9606 GN=H2BC18 PE=1 SV=3;Histone H2B type 3-B OS=Homo sapiens OX=9606 GN=H2BU1 PE=1 SV=3	15	2	0.1125	1	779.006	2335	2335	1.4	0.00109	26	MS2	62.8822	-60	247	3079	01_TK_THP-1_ADPr_FAIMS-40-50-60V_inSource_34V.raw	3	0.0004066	0.005211
SDEKAAVAGKKPVVGK	[K].sDEKAAVAGKKPVVGK.[K]	Sequest HT (B2)	Unambiguous	HCD	High	S1(ADP-Ribosyl)	S1(ADP-Ribosyl): 99.22	1.02	14.264	4	P36578	60S ribosomal protein L4 OS=Homo sapiens OX=9606 GN=RPL4 PE=1 SV=5	2	2	0.0294	1	531.999	2124.97	2124.97	0.19	0.0001	26	MS2	49.1239	-50	247	1447	01_TK_THP-1_ADPr_FAIMS-40-50-60V_inSource_34V.raw	1	0.0004066	0.007785
GATPGKALVATPGKK	[K].GAtPGKALVATPGKK.[G]	Sequest HT (B2)	Unambiguous	HCD	High	T3(ADP-Ribosyl)	T3(ADP-Ribosyl): 50; T11(ADP-Ribosyl): 50	1.69	23.1384	3	A0A7I2V5M5	Nucleolin OS=Homo sapiens OX=9606 GN=NCL PE=1 SV=1	11	2	0.1302	1	646.304	1936.9	1936.89	1.98	0.00128	26	MS2	11.7706	-40	247	3033	01_TK_THP-1_ADPr_FAIMS-40-50-60V_inSource_34V.raw	1	0.0004066	0.004505
ADAGKEGNNPAENGDAKTDQAQKAEGAGDAK	[K].ADAGKEGNNPAENGDAkTDQAQKAEGAGDAK.[-]	Sequest HT (B2)	Unambiguous	HCD	High	K17(ADP-Ribosyl)	T18(ADP-Ribosyl): 99.27	1.96	14.8046	4	P05204	Non-histone chromosomal protein HMG-17 OS=Homo sapiens OX=9606 GN=HMGN2 PE=1 SV=3	1	3	0.0255	1	893.119	3569.45	3569.44	2.05	0.00183	26	MS2	0	-60	247	1544	01_TK_THP-1_ADPr_FAIMS-40-50-60V_inSource_34V.raw	1	0.0004066	0.001016
GATPGKALVATPGKK	[K].GAtPGKALVATPGKK.[G]	Sequest HT (B2)	Unambiguous	HCD	High	T3(ADP-Ribosyl)	T3(ADP-Ribosyl): 33.33; K6(ADP-Ribosyl): 33.33; T11(ADP-Ribosyl): 33.33	1.24	23.2152	3	A0A7I2V5M5	Nucleolin OS=Homo sapiens OX=9606 GN=NCL PE=1 SV=1	11	2	0.0161	1	646.303	1936.9	1936.89	1.13	0.00073	26	MS2	31.4805	-50	247	3047	01_TK_THP-1_ADPr_FAIMS-40-50-60V_inSource_34V.raw	1	0.0004066	0.02034
AKDQTKAQAAAPASVPAQAPK	[K].AKDQTkAQAAAPASVPAQAPK.[R]	Sequest HT (B2)	Unambiguous	HCD	High	K6(ADP-Ribosyl)	K2(ADP-Ribosyl): 20; D3(ADP-Ribosyl): 20; T5(ADP-Ribosyl): 20; K6(ADP-Ribosyl): 20; S14(ADP-Ribosyl): 20	1.15	23.2657	3	A0A3B3ITT5	60S ribosomal protein L29 OS=Homo sapiens OX=9606 GN=RPL29 PE=1 SV=1	2	2	0.0087	1	864.063	2590.17	2590.17	1.98	0.00171	26	MS2	7.66888	-50	247	3056	01_TK_THP-1_ADPr_FAIMS-40-50-60V_inSource_34V.raw	1	0.0004066	0.003942
AAEDDEDDDVDTKKQKTDEDD	[R].AAEDDEDDDVDtKKQKTDEDD.[-]	Sequest HT (B2)	Unambiguous	HCD	High	T12(ADP-Ribosyl)	D11(ADP-Ribosyl): 20; T12(ADP-Ribosyl): 20; K13(ADP-Ribosyl): 20; K14(ADP-Ribosyl): 20; T17(ADP-Ribosyl): 20	1.69	13.7569	3	H7C2N1	Prothymosin alpha (Fragment) OS=Homo sapiens OX=9606 GN=PTMA PE=1 SV=1	6	3	0.0237	1	980.016	2938.03	2938.03	1.06	0.00104	26	MS2	10.9913	-50	247	1356	01_TK_THP-1_ADPr_FAIMS-40-50-60V_inSource_34V.raw	1	0.0004066	0.005512
GKADAGKEGNNPAENGDAKTDQAQKAEGAGDAK	[K].GKADAGKEGNNPAENGDAkTDQAQKAEGAGDAK.[-]	Sequest HT (B2)	Unambiguous	HCD	High	K19(ADP-Ribosyl)	T20(ADP-Ribosyl): 98.07	1.38	13.0339	5	P05204	Non-histone chromosomal protein HMG-17 OS=Homo sapiens OX=9606 GN=HMGN2 PE=1 SV=3	1	4	0.0217	1	751.72	3754.57	3754.56	2.82	0.00212	26	MS2	8.5131	-60	247	1222	01_TK_THP-1_ADPr_FAIMS-40-50-60V_inSource_34V.raw	1	0.0004066	0.01085
HVSDDMKTHKNPALKAQSGPVR	[K].HVSDDmKThKNPALKAQSGPVR.[-S]	Sequest HT (B2)	Unambiguous	HCD	High	M6(Oxidation); H9(ADP-Ribosyl)	S3(ADP-Ribosyl): 12.5; D4(ADP-Ribosyl): 12.5; D5(ADP-Ribosyl): 12.5; K7(ADP-Ribosyl): 12.5; T8(ADP-Ribosyl): 12.5; H9(ADP-Ribosyl): 12.5; K10(ADP-Ribosyl): 12.5; S18(ADP-Ribosyl): 12.5	1.45	12.8441	5	Q01518	Adenylyl cyclase-associated protein 1 OS=Homo sapiens OX=9606 GN=CAP1 PE=1 SV=5	3	3	0.0207	1	595.468	2973.31	2973.31	0.59	0.00035	26	MS2	21.3078	-50	247	1188	01_TK_THP-1_ADPr_FAIMS-40-50-60V_inSource_34V.raw	1	0.0004066	0.000498
HVSDDMKTHKNPALKAQSGPVR	[K].HVSDDmkTHKNPALKAQSGPVR.[-S]	Sequest HT (B2)	Unambiguous	HCD	High	M6(Oxidation); K7(ADP-Ribosyl)	S3(ADP-Ribosyl): 33.09; T8(ADP-Ribosyl): 33.09; S18(ADP-Ribosyl): 33.09	1.18	12.7978	4	Q01518	Adenylyl cyclase-associated protein 1 OS=Homo sapiens OX=9606 GN=CAP1 PE=1 SV=5	3	3	0.0254	1	744.083	2973.31	2973.31	1.51	0.00112	26	MS2	3.10557	-60	247	1179	01_TK_THP-1_ADPr_FAIMS-40-50-60V_inSource_34V.raw	1	0.0004066	0.0002967
THKNPALKAQSGPVR	[K].tHKNPALKAQSGPVR.[-S]	Sequest HT (B2)	Unambiguous	HCD	High	T1(ADP-Ribosyl)	T1(ADP-Ribosyl): 50; S11(ADP-Ribosyl): 50	2.78	13.0505	4	Q01518	Adenylyl cyclase-associated protein 1 OS=Homo sapiens OX=9606 GN=CAP1 PE=1 SV=5	3	2	0.0216	1	536.996	2144.96	2144.96	0.09	5e-05	26	MS2	11.8505	-40	247	1225	01_TK_THP-1_ADPr_FAIMS-40-50-60V_inSource_34V.raw	1	0.0004066	0.0001477
THKNPALKAQSGPVR	[K].ThKNPALKAQSGPVR.[-S]	Sequest HT (B2)	Unambiguous	HCD	High	H2(ADP-Ribosyl)	T1(ADP-Ribosyl): 50; S11(ADP-Ribosyl): 50	1.53	13.0913	3	Q01518	Adenylyl cyclase-associated protein 1 OS=Homo sapiens OX=9606 GN=CAP1 PE=1 SV=5	3	2	0.0065	1	715.66	2144.97	2144.96	1.41	0.00101	26	MS2	10.7329	-60	247	1233	01_TK_THP-1_ADPr_FAIMS-40-50-60V_inSource_34V.raw	1	0.0004066	0.01897
SDEKAAVAGKKPVVGK	[K].SDEKAAVAGkKPVVGK.[K]	Sequest HT (B2)	Unambiguous	HCD	High	K10(ADP-Ribosyl)	S1(ADP-Ribosyl): 49.81; K11(ADP-Ribosyl): 49.81	1.32	13.4923	3	P36578	60S ribosomal protein L4 OS=Homo sapiens OX=9606 GN=RPL4 PE=1 SV=5	2	2	0.053	1	708.996	2124.97	2124.97	0.86	0.00061	26	MS2	51.7136	-60	247	1307	01_TK_THP-1_ADPr_FAIMS-40-50-60V_inSource_34V.raw	1	0.0004066	0.01281
KKELEEIVQPIISK	[K].KkELEEIVQPIISK.[L]	Sequest HT (B2)	Unambiguous	HCD	High	K2(ADP-Ribosyl)	K2(ADP-Ribosyl): 33.27; E3(ADP-Ribosyl): 33.27; S13(ADP-Ribosyl): 33.27	1.56	56.4026	3	P11021	Endoplasmic reticulum chaperone BiP OS=Homo sapiens OX=9606 GN=HSPA5 PE=1 SV=2	3	2	0.0577	1	732.351	2195.04	2195.04	-0.7	-0.00051	26	MS2	36.2769	-60	247	8928	01_TK_THP-1_ADPr_FAIMS-40-50-60V_inSource_34V.raw	1	0.0004066	0.01137
IVAPGKGILAADESTGSIAK	[R].IVAPGkGILAADESTGSIAK.[R]	Sequest HT (B2)	Unambiguous	HCD	High	K6(ADP-Ribosyl)	K6(ADP-Ribosyl): 25; S14(ADP-Ribosyl): 25; T15(ADP-Ribosyl): 25; S17(ADP-Ribosyl): 25	1.58	56.4394	3	P04075	Fructose-bisphosphate aldolase A OS=Homo sapiens OX=9606 GN=ALDOA PE=1 SV=2	6	1	0.519	1	813.714	2439.13	2439.12	3.01	0.00245	26	MS2	2.58321	-50	247	8934	01_TK_THP-1_ADPr_FAIMS-40-50-60V_inSource_34V.raw	1	0.0004066	0.01016
LIGDAAKNQVALNPQNTVFDAKR	[R].LIGDAAkNQVALNPQNTVFDAKR.[L]	Sequest HT (B2)	Unambiguous	HCD	High	K7(ADP-Ribosyl)	D4(ADP-Ribosyl): 33.33; K7(ADP-Ribosyl): 33.33; T17(ADP-Ribosyl): 33.33	2.48	56.567	4	A0A0G2JIW1	Heat shock 70 kDa protein 1B OS=Homo sapiens OX=9606 GN=HSPA1B PE=1 SV=1	3	2	0.0081	1	756.855	3024.4	3024.4	0.81	0.00061	26	MS2	15.615	-60	247	8957	01_TK_THP-1_ADPr_FAIMS-40-50-60V_inSource_34V.raw	1	0.0004066	0.002296
KVPQVSTPTLVEVSR	[K].kVPQVSTPTLVEVSR.[N]	Sequest HT (B2)	Unambiguous	HCD	High	K1(ADP-Ribosyl)	S6(ADP-Ribosyl): 24.96; T7(ADP-Ribosyl): 24.96; T9(ADP-Ribosyl): 24.96; S14(ADP-Ribosyl): 24.96	2.11	55.2946	3	P02768	Albumin OS=Homo sapiens OX=9606 GN=ALB PE=1 SV=2	9	1	0.6019	1	727.672	2181	2181	1.02	0.00074	26	MS2	8.27905	-60	247	8735	01_TK_THP-1_ADPr_FAIMS-40-50-60V_inSource_34V.raw	1	0.0004066	0.003054
LIGDAAKNQVAMNPTNTVFDAK	[R].LIGDAAkNQVAmNPTNTVFDAK.[R]	Sequest HT (B2)	Unambiguous	HCD	High	K7(ADP-Ribosyl); M12(Oxidation)	T15(ADP-Ribosyl): 50; T17(ADP-Ribosyl): 50	3.03	55.5296	3	P11142	Heat shock cognate 71 kDa protein OS=Homo sapiens OX=9606 GN=HSPA8 PE=1 SV=1	10	1	0.0099	1	959.086	2875.24	2875.24	2.2	0.00211	26	MS2	0	-40	247	8776	01_TK_THP-1_ADPr_FAIMS-40-50-60V_inSource_34V.raw	1	0.0004066	1.009e-06
LIGDAAKNQVAMNPTNTVFDAK	[R].LIGDAAkNQVAmNPTNTVFDAK.[R]	Sequest HT (B2)	Unambiguous	HCD	High	K7(ADP-Ribosyl); M12(Oxidation)	T15(ADP-Ribosyl): 49.88; T17(ADP-Ribosyl): 49.88	2.7	55.5475	3	P11142	Heat shock cognate 71 kDa protein OS=Homo sapiens OX=9606 GN=HSPA8 PE=1 SV=1	10	1	0.0111	1	959.086	2875.24	2875.24	2.46	0.00235	26	MS2	0	-50	247	8779	01_TK_THP-1_ADPr_FAIMS-40-50-60V_inSource_34V.raw	1	0.0004066	6.979e-07
LIGDAAKNQVAMNPTNTVFDAK	[R].LIGDAAkNQVAmNPTNTVFDAK.[R]	Sequest HT (B2)	Unambiguous	HCD	High	K7(ADP-Ribosyl); M12(Oxidation)	T15(ADP-Ribosyl): 49.88; T17(ADP-Ribosyl): 49.88	2.64	55.6805	4	P11142	Heat shock cognate 71 kDa protein OS=Homo sapiens OX=9606 GN=HSPA8 PE=1 SV=1	10	1	0.0379	1	719.565	2875.24	2875.24	0.43	0.00031	26	MS2	8.01393	-60	247	8802	01_TK_THP-1_ADPr_FAIMS-40-50-60V_inSource_34V.raw	1	0.0004066	1.619e-05
LIGDAAKNQVAMNPTNTVFDAK	[R].LIGDAAkNQVAmNPTNTVFDAK.[R]	Sequest HT (B2)	Unambiguous	HCD	High	K7(ADP-Ribosyl); M12(Oxidation)	T15(ADP-Ribosyl): 49.84; T17(ADP-Ribosyl): 49.84	2.27	55.6849	3	P11142	Heat shock cognate 71 kDa protein OS=Homo sapiens OX=9606 GN=HSPA8 PE=1 SV=1	10	1	0.0132	1	959.085	2875.24	2875.24	0.8	0.00077	26	MS2	0	-60	247	8803	01_TK_THP-1_ADPr_FAIMS-40-50-60V_inSource_34V.raw	1	0.0004066	0.0001889
LIGDAAKNQVAMNPTNTVFDAK	[R].LIGDAAkNQVAmNPTNTVFDAK.[R]	Sequest HT (B2)	Unambiguous	HCD	High	K7(ADP-Ribosyl); M12(Oxidation)	T15(ADP-Ribosyl): 49.9; T17(ADP-Ribosyl): 49.9	2.71	55.7726	4	P11142	Heat shock cognate 71 kDa protein OS=Homo sapiens OX=9606 GN=HSPA8 PE=1 SV=1	10	1	0.0258	1	719.566	2875.24	2875.24	1.54	0.00111	26	MS2	4.15419	-50	247	8819	01_TK_THP-1_ADPr_FAIMS-40-50-60V_inSource_34V.raw	1	0.0004066	2.757e-06
QATKDAGTIAGLNVLR	[R].QATkDAGTIAGLNVLR.[I-]	Sequest HT (B2)	Unambiguous	HCD	High	K4(ADP-Ribosyl)	T3(ADP-Ribosyl): 33.26; K4(ADP-Ribosyl): 33.26; T8(ADP-Ribosyl): 33.26	1.58	58.7284	3	P11142	Heat shock cognate 71 kDa protein OS=Homo sapiens OX=9606 GN=HSPA8 PE=1 SV=1	8	1	0.0759	1	723.665	2168.98	2168.97	2.91	0.0021	26	MS2	20.006	-40	247	9323	01_TK_THP-1_ADPr_FAIMS-40-50-60V_inSource_34V.raw	1	0.0004066	0.0007076
LLLPGELAKHAVSEGTK	[R].LLLPGELAkHAVSEGTK.[A]	Sequest HT (B2)	Unambiguous	HCD	High	K9(ADP-Ribosyl)	S13(ADP-Ribosyl): 50; T16(ADP-Ribosyl): 50	1.32	58.9101	3	Q16778; Q5QNW6; O60814; Q8N257	Histone H2B type 2-E OS=Homo sapiens OX=9606 GN=H2BC21 PE=1 SV=3;Histone H2B type 2-F OS=Homo sapiens OX=9606 GN=H2BC18 PE=1 SV=3;Histone H2B type 1-K OS=Homo sapiens OX=9606 GN=H2BC12 PE=1 SV=3;Histone H2B type 3-B OS=Homo sapiens OX=9606 GN=H2BU1 PE=1 SV=3	18	1	0.0909	1	768.696	2304.07	2304.07	2.58	0.00198	26	MS2	3.36573	-50	247	9354	01_TK_THP-1_ADPr_FAIMS-40-50-60V_inSource_34V.raw	4	0.0004066	0.01391
QATKDAGTIAGLNVLR	[R].QATkDAGTIAGLNVLR.[I-]	Sequest HT (B2)	Unambiguous	HCD	High	K4(ADP-Ribosyl)	T3(ADP-Ribosyl): 33.25; K4(ADP-Ribosyl): 33.25; T8(ADP-Ribosyl): 33.25	2.11	58.2509	3	P11142	Heat shock cognate 71 kDa protein OS=Homo sapiens OX=9606 GN=HSPA8 PE=1 SV=1	8	1	0.1422	1	723.665	2168.98	2168.97	2.49	0.0018	26	MS2	14.1916	-50	247	9242	01_TK_THP-1_ADPr_FAIMS-40-50-60V_inSource_34V.raw	1	0.0004066	0.001139
DGRGALQNIIPASTGAAKAVGK	[R].DGRGALQNIIPASTGAAkAVGK.[V]	Sequest HT (B2)	Unambiguous	HCD	High	K18(ADP-Ribosyl)	S13(ADP-Ribosyl): 33.33; T14(ADP-Ribosyl): 33.33; K18(ADP-Ribosyl): 33.33	0.8	55.193	3	P04406	Glyceraldehyde-3-phosphate dehydrogenase OS=Homo sapiens OX=9606 GN=GAPDH PE=1 SV=3	3	2	0.1875	1	879.416	2636.23	2636.22	3.87	0.0034	26	MS2	5.56006	-40	247	8717	01_TK_THP-1_ADPr_FAIMS-40-50-60V_inSource_34V.raw	1	0.0004066	0.01684
TEWLDGKHVVFGK	[K].TeWLDGKHVVFGK.[V]	Sequest HT (B2)	Unambiguous	HCD	High	E2(ADP-Ribosyl)	T1(ADP-Ribosyl): 100	1.23	53.2592	3	P62937	Peptidyl-prolyl cis-trans isomerase A OS=Homo sapiens OX=9606 GN=PPIA PE=1 SV=2	2	1	0.0488	1	686.291	2056.86	2056.86	0.32	0.00022	26	MS2	16.9443	-60	247	8394	01_TK_THP-1_ADPr_FAIMS-40-50-60V_inSource_34V.raw	1	0.0004066	0.004006
KTVTAMDVVYALKR	[R].KtVTAmDVVYALKR.[Q]	Sequest HT (B2)	Unambiguous	HCD	High	T2(ADP-Ribosyl); M6(Oxidation)	T2(ADP-Ribosyl): 49.79; T4(ADP-Ribosyl): 49.79	1.34	51.6707	3	P62805	Histone H4 OS=Homo sapiens OX=9606 GN=H4C1 PE=1 SV=2	1	2	0.0448	1	717.991	2151.96	2151.95	1.17	0.00084	26	MS2	22.032	-60	247	8119	01_TK_THP-1_ADPr_FAIMS-40-50-60V_inSource_34V.raw	1	0.0004066	0.02318
TEWLDGKHVVFGK	[K].tEWLDGKHVVFGK.[V]	Sequest HT (B2)	Unambiguous	HCD	High	T1(ADP-Ribosyl)	T1(ADP-Ribosyl): 100	2.21	54.615	3	P62937	Peptidyl-prolyl cis-trans isomerase A OS=Homo sapiens OX=9606 GN=PPIA PE=1 SV=2	2	1	0.0136	1	686.292	2056.86	2056.86	2.73	0.00187	26	MS2	17.0755	-50	247	8621	01_TK_THP-1_ADPr_FAIMS-40-50-60V_inSource_34V.raw	1	0.0004066	8.878e-05
LVSLIGSKTQIPTQR	[R].LVSLIGSkTQIPTQR.[Y]	Sequest HT (B2)	Unambiguous	HCD	High	K8(ADP-Ribosyl)	S3(ADP-Ribosyl): 20; S7(ADP-Ribosyl): 20; K8(ADP-Ribosyl): 20; T9(ADP-Ribosyl): 20; T13(ADP-Ribosyl): 20	1.31	54.8506	3	P25786	Proteasome subunit alpha type-1 OS=Homo sapiens OX=9606 GN=PSMA1 PE=1 SV=1	3	1	0.0076	1	728.017	2182.04	2182.03	2.43	0.00177	26	MS2	17.7994	-60	247	8660	01_TK_THP-1_ADPr_FAIMS-40-50-60V_inSource_34V.raw	1	0.0004066	0.0163
RLDINTNTYTSQDLKSALAK	[K].RLDINTNTYTSQDLkSALAK.[F]	Sequest HT (B2)	Unambiguous	HCD	High	K15(ADP-Ribosyl)	T6(ADP-Ribosyl): 19.98; T8(ADP-Ribosyl): 19.98; T10(ADP-Ribosyl): 19.98; S11(ADP-Ribosyl): 19.98; S16(ADP-Ribosyl): 19.98	1.63	54.9997	3	Q9H173	Nucleotide exchange factor SIL1 OS=Homo sapiens OX=9606 GN=SIL1 PE=1 SV=1	3	2	0.0307	1	931.757	2793.26	2793.25	2.48	0.00231	26	MS2	1.18402	-50	247	8685	01_TK_THP-1_ADPr_FAIMS-40-50-60V_inSource_34V.raw	1	0.0004066	0.000835
RLDINTNTYTSQDLKSALAK	[K].RLDINTNTYTSQDLkSALAK.[F]	Sequest HT (B2)	Unambiguous	HCD	High	K15(ADP-Ribosyl)	T6(ADP-Ribosyl): 16.67; T8(ADP-Ribosyl): 16.67; T10(ADP-Ribosyl): 16.67; S11(ADP-Ribosyl): 16.67; K15(ADP-Ribosyl): 16.67; S16(ADP-Ribosyl): 16.67	1.22	55.0329	3	Q9H173	Nucleotide exchange factor SIL1 OS=Homo sapiens OX=9606 GN=SIL1 PE=1 SV=1	3	2	0.0328	1	931.758	2793.26	2793.25	3.33	0.0031	26	MS2	2.80772	-40	247	8690	01_TK_THP-1_ADPr_FAIMS-40-50-60V_inSource_34V.raw	1	0.0004066	0.0009186
KKELEEIVQPIISK	[K].kKELEEIVQPIISK.[L]	Sequest HT (B2)	Unambiguous	HCD	High	K1(ADP-Ribosyl)	S13(ADP-Ribosyl): 100	2.27	55.0686	3	P11021	Endoplasmic reticulum chaperone BiP OS=Homo sapiens OX=9606 GN=HSPA5 PE=1 SV=2	3	2	0.0573	1	732.352	2195.04	2195.04	0.88	0.00065	26	MS2	1.02209	-60	247	8696	01_TK_THP-1_ADPr_FAIMS-40-50-60V_inSource_34V.raw	1	0.0004066	8.58e-05
RLDINTNTYTSQDLKSALAK	[K].RLDINTNTYTSQDLkSALAK.[F]	Sequest HT (B2)	Unambiguous	HCD	High	K15(ADP-Ribosyl)	S16(ADP-Ribosyl): 97.82	2.71	55.073	4	Q9H173	Nucleotide exchange factor SIL1 OS=Homo sapiens OX=9606 GN=SIL1 PE=1 SV=1	3	2	0.0258	1	699.069	2793.25	2793.25	1.12	0.00078	26	MS2	11.6734	-60	247	8697	01_TK_THP-1_ADPr_FAIMS-40-50-60V_inSource_34V.raw	1	0.0004066	9.728e-05
RLDINTNTYTSQDLKSALAK	[K].RLDINTNTYTSQdLKSALAK.[F]	Sequest HT (B2)	Unambiguous	HCD	High	D13(ADP-Ribosyl)	T6(ADP-Ribosyl): 14.27; T8(ADP-Ribosyl): 14.27; T10(ADP-Ribosyl): 14.27; S11(ADP-Ribosyl): 14.27; D13(ADP-Ribosyl): 14.27; K15(ADP-Ribosyl): 14.27; S16(ADP-Ribosyl): 14.27	1.29	55.1573	4	Q9H173	Nucleotide exchange factor SIL1 OS=Homo sapiens OX=9606 GN=SIL1 PE=1 SV=1	3	2	0.031	1	699.069	2793.26	2793.25	2.08	0.00145	26	MS2	18.6702	-50	247	8711	01_TK_THP-1_ADPr_FAIMS-40-50-60V_inSource_34V.raw	1	0.0004066	0.001309
LIGDAAKNQLTSNPENTVFDAKR	[R].LIGDAAkNQLTSNPENTVFDAKR.[L]	Sequest HT (B2)	Unambiguous	HCD	High	K7(ADP-Ribosyl)	K7(ADP-Ribosyl): 25; T11(ADP-Ribosyl): 25; S12(ADP-Ribosyl): 25; T17(ADP-Ribosyl): 25	3.27	54.5596	4	P11021	Endoplasmic reticulum chaperone BiP OS=Homo sapiens OX=9606 GN=HSPA5 PE=1 SV=2	3	2	0.0153	1	761.596	3043.36	3043.36	2.42	0.00184	26	MS2	1.93981	-50	247	8612	01_TK_THP-1_ADPr_FAIMS-40-50-60V_inSource_34V.raw	1	0.0004066	0.000122
KKELEEIVQPIISK	[K].kKELEEIVQPIISK.[L]	Sequest HT (B2)	Unambiguous	HCD	High	K1(ADP-Ribosyl)	S13(ADP-Ribosyl): 98.99	2.45	54.029	3	P11021	Endoplasmic reticulum chaperone BiP OS=Homo sapiens OX=9606 GN=HSPA5 PE=1 SV=2	3	2	0.0776	1	732.352	2195.04	2195.04	1.3	0.00095	26	MS2	11.3067	-60	247	8521	01_TK_THP-1_ADPr_FAIMS-40-50-60V_inSource_34V.raw	1	0.0004066	0.006256
LIGDAAKNQLTSNPENTVFDAKR	[R].LIGDAAkNQLTSNPENTVFDAKR.[L]	Sequest HT (B2)	Unambiguous	HCD	High	K7(ADP-Ribosyl)	K7(ADP-Ribosyl): 25; T11(ADP-Ribosyl): 25; S12(ADP-Ribosyl): 25; T17(ADP-Ribosyl): 25	3.34	54.3679	4	P11021	Endoplasmic reticulum chaperone BiP OS=Homo sapiens OX=9606 GN=HSPA5 PE=1 SV=2	3	2	0.009	1	761.595	3043.36	3043.36	0.98	0.00075	26	MS2	14.6648	-60	247	8580	01_TK_THP-1_ADPr_FAIMS-40-50-60V_inSource_34V.raw	1	0.0004066	1.504e-07
LIGDAAKNQLTSNPENTVFDAKR	[R].LIGDAAkNQLTSNPENTVFDAKR.[L]	Sequest HT (B2)	Unambiguous	HCD	High	K7(ADP-Ribosyl)	T11(ADP-Ribosyl): 33.27; S12(ADP-Ribosyl): 33.27; T17(ADP-Ribosyl): 33.27	2.34	54.3808	3	P11021	Endoplasmic reticulum chaperone BiP OS=Homo sapiens OX=9606 GN=HSPA5 PE=1 SV=2	3	2	0.0085	1	1015.13	3043.36	3043.36	2.19	0.00222	26	MS2	2.07178	-40	247	8582	01_TK_THP-1_ADPr_FAIMS-40-50-60V_inSource_34V.raw	1	0.0004066	5.836e-05
LIGDAAKNQLTSNPENTVFDAKR	[R].LIGDAAkNQLTSNPENTVFDAKR.[L]	Sequest HT (B2)	Unambiguous	HCD	High	K7(ADP-Ribosyl)	K7(ADP-Ribosyl): 24.97; T11(ADP-Ribosyl): 24.97; S12(ADP-Ribosyl): 24.97; T17(ADP-Ribosyl): 24.97	2.6	54.403	3	P11021	Endoplasmic reticulum chaperone BiP OS=Homo sapiens OX=9606 GN=HSPA5 PE=1 SV=2	3	2	0.0115	1	1015.13	3043.36	3043.36	2.61	0.00265	26	MS2	0	-50	247	8586	01_TK_THP-1_ADPr_FAIMS-40-50-60V_inSource_34V.raw	1	0.0004066	2.048e-05
TEWLDGKHVVFGK	[K].tEWLDGKHVVFGK.[V]	Sequest HT (B2)	Unambiguous	HCD	High	T1(ADP-Ribosyl)	T1(ADP-Ribosyl): 100	2.11	54.5245	3	P62937	Peptidyl-prolyl cis-trans isomerase A OS=Homo sapiens OX=9606 GN=PPIA PE=1 SV=2	2	1	0.0095	1	686.29	2056.86	2056.86	0.06	4e-05	26	MS2	21.4139	-60	247	8606	01_TK_THP-1_ADPr_FAIMS-40-50-60V_inSource_34V.raw	1	0.0004066	0.003256
AAKVLEQLTGQTPVFSK	[R].AAkVLEQLTGQTPVFSK.[A]	Sequest HT (B2)	Unambiguous	HCD	High	K3(ADP-Ribosyl)	K3(ADP-Ribosyl): 24.95; T9(ADP-Ribosyl): 24.95; T12(ADP-Ribosyl): 24.95; S16(ADP-Ribosyl): 24.95	1.44	67.5715	3	Q5VVC8	60S ribosomal protein L11 OS=Homo sapiens OX=9606 GN=RPL11 PE=1 SV=2	3	1	0.1181	1	786.698	2358.08	2358.08	1.15	0.0009	26	MS2	4.69447	-60	247	10876	01_TK_THP-1_ADPr_FAIMS-40-50-60V_inSource_34V.raw	1	0.0004066	0.00797
KYDAFLASESLIK	[K].KyDAFLASESLIK.[Q]	Sequest HT (B2)	Unambiguous	HCD	High	Y2(ADP-Ribosyl)	Y2(ADP-Ribosyl): 33.22; S8(ADP-Ribosyl): 33.22; S10(ADP-Ribosyl): 33.22	2.2	68.0285	3	P62906	60S ribosomal protein L10a OS=Homo sapiens OX=9606 GN=RPL10A PE=1 SV=2	1	1	0.0545	1	675.959	2025.86	2025.86	1.23	0.00083	26	MS2	76.91	-60	247	10964	01_TK_THP-1_ADPr_FAIMS-40-50-60V_inSource_34V.raw	1	0.0004066	0.0001373
ALQDFKEGNAIFTFPNTPVKCAGAPQK	[K].ALQDFKEGNAIFTFPNtPVKcAGAPQK.[I]	Sequest HT (B2)	Unambiguous	HCD	High	T17(ADP-Ribosyl); C21(Carbamidomethyl)	T13(ADP-Ribosyl): 33.33; T17(ADP-Ribosyl): 33.33; K20(ADP-Ribosyl): 33.33	3.19	68.3144	4	Q9Y6N5	Sulfide:quinone oxidoreductase, mitochondrial OS=Homo sapiens OX=9606 GN=SQOR PE=1 SV=1	3	2	0.0031	1	873.394	3490.56	3490.55	0.63	0.00055	26	MS2	10.0304	-60	247	11017	01_TK_THP-1_ADPr_FAIMS-40-50-60V_inSource_34V.raw	1	0.0004066	0.0001461
ALQDFKEGNAIFTFPNTPVKCAGAPQK	[K].ALQDFKEGNAIFTFPNtPVKcAGAPQK.[I]	Sequest HT (B2)	Unambiguous	HCD	High	T17(ADP-Ribosyl); C21(Carbamidomethyl)	T13(ADP-Ribosyl): 33.33; T17(ADP-Ribosyl): 33.33; K20(ADP-Ribosyl): 33.33	3.18	68.3483	4	Q9Y6N5	Sulfide:quinone oxidoreductase, mitochondrial OS=Homo sapiens OX=9606 GN=SQOR PE=1 SV=1	3	2	0.0912	1	873.396	3490.56	3490.55	2.59	0.00226	26	MS2	3.25579	-50	247	11023	01_TK_THP-1_ADPr_FAIMS-40-50-60V_inSource_34V.raw	1	0.0004066	9.741e-06
ALQDFKEGNAIFTFPNTPVKCAGAPQK	[K].ALQDFKEGNAIFTFPNTPVkcAGAPQK.[I]	Sequest HT (B2)	Unambiguous	HCD	High	K20(ADP-Ribosyl); C21(Carbamidomethyl)	T13(ADP-Ribosyl): 33.23; T17(ADP-Ribosyl): 33.23; K20(ADP-Ribosyl): 33.23	2.2	68.3896	4	Q9Y6N5	Sulfide:quinone oxidoreductase, mitochondrial OS=Homo sapiens OX=9606 GN=SQOR PE=1 SV=1	3	2	0.0045	1	873.395	3490.56	3490.55	0.77	0.00067	26	MS2	0	-40	247	11031	01_TK_THP-1_ADPr_FAIMS-40-50-60V_inSource_34V.raw	1	0.0004066	0.003067
AKFEELNMDLFR	[R].AkFEELNmDLFR.[S]	Sequest HT (B2)	Unambiguous	HCD	High	K2(ADP-Ribosyl); M8(Oxidation)	K2(ADP-Ribosyl): 99.43	1.08	66.5895	3	P11021	Endoplasmic reticulum chaperone BiP OS=Homo sapiens OX=9606 GN=HSPA5 PE=1 SV=2	2	1	0.3148	1	690.607	2069.81	2069.81	-0.28	-0.00019	26	MS2	37.1137	-60	247	10703	01_TK_THP-1_ADPr_FAIMS-40-50-60V_inSource_34V.raw	1	0.0004066	0.01027
SIYGEKFEDENFILK	[K].SIYGEkFEDENFILK.[H]	Sequest HT (B2)	Unambiguous	HCD	High	K6(ADP-Ribosyl)	S1(ADP-Ribosyl): 33.26; E5(ADP-Ribosyl): 33.26; K6(ADP-Ribosyl): 33.26	1.26	70.0715	3	P62937	Peptidyl-prolyl cis-trans isomerase A OS=Homo sapiens OX=9606 GN=PPIA PE=1 SV=2	5	1	0.0317	1	791.663	2372.98	2372.97	1.22	0.00096	26	MS2	15.0225	-60	247	11349	01_TK_THP-1_ADPr_FAIMS-40-50-60V_inSource_34V.raw	1	0.0004066	0.001792
GDLGIEIPAEKVFLAQK	[R].GDLGIEIPAeKVFLAQK.[M]	Sequest HT (B2)	Unambiguous	HCD	High	E10(ADP-Ribosyl)	E10(ADP-Ribosyl): 50; K11(ADP-Ribosyl): 50	1.03	74.4242	3	P14618	Pyruvate kinase PKM OS=Homo sapiens OX=9606 GN=PKM PE=1 SV=4	10	1	0.3398	1	790.366	2369.08	2369.08	0.63	0.0005	26	MS2	0	-60	247	12187	01_TK_THP-1_ADPr_FAIMS-40-50-60V_inSource_34V.raw	1	0.0004066	0.007017
EKYGKDATNVGDEGGFAPNILENKEGLELLK	[K].EKYGKdATNVGDEGGFAPNILENKEGLELLK.[T]	Sequest HT (B2)	Unambiguous	HCD	High	D6(ADP-Ribosyl)	Y3(ADP-Ribosyl): 19.88; K5(ADP-Ribosyl): 19.88; D6(ADP-Ribosyl): 19.88; T8(ADP-Ribosyl): 19.88; D12(ADP-Ribosyl): 19.88	1.67	69.5472	4	P06733	Alpha-enolase OS=Homo sapiens OX=9606 GN=ENO1 PE=1 SV=2	3	3	0.006	1	973.198	3889.77	3889.76	3.47	0.00338	26	MS2	0	-50	247	11248	01_TK_THP-1_ADPr_FAIMS-40-50-60V_inSource_34V.raw	1	0.0004066	0.004237
VAPEEHPVLLTEAPLNPK	[R].VAPeEHPVLLTEAPLNPK.[A]	Sequest HT (B2)	Unambiguous	HCD	High	E4(ADP-Ribosyl)	T11(ADP-Ribosyl): 100	1.08	61.1021	3	P60709	Actin, cytoplasmic 1 OS=Homo sapiens OX=9606 GN=ACTB PE=1 SV=1	14	0	0.0093	1	832.38	2495.13	2495.13	0.57	0.00047	26	MS2	1.90504	-60	247	9731	01_TK_THP-1_ADPr_FAIMS-40-50-60V_inSource_34V.raw	1	0.0004066	0.01183
LIGDAAKNQLTSNPENTVFDAK	[R].LIGDAAkNQLTSNPENTVFDAK.[R]	Sequest HT (B2)	Unambiguous	HCD	High	K7(ADP-Ribosyl)	K7(ADP-Ribosyl): 25; T11(ADP-Ribosyl): 25; S12(ADP-Ribosyl): 25; T17(ADP-Ribosyl): 25	3.01	61.6478	3	P11021	Endoplasmic reticulum chaperone BiP OS=Homo sapiens OX=9606 GN=HSPA5 PE=1 SV=2	3	1	0.01	1	963.092	2887.26	2887.25	2.32	0.00223	26	MS2	0	-50	247	9827	01_TK_THP-1_ADPr_FAIMS-40-50-60V_inSource_34V.raw	1	0.0004066	2.925e-06
LIGDAAKNQLTSNPENTVFDAK	[R].LIGdAAKNQLTSNPENTVFDAK.[R]	Sequest HT (B2)	Unambiguous	HCD	High	D4(ADP-Ribosyl)	K7(ADP-Ribosyl): 25; T11(ADP-Ribosyl): 25; S12(ADP-Ribosyl): 25; T17(ADP-Ribosyl): 25	2.93	61.6768	3	P11021	Endoplasmic reticulum chaperone BiP OS=Homo sapiens OX=9606 GN=HSPA5 PE=1 SV=2	3	1	0.0034	1	963.092	2887.26	2887.25	2.38	0.00229	26	MS2	3.37561	-40	247	9832	01_TK_THP-1_ADPr_FAIMS-40-50-60V_inSource_34V.raw	1	0.0004066	1.849e-05
SSKELLLQPVTISR	[R].SsKELLLQPVTISR.[N]	Sequest HT (B2)	Unambiguous	HCD	High	S2(ADP-Ribosyl)	S1(ADP-Ribosyl): 19.98; S2(ADP-Ribosyl): 19.98; K3(ADP-Ribosyl): 19.98; T11(ADP-Ribosyl): 19.98; S13(ADP-Ribosyl): 19.98	1.96	60.8846	3	P59998	Actin-related protein 2/3 complex subunit 4 OS=Homo sapiens OX=9606 GN=ARPC4 PE=1 SV=3	6	1	0.1173	1	704.664	2111.98	2111.98	0.2	0.00014	26	MS2	14.8989	-60	247	9694	01_TK_THP-1_ADPr_FAIMS-40-50-60V_inSource_34V.raw	1	0.0004066	0.005968
LIGDAAKNQVALNPQNTVFDAK	[R].LIGDAAkNQVALNPQNTVFDAK.[R]	Sequest HT (B2)	Unambiguous	HCD	High	K7(ADP-Ribosyl)	K7(ADP-Ribosyl): 49.81; T17(ADP-Ribosyl): 49.81	1.92	64.5091	3	A0A0G2JIW1	Heat shock 70 kDa protein 1B OS=Homo sapiens OX=9606 GN=HSPA1B PE=1 SV=1	3	1	0.0156	1	956.772	2868.3	2868.3	1.95	0.00187	26	MS2	0	-40	247	10329	01_TK_THP-1_ADPr_FAIMS-40-50-60V_inSource_34V.raw	1	0.0004066	0.001379
LIGDAAKNQVALNPQNTVFDAK	[R].LIGDAAkNQVALNPQNTVFDAK.[R]	Sequest HT (B2)	Unambiguous	HCD	High	K7(ADP-Ribosyl)	D4(ADP-Ribosyl): 33.33; K7(ADP-Ribosyl): 33.33; T17(ADP-Ribosyl): 33.33	2.04	64.5331	3	A0A0G2JIW1	Heat shock 70 kDa protein 1B OS=Homo sapiens OX=9606 GN=HSPA1B PE=1 SV=1	3	1	0.6961	1	956.772	2868.3	2868.3	2.21	0.00211	26	MS2	0	-50	247	10333	01_TK_THP-1_ADPr_FAIMS-40-50-60V_inSource_34V.raw	1	0.0004066	0.002029
YGKDATNVGDEGGFAPNILENK	[K].YGkDATNVGDEGGFAPNILENK.[E]	Sequest HT (B2)	Unambiguous	HCD	High	K3(ADP-Ribosyl)	Y1(ADP-Ribosyl): 25; K3(ADP-Ribosyl): 25; D4(ADP-Ribosyl): 25; T6(ADP-Ribosyl): 25	1.76	62.3081	3	P06733	Alpha-enolase OS=Homo sapiens OX=9606 GN=ENO1 PE=1 SV=2	3	1	0.0057	1	950.729	2850.17	2850.17	1.91	0.00182	26	MS2	0	-50	247	9941	01_TK_THP-1_ADPr_FAIMS-40-50-60V_inSource_34V.raw	1	0.0004066	0.002478
YGKDATNVGDEGGFAPNILENK	[K].yGKDATNVGDEGGFAPNILENK.[E]	Sequest HT (B2)	Unambiguous	HCD	High	Y1(ADP-Ribosyl)	Y1(ADP-Ribosyl): 25; K3(ADP-Ribosyl): 25; D4(ADP-Ribosyl): 25; T6(ADP-Ribosyl): 25	1.59	62.3808	3	P06733	Alpha-enolase OS=Homo sapiens OX=9606 GN=ENO1 PE=1 SV=2	3	1	0.2201	1	950.727	2850.17	2850.17	0.56	0.00054	26	MS2	0	-60	247	9953	01_TK_THP-1_ADPr_FAIMS-40-50-60V_inSource_34V.raw	1	0.0004066	0.0009609
SKGGVVGIKVDKGVVPLAGTNGETTTQGLDGLSER	[K].SKGGVVGIKVDkGVVPLAGTNGETTTQGLDGLSER.[C]	Sequest HT (B2)	Unambiguous	HCD	High	K12(ADP-Ribosyl)	S1(ADP-Ribosyl): 9.98; K9(ADP-Ribosyl): 9.98; D11(ADP-Ribosyl): 9.98; K12(ADP-Ribosyl): 9.98; T20(ADP-Ribosyl): 9.98; E23(ADP-Ribosyl): 9.98; T24(ADP-Ribosyl): 9.98; T25(ADP-Ribosyl): 9.98; T26(ADP-Ribosyl): 9.98; S33(ADP-Ribosyl): 9.98	1.28	62.5789	4	P04075	Fructose-bisphosphate aldolase A OS=Homo sapiens OX=9606 GN=ALDOA PE=1 SV=2	9	3	0.0391	1	995.982	3980.91	3980.9	1.74	0.00173	26	MS2	8.28213	-50	247	9986	01_TK_THP-1_ADPr_FAIMS-40-50-60V_inSource_34V.raw	1	0.0004066	0.01969
VDATEESDLAQQYGVRGYPTIK	[K].VDATEESDLAQQYGVrGYPTIK.[F]	Sequest HT (B2)	Unambiguous	HCD	High	R16(ADP-Ribosyl)	T4(ADP-Ribosyl): 19.85; S7(ADP-Ribosyl): 19.85; Y13(ADP-Ribosyl): 19.85; R16(ADP-Ribosyl): 19.85; T20(ADP-Ribosyl): 19.85	0.93	62.6761	3	H7BZ94	Protein disulfide-isomerase OS=Homo sapiens OX=9606 GN=P4HB PE=1 SV=2	23	1	0.0215	1	994.428	2981.27	2981.26	2.97	0.00295	26	MS2	0	-40	247	10003	01_TK_THP-1_ADPr_FAIMS-40-50-60V_inSource_34V.raw	1	0.0004066	0.007311
KASGPPVSELITK	[R].kASGPPVSELITK.[A]	Sequest HT (B2)	Unambiguous	HCD	High	K1(ADP-Ribosyl)	S3(ADP-Ribosyl): 33.29; S8(ADP-Ribosyl): 33.29; T12(ADP-Ribosyl): 33.29	2.61	44.9874	3	P10412	Histone H1.4 OS=Homo sapiens OX=9606 GN=H1-4 PE=1 SV=2	3	1	0.1264	1	623.28	1867.82	1867.82	0.12	7e-05	26	MS2	25.1295	-60	247	6936	01_TK_THP-1_ADPr_FAIMS-40-50-60V_inSource_34V.raw	1	0.0004066	0.0003605
KQPPVSPGTALVGSQKEPSEVPTPK	[R].kQPPVSPGTALVGSQKEPSEVPTPK.[R]	Sequest HT (B2)	Unambiguous	HCD	High	K1(ADP-Ribosyl)	S6(ADP-Ribosyl): 20; T9(ADP-Ribosyl): 20; S14(ADP-Ribosyl): 20; S19(ADP-Ribosyl): 20; T23(ADP-Ribosyl): 20	1.64	45.0033	4	P17096	High mobility group protein HMG-I/HMG-Y OS=Homo sapiens OX=9606 GN=HMGA1 PE=1 SV=3	2	2	0.3963	1	775.618	3099.45	3099.44	1.56	0.00121	26	MS2	4.7832	-40	247	6939	01_TK_THP-1_ADPr_FAIMS-40-50-60V_inSource_34V.raw	1	0.0004066	0.007148
KQPPVSPGTALVGSQKEPSEVPTPK	[R].kQPPVSPGTALVGSQKEPSEVPTPK.[R]	Sequest HT (B2)	Unambiguous	HCD	High	K1(ADP-Ribosyl)	S6(ADP-Ribosyl): 20; T9(ADP-Ribosyl): 20; S14(ADP-Ribosyl): 20; S19(ADP-Ribosyl): 20; T23(ADP-Ribosyl): 20	1.5	45.0259	4	P17096	High mobility group protein HMG-I/HMG-Y OS=Homo sapiens OX=9606 GN=HMGA1 PE=1 SV=3	2	2	0.4467	1	775.617	3099.45	3099.44	1.24	0.00096	26	MS2	19.3366	-50	247	6943	01_TK_THP-1_ADPr_FAIMS-40-50-60V_inSource_34V.raw	1	0.0004066	0.005403
IMGPNYTPGKKEDLYLKPIQR	[R].ImGPNYTPGkKEDLYLKPIQR.[T]	Sequest HT (B2)	Unambiguous	HCD	High	M2(Oxidation); K10(ADP-Ribosyl)	K10(ADP-Ribosyl): 49.3; K11(ADP-Ribosyl): 49.3	1.18	45.3675	4	P13639	Elongation factor 2 OS=Homo sapiens OX=9606 GN=EEF2 PE=1 SV=4	1	2	0.0508	1	755.352	3018.39	3018.38	1.21	0.00092	26	MS2	33.2775	-60	247	7001	01_TK_THP-1_ADPr_FAIMS-40-50-60V_inSource_34V.raw	1	0.0004066	0.006664
KASGPPVSELITK	[R].kASGPPVSELITK.[A]	Sequest HT (B2)	Unambiguous	HCD	High	K1(ADP-Ribosyl)	S3(ADP-Ribosyl): 33.28; S8(ADP-Ribosyl): 33.28; T12(ADP-Ribosyl): 33.28	2.18	45.6364	3	P10412	Histone H1.4 OS=Homo sapiens OX=9606 GN=H1-4 PE=1 SV=2	3	1	0.0413	1	623.28	1867.82	1867.82	0.41	0.00026	26	MS2	15.9683	-50	247	7053	01_TK_THP-1_ADPr_FAIMS-40-50-60V_inSource_34V.raw	1	0.0004066	3.011e-05
IMGPNYTPGKKEDLYLKPIQR	[R].ImGPNYTPGKkEDLYLKPIQR.[T]	Sequest HT (B2)	Unambiguous	HCD	High	M2(Oxidation); K11(ADP-Ribosyl)	T7(ADP-Ribosyl): 19.93; K10(ADP-Ribosyl): 19.93; K11(ADP-Ribosyl): 19.93; E12(ADP-Ribosyl): 19.93; D13(ADP-Ribosyl): 19.93	0.83	45.6408	4	P13639	Elongation factor 2 OS=Homo sapiens OX=9606 GN=EEF2 PE=1 SV=4	1	2	0.012	1	755.353	3018.39	3018.38	2.18	0.00165	26	MS2	3.2073	-50	247	7054	01_TK_THP-1_ADPr_FAIMS-40-50-60V_inSource_34V.raw	1	0.0004066	0.007814
KQPPVSPGTALVGSQKEPSEVPTPK	[R].KQPPVSPGTALVGsQKEPSEVPTPK.[R]	Sequest HT (B2)	Unambiguous	HCD	High	S14(ADP-Ribosyl)	S6(ADP-Ribosyl): 20; T9(ADP-Ribosyl): 20; S14(ADP-Ribosyl): 20; S19(ADP-Ribosyl): 20; T23(ADP-Ribosyl): 20	2.38	43.9247	4	P17096	High mobility group protein HMG-I/HMG-Y OS=Homo sapiens OX=9606 GN=HMGA1 PE=1 SV=3	2	2	0.021	1	775.617	3099.45	3099.44	1.32	0.00103	26	MS2	31.2377	-60	247	6750	01_TK_THP-1_ADPr_FAIMS-40-50-60V_inSource_34V.raw	1	0.0004066	6.548e-05
KQPPVSPGTALVGSQKEPSEVPTPK	[R].KQPPVSPGTALVGsQKEPSEVPTPK.[R]	Sequest HT (B2)	Unambiguous	HCD	High	S14(ADP-Ribosyl)	S6(ADP-Ribosyl): 19.98; T9(ADP-Ribosyl): 19.98; S14(ADP-Ribosyl): 19.98; S19(ADP-Ribosyl): 19.98; T23(ADP-Ribosyl): 19.98	2.58	43.9561	4	P17096	High mobility group protein HMG-I/HMG-Y OS=Homo sapiens OX=9606 GN=HMGA1 PE=1 SV=3	2	2	0.0116	1	775.619	3099.46	3099.44	3.76	0.00292	26	MS2	24.807	-50	247	6755	01_TK_THP-1_ADPr_FAIMS-40-50-60V_inSource_34V.raw	1	0.0004066	6.99e-05
VPTISINKTDGCHAYLSK	[K].VPTISINkTDGcHAYLSK.[N]	Sequest HT (B2)	Unambiguous	HCD	High	K8(ADP-Ribosyl); C12(Carbamidomethyl)	T3(ADP-Ribosyl): 19.97; S5(ADP-Ribosyl): 19.97; K8(ADP-Ribosyl): 19.97; T9(ADP-Ribosyl): 19.97; S17(ADP-Ribosyl): 19.97	1.04	44.0651	3	Q01518	Adenylyl cyclase-associated protein 1 OS=Homo sapiens OX=9606 GN=CAP1 PE=1 SV=5	2	1	0.0288	1	849.035	2545.09	2545.08	3.18	0.0027	26	MS2	1.28854	-50	247	6773	01_TK_THP-1_ADPr_FAIMS-40-50-60V_inSource_34V.raw	1	0.0004066	0.005562
KQPPVSPGTALVGSQKEPSEVPTPK	[R].KQPPVSPGTALVGsQKEPSEVPTPK.[R]	Sequest HT (B2)	Unambiguous	HCD	High	S14(ADP-Ribosyl)	S6(ADP-Ribosyl): 16.65; T9(ADP-Ribosyl): 16.65; S14(ADP-Ribosyl): 16.65; K16(ADP-Ribosyl): 16.65; S19(ADP-Ribosyl): 16.65; T23(ADP-Ribosyl): 16.65	1.44	44.1204	3	P17096	High mobility group protein HMG-I/HMG-Y OS=Homo sapiens OX=9606 GN=HMGA1 PE=1 SV=3	2	2	0.0069	1	1033.82	3099.45	3099.44	2.69	0.00277	26	MS2	0	-50	247	6782	01_TK_THP-1_ADPr_FAIMS-40-50-60V_inSource_34V.raw	1	0.0004066	0.002377
VPTISINKTDGCHAYLSK	[K].VPTISINkTDGcHAYLSK.[N]	Sequest HT (B2)	Unambiguous	HCD	High	K8(ADP-Ribosyl); C12(Carbamidomethyl)	T3(ADP-Ribosyl): 24.96; S5(ADP-Ribosyl): 24.96; T9(ADP-Ribosyl): 24.96; S17(ADP-Ribosyl): 24.96	0.9	44.1427	3	Q01518	Adenylyl cyclase-associated protein 1 OS=Homo sapiens OX=9606 GN=CAP1 PE=1 SV=5	2	1	0.0889	1	849.034	2545.09	2545.08	1.6	0.00136	26	MS2	2.20984	-60	247	6786	01_TK_THP-1_ADPr_FAIMS-40-50-60V_inSource_34V.raw	1	0.0004066	0.0008249
VPTISINKTDGCHAYLSK	[K].VPTISINkTDGcHAYLSK.[N]	Sequest HT (B2)	Unambiguous	HCD	High	K8(ADP-Ribosyl); C12(Carbamidomethyl)	S17(ADP-Ribosyl): 97.15	1.07	44.3025	4	Q01518	Adenylyl cyclase-associated protein 1 OS=Homo sapiens OX=9606 GN=CAP1 PE=1 SV=5	2	1	0.0093	1	637.027	2545.09	2545.08	0.83	0.00053	26	MS2	27.6658	-60	247	6812	01_TK_THP-1_ADPr_FAIMS-40-50-60V_inSource_34V.raw	1	0.0004066	0.003193
HQEGEIFDTEKEKYEITEQR	[R].HQEGEIFDTEkEKYEITEQR.[K]	Sequest HT (B2)	Unambiguous	HCD	High	K11(ADP-Ribosyl)	T9(ADP-Ribosyl): 14.27; K11(ADP-Ribosyl): 14.27; E12(ADP-Ribosyl): 14.27; K13(ADP-Ribosyl): 14.27; Y14(ADP-Ribosyl): 14.27; E15(ADP-Ribosyl): 14.27; T17(ADP-Ribosyl): 14.27	0.94	44.4113	4	Q02878	60S ribosomal protein L6 OS=Homo sapiens OX=9606 GN=RPL6 PE=1 SV=3	1	2	0.0106	1	763.318	3050.25	3050.25	2.09	0.00159	26	MS2	8.7684	-60	247	6830	01_TK_THP-1_ADPr_FAIMS-40-50-60V_inSource_34V.raw	1	0.0004066	0.0001555
SAAETVTKGGIMLPEK	[R].SAAETVTkGGImLPEK.[S]	Sequest HT (B2)	Unambiguous	HCD	High	K8(ADP-Ribosyl); M12(Oxidation)	S1(ADP-Ribosyl): 25; T5(ADP-Ribosyl): 25; T7(ADP-Ribosyl): 25; K8(ADP-Ribosyl): 25	1.49	44.5265	3	B8ZZL8	10 kDa heat shock protein, mitochondrial OS=Homo sapiens OX=9606 GN=HSPE1 PE=1 SV=1	3	1	0.0336	1	730.314	2188.93	2188.92	1.59	0.00116	26	MS2	46.8637	-60	247	6849	01_TK_THP-1_ADPr_FAIMS-40-50-60V_inSource_34V.raw	1	0.0004066	0.003127
KATGPPVSELITK	[R].kATGPPVSELITK.[A]	Sequest HT (B2)	Unambiguous	HCD	High	K1(ADP-Ribosyl)	T3(ADP-Ribosyl): 33.29; S8(ADP-Ribosyl): 33.29; T12(ADP-Ribosyl): 33.29	2.49	46.8734	3	P16401	Histone H1.5 OS=Homo sapiens OX=9606 GN=H1-5 PE=1 SV=3	1	1	0.1727	1	627.952	1881.84	1881.84	0.69	0.00043	26	MS2	47.1684	-50	247	7296	01_TK_THP-1_ADPr_FAIMS-40-50-60V_inSource_34V.raw	1	0.0004066	7.623e-05
ELNITAAKEIEVGGGRK	[R].ELNITAAkEIEVGGGRK.[A]	Sequest HT (B2)	Unambiguous	HCD	High	K8(ADP-Ribosyl)	T5(ADP-Ribosyl): 98.26	1.23	47.1801	3	P62081	40S ribosomal protein S7 OS=Homo sapiens OX=9606 GN=RPS7 PE=1 SV=1	2	2	0.1382	1	776.023	2326.05	2326.05	2.96	0.00229	26	MS2	7.60274	-50	247	7355	01_TK_THP-1_ADPr_FAIMS-40-50-60V_inSource_34V.raw	1	0.0004066	0.01281
NKEEAAEYAKLLAK	[K].NKEEAAEYAkLLAK.[R]	Sequest HT (B2)	Unambiguous	HCD	High	K10(ADP-Ribosyl)	E7(ADP-Ribosyl): 33.33; Y8(ADP-Ribosyl): 33.33; K10(ADP-Ribosyl): 33.33	0.62	45.9946	3	A2A3R5	40S ribosomal protein S6 OS=Homo sapiens OX=9606 GN=RPS6 PE=1 SV=1	2	2	0.0484	1	706.977	2118.92	2118.91	1.44	0.00102	26	MS2	31.6719	-50	247	7123	01_TK_THP-1_ADPr_FAIMS-40-50-60V_inSource_34V.raw	1	0.0004066	0.01213
KATGPPVSELITK	[R].kATGPPVSELITK.[A]	Sequest HT (B2)	Unambiguous	HCD	High	K1(ADP-Ribosyl)	T3(ADP-Ribosyl): 33.28; S8(ADP-Ribosyl): 33.28; T12(ADP-Ribosyl): 33.28	1.83	46.3636	3	P16401	Histone H1.5 OS=Homo sapiens OX=9606 GN=H1-5 PE=1 SV=3	1	1	0.1311	1	627.952	1881.84	1881.84	0.59	0.00037	26	MS2	34.2329	-60	247	7193	01_TK_THP-1_ADPr_FAIMS-40-50-60V_inSource_34V.raw	1	0.0004066	0.007521
MKEIAEAYLGK	[K].mkEIAEAYLGK.[TA-]	Sequest HT (B2)	Unambiguous	HCD	High	M1(Oxidation); K2(ADP-Ribosyl)	K2(ADP-Ribosyl): 99.67	1.49	40.8809	3	P11142	Heat shock cognate 71 kDa protein OS=Homo sapiens OX=9606 GN=HSPA8 PE=1 SV=1	10	1	0.2148	1	603.911	1809.72	1809.72	1.13	0.00068	26	MS2	31.617	-60	247	6222	01_TK_THP-1_ADPr_FAIMS-40-50-60V_inSource_34V.raw	1	0.0004066	0.0003871
AVEHINKTIAPALVSK	[K].AVEHINkTIAPALVSK.[K]	Sequest HT (B2)	Unambiguous	HCD	High	K7(ADP-Ribosyl)	T8(ADP-Ribosyl): 50; S15(ADP-Ribosyl): 50	1.8	40.931	3	P06733	Alpha-enolase OS=Homo sapiens OX=9606 GN=ENO1 PE=1 SV=2	6	1	0.0667	1	744.689	2232.05	2232.05	2.61	0.00194	26	MS2	2.72525	-60	247	6230	01_TK_THP-1_ADPr_FAIMS-40-50-60V_inSource_34V.raw	1	0.0004066	0.01325
SGKYDLDFKSPDDPSR	[R].SGkYDLDFKSPDDPSR.[Y]	Sequest HT (B2)	Unambiguous	HCD	High	K3(ADP-Ribosyl)	S1(ADP-Ribosyl): 33.27; S10(ADP-Ribosyl): 33.27; S15(ADP-Ribosyl): 33.27	2.01	41.3877	3	P06733	Alpha-enolase OS=Homo sapiens OX=9606 GN=ENO1 PE=1 SV=2	3	2	0.0149	1	789.978	2367.92	2367.92	1.76	0.00139	26	MS2	9.26116	-60	247	6312	01_TK_THP-1_ADPr_FAIMS-40-50-60V_inSource_34V.raw	1	0.0004066	0.002934
YQKSTELLIR	[R].yQKSTELLIR.[K]	Sequest HT (B2)	Unambiguous	HCD	High	Y1(ADP-Ribosyl)	S4(ADP-Ribosyl): 49.7; T5(ADP-Ribosyl): 49.7	0.55	40.8403	2	P84243; Q5TEC6	Histone H3.3 OS=Homo sapiens OX=9606 GN=H3-3A PE=1 SV=2;Histone HIST2H3PS2 OS=Homo sapiens OX=9606 GN=H3-2 PE=1 SV=1	12	1	0.2545	1	896.392	1791.78	1791.77	3.47	0.00311	26	MS2	0	-40	247	6215	01_TK_THP-1_ADPr_FAIMS-40-50-60V_inSource_34V.raw	2	0.0004066	0.002109
VDFNVPMKNNQITNNQR	[R].VDFNVPmkNNQITNNQR.[I]	Sequest HT (B2)	Unambiguous	HCD	High	M7(Oxidation); K8(ADP-Ribosyl)	T13(ADP-Ribosyl): 100	1.78	40.8224	3	P00558	Phosphoglycerate kinase 1 OS=Homo sapiens OX=9606 GN=PGK1 PE=1 SV=3	1	1	0.1742	1	863.693	2589.06	2589.06	1.99	0.00172	26	MS2	11.5938	-60	247	6212	01_TK_THP-1_ADPr_FAIMS-40-50-60V_inSource_34V.raw	1	0.0004066	0.000236
VDFNVPMKNNQITNNQR	[R].VDFNVPmkNNQITNNQR.[I]	Sequest HT (B2)	Unambiguous	HCD	High	M7(Oxidation); K8(ADP-Ribosyl)	T13(ADP-Ribosyl): 100	1.51	40.8005	3	P00558	Phosphoglycerate kinase 1 OS=Homo sapiens OX=9606 GN=PGK1 PE=1 SV=3	1	1	0.1987	1	863.694	2589.07	2589.06	3.4	0.00294	26	MS2	15.64	-50	247	6208	01_TK_THP-1_ADPr_FAIMS-40-50-60V_inSource_34V.raw	1	0.0004066	0.0003985
ETGVDLTKDNMALQR	[R].ETGVDLTkDNmALQR.[V]	Sequest HT (B2)	Unambiguous	HCD	High	K8(ADP-Ribosyl); M11(Oxidation)	T2(ADP-Ribosyl): 33.15; T7(ADP-Ribosyl): 33.15; K8(ADP-Ribosyl): 33.15	1.18	40.2562	3	A0A7I2V2G2	75 kDa glucose-regulated protein OS=Homo sapiens OX=9606 GN=HSPA9 PE=1 SV=1	6	1	0.0169	1	749.973	2247.9	2247.9	1.93	0.00145	26	MS2	80.6775	-60	247	6110	01_TK_THP-1_ADPr_FAIMS-40-50-60V_inSource_34V.raw	1	0.0004066	0.002235
VYVGNLGNNGNKTELER	[K].VYVGNLGNNGNkTELER.[A]	Sequest HT (B2)	Unambiguous	HCD	High	K12(ADP-Ribosyl)	T13(ADP-Ribosyl): 99.25	1.51	40.7097	3	A0A087X2D0	Serine/arginine-rich-splicing factor 3 OS=Homo sapiens OX=9606 GN=SRSF3 PE=1 SV=1	3	1	0.2053	1	806.677	2418.02	2418.01	2.11	0.0017	26	MS2	2.97557	-60	247	6192	01_TK_THP-1_ADPr_FAIMS-40-50-60V_inSource_34V.raw	1	0.0004066	0.01091
VYVGNLGNNGNKTELER	[K].VYVGNLGNNGNkTELER.[A]	Sequest HT (B2)	Unambiguous	HCD	High	K12(ADP-Ribosyl)	K12(ADP-Ribosyl): 50; T13(ADP-Ribosyl): 50	1.49	40.7962	3	A0A087X2D0	Serine/arginine-rich-splicing factor 3 OS=Homo sapiens OX=9606 GN=SRSF3 PE=1 SV=1	3	1	0.2081	1	806.678	2418.02	2418.01	3.09	0.00249	26	MS2	0	-50	247	6207	01_TK_THP-1_ADPr_FAIMS-40-50-60V_inSource_34V.raw	1	0.0004066	0.006317
QATKDAGTIAGLNVMR	[R].QATkDAGTIAGLNVmR.[I]	Sequest HT (B2)	Unambiguous	HCD	High	K4(ADP-Ribosyl); M15(Oxidation)	T3(ADP-Ribosyl): 33.24; K4(ADP-Ribosyl): 33.24; T8(ADP-Ribosyl): 33.24	1.54	41.7696	3	P11021	Endoplasmic reticulum chaperone BiP OS=Homo sapiens OX=9606 GN=HSPA5 PE=1 SV=2	3	1	0.0065	1	734.981	2202.93	2202.93	1.82	0.00134	26	MS2	49.6269	-50	247	6381	01_TK_THP-1_ADPr_FAIMS-40-50-60V_inSource_34V.raw	1	0.0004066	0.006236
RVTIMPKDIQLAR	[K].RVTImPkDIQLAR.[R]	Sequest HT (B2)	Unambiguous	HCD	High	M5(Oxidation); K7(ADP-Ribosyl)	T3(ADP-Ribosyl): 49.82; K7(ADP-Ribosyl): 49.82	0.65	42.2419	3	P84243	Histone H3.3 OS=Homo sapiens OX=9606 GN=H3-3A PE=1 SV=2	6	2	0.0462	1	699.991	2097.96	2097.96	1.14	0.0008	26	MS2	17.4215	-60	247	6466	01_TK_THP-1_ADPr_FAIMS-40-50-60V_inSource_34V.raw	1	0.0004066	0.008012
IIFVVGGPGSGKGTQCEK	[K].IIFVVGGPGsGKGTQcEK.[I]	Sequest HT (B2)	Unambiguous	HCD	High	S10(ADP-Ribosyl); C16(Carbamidomethyl)	S10(ADP-Ribosyl): 33.33; K12(ADP-Ribosyl): 33.33; T14(ADP-Ribosyl): 33.33	1.57	50.3994	3	P00568	Adenylate kinase isoenzyme 1 OS=Homo sapiens OX=9606 GN=AK1 PE=1 SV=3	2	1	0.0127	1	792.344	2375.02	2375.01	0.97	0.00076	26	MS2	7.39839	-60	247	7901	01_TK_THP-1_ADPr_FAIMS-40-50-60V_inSource_34V.raw	1	0.0004066	0.01734
LIGDAAKNQVAMNPTNTVFDAKR	[R].LIGDAAkNQVAmNPTNTVFDAKR.[L]	Sequest HT (B2)	Unambiguous	HCD	High	K7(ADP-Ribosyl); M12(Oxidation)	T15(ADP-Ribosyl): 49.89; T17(ADP-Ribosyl): 49.89	2.83	48.4861	3	P11142	Heat shock cognate 71 kDa protein OS=Homo sapiens OX=9606 GN=HSPA8 PE=1 SV=1	10	2	0.0071	1	1011.12	3031.35	3031.34	3.59	0.00362	26	MS2	4.19591	-40	247	7573	01_TK_THP-1_ADPr_FAIMS-40-50-60V_inSource_34V.raw	1	0.0004066	8.018e-07
LIGDAAKNQVAMNPTNTVFDAKR	[R].LIGDAAkNQVAmNPTNTVFDAKR.[L]	Sequest HT (B2)	Unambiguous	HCD	High	K7(ADP-Ribosyl); M12(Oxidation)	T15(ADP-Ribosyl): 49.9; T17(ADP-Ribosyl): 49.9	3.66	48.4996	4	P11142	Heat shock cognate 71 kDa protein OS=Homo sapiens OX=9606 GN=HSPA8 PE=1 SV=1	10	2	0.0055	1	758.593	3031.35	3031.34	3.62	0.00274	26	MS2	8.64272	-50	247	7575	01_TK_THP-1_ADPr_FAIMS-40-50-60V_inSource_34V.raw	1	0.0004066	2.437e-07
LIGDAAKNQVAMNPTNTVFDAKR	[R].LIGdAAKNQVAmNPTNTVFDAKR.[L]	Sequest HT (B2)	Unambiguous	HCD	High	D4(ADP-Ribosyl); M12(Oxidation)	T15(ADP-Ribosyl): 50; T17(ADP-Ribosyl): 50	2.87	48.504	3	P11142	Heat shock cognate 71 kDa protein OS=Homo sapiens OX=9606 GN=HSPA8 PE=1 SV=1	10	2	0.0209	1	1011.12	3031.35	3031.34	2.98	0.00301	26	MS2	4.73657	-50	247	7576	01_TK_THP-1_ADPr_FAIMS-40-50-60V_inSource_34V.raw	1	0.0004066	4.298e-07
LIGDAAKNQVAMNPTNTVFDAKR	[R].LIGdAAKNQVAmNPTNTVFDAKR.[L]	Sequest HT (B2)	Unambiguous	HCD	High	D4(ADP-Ribosyl); M12(Oxidation)	T15(ADP-Ribosyl): 49.9; T17(ADP-Ribosyl): 49.9	3.91	48.5175	4	P11142	Heat shock cognate 71 kDa protein OS=Homo sapiens OX=9606 GN=HSPA8 PE=1 SV=1	10	2	0.0205	1	758.591	3031.34	3031.34	1.37	0.00104	26	MS2	24.4116	-60	241.446	7578	01_TK_THP-1_ADPr_FAIMS-40-50-60V_inSource_34V.raw	1	0.0004066	1.905e-08
LIGDAAKNQVAMNPTNTVFDAKR	[R].LIGDAAkNQVAmNPTNTVFDAKR.[L]	Sequest HT (B2)	Unambiguous	HCD	High	K7(ADP-Ribosyl); M12(Oxidation)	T15(ADP-Ribosyl): 49.9; T17(ADP-Ribosyl): 49.9	3.55	48.5928	4	P11142	Heat shock cognate 71 kDa protein OS=Homo sapiens OX=9606 GN=HSPA8 PE=1 SV=1	10	2	0.0254	1	758.593	3031.35	3031.34	3.62	0.00274	26	MS2	6.12654	-40	247	7591	01_TK_THP-1_ADPr_FAIMS-40-50-60V_inSource_34V.raw	1	0.0004066	3.745e-07
DSQQKSLVMSGPYELK	[R].DSQQkSLVmSGPYELK.[A-]	Sequest HT (B2)	Unambiguous	HCD	High	K5(ADP-Ribosyl); M9(Oxidation)	S2(ADP-Ribosyl): 33.27; K5(ADP-Ribosyl): 33.27; S6(ADP-Ribosyl): 33.27	2.01	48.611	3	P01584	Interleukin-1 beta OS=Homo sapiens OX=9606 GN=IL1B PE=1 SV=2	2	1	0.0448	1	789.661	2366.97	2366.96	3.17	0.0025	26	MS2	0	-50	247	7594	01_TK_THP-1_ADPr_FAIMS-40-50-60V_inSource_34V.raw	1	0.0004066	0.0008063
SRKESYSVYVYKVLK	[R].SRKESYSVYVYkVLK.[Q]	Sequest HT (B2)	Unambiguous	HCD	High	K12(ADP-Ribosyl)	S1(ADP-Ribosyl): 20; S5(ADP-Ribosyl): 20; S7(ADP-Ribosyl): 20; Y11(ADP-Ribosyl): 20; K12(ADP-Ribosyl): 20	1.76	49.1964	4	Q5QNW6; O60814	Histone H2B type 2-F OS=Homo sapiens OX=9606 GN=H2BC18 PE=1 SV=3;Histone H2B type 1-K OS=Homo sapiens OX=9606 GN=H2BC12 PE=1 SV=3	11	3	0.0227	1	598.277	2390.09	2390.08	1.32	0.00079	26	MS2	36.8553	-60	247	7697	01_TK_THP-1_ADPr_FAIMS-40-50-60V_inSource_34V.raw	2	0.0004066	0.005008
KSDGIYIINLKR	[R].kSDGIYIINLKR.[T]	Sequest HT (B2)	Unambiguous	HCD	High	K1(ADP-Ribosyl)	S2(ADP-Ribosyl): 100	1.45	49.8904	3	P08865	40S ribosomal protein SA OS=Homo sapiens OX=9606 GN=RPSA PE=1 SV=4	4	2	0.1793	1	654.303	1960.89	1960.89	0.08	6e-05	26	MS2	56.0866	-50	247	7815	01_TK_THP-1_ADPr_FAIMS-40-50-60V_inSource_34V.raw	1	0.0004066	0.01601
IVAPGKGILAADESTGSIAKR	[R].IVAPGkGILAADESTGSIAKR.[L]	Sequest HT (B2)	Unambiguous	HCD	High	K6(ADP-Ribosyl)	K6(ADP-Ribosyl): 25; S14(ADP-Ribosyl): 25; T15(ADP-Ribosyl): 25; S17(ADP-Ribosyl): 25	0.84	48.9882	3	P04075	Fructose-bisphosphate aldolase A OS=Homo sapiens OX=9606 GN=ALDOA PE=1 SV=2	6	2	0.2619	1	865.749	2595.23	2595.22	3.88	0.00335	26	MS2	6.20921	-40	247	7661	01_TK_THP-1_ADPr_FAIMS-40-50-60V_inSource_34V.raw	1	0.0004066	0.01134
DSQQKSLVMSGPYELK	[R].DSQQkSLVmSGPYELK.[A-]	Sequest HT (B2)	Unambiguous	HCD	High	K5(ADP-Ribosyl); M9(Oxidation)	S2(ADP-Ribosyl): 24.97; K5(ADP-Ribosyl): 24.97; S6(ADP-Ribosyl): 24.97; S10(ADP-Ribosyl): 24.97	2.53	48.3592	3	P01584	Interleukin-1 beta OS=Homo sapiens OX=9606 GN=IL1B PE=1 SV=2	2	1	0.0751	1	789.66	2366.97	2366.96	1.94	0.00153	26	MS2	9.55936	-60	247	7552	01_TK_THP-1_ADPr_FAIMS-40-50-60V_inSource_34V.raw	1	0.0004066	0.001307
PGVTVKDVNQQEFVR	[-].PGVTVkDVNQQEFVR.[A]	Sequest HT (B2)	Unambiguous	HCD	High	K6(ADP-Ribosyl)	T4(ADP-Ribosyl): 49.83; K6(ADP-Ribosyl): 49.83	1.36	47.7524	3	M0R2L9	40S ribosomal protein S19 (Fragment) OS=Homo sapiens OX=9606 GN=RPS19 PE=1 SV=1	1	1	0.1103	1	752.995	2256.97	2256.97	1.29	0.00097	26	MS2	23.2303	-60	247	7452	01_TK_THP-1_ADPr_FAIMS-40-50-60V_inSource_34V.raw	1	0.0004066	0.01364
TLLGDGPVVTDPKAPNVVVTR	[K].TLLGDGPVVTDPkAPNVVVTR.[L]	Sequest HT (B2)	Unambiguous	HCD	High	K13(ADP-Ribosyl)	T1(ADP-Ribosyl): 24.92; T10(ADP-Ribosyl): 24.92; K13(ADP-Ribosyl): 24.92; T20(ADP-Ribosyl): 24.92	1.54	65.5049	3	H0YGX7	Rho GDP-dissociation inhibitor 2 (Fragment) OS=Homo sapiens OX=9606 GN=ARHGDIB PE=1 SV=1	5	1	0.1039	1	897.094	2689.27	2689.26	1.16	0.00104	26	MS2	0	-60	247	10505	01_TK_THP-1_ADPr_FAIMS-40-50-60V_inSource_34V.raw	1	0.0007289	0.0294
YGKDATNVGDEGGFAPNILENKEGLELLK	[K].YGkDATNVGDEGGFAPNILENKEGLELLK.[T]	Sequest HT (B2)	Unambiguous	HCD	High	K3(ADP-Ribosyl)	Y1(ADP-Ribosyl): 24.77; K3(ADP-Ribosyl): 24.77; D4(ADP-Ribosyl): 24.77; T6(ADP-Ribosyl): 24.77	0.99	71.7569	4	P06733	Alpha-enolase OS=Homo sapiens OX=9606 GN=ENO1 PE=1 SV=2	3	2	0.0101	1	908.912	3632.62	3632.62	1.46	0.00133	26	MS2	0	-50	247	11674	01_TK_THP-1_ADPr_FAIMS-40-50-60V_inSource_34V.raw	1	0.0007289	0.04873
KLSELLR	[K].kLSELLR.[Y]	Sequest HT (B2)	Unambiguous	HCD	High	K1(ADP-Ribosyl)	S3(ADP-Ribosyl): 100	0.55	42.4722	2	P07900	Heat shock protein HSP 90-alpha OS=Homo sapiens OX=9606 GN=HSP90AA1 PE=1 SV=5	2	1	0.0909	1	700.306	1399.61	1399.6	2.28	0.00159	26	MS2	21.455	-40	247	6504	01_TK_THP-1_ADPr_FAIMS-40-50-60V_inSource_34V.raw	1	0.0007289	0.03761
IKIIAPPER	[K].IkIIAPPER.[K]	Sequest HT (B2)	Unambiguous	HCD	High	K2(ADP-Ribosyl)	K2(ADP-Ribosyl): 100	0.87	42.7931	2	P60709; Q562R1	Actin, cytoplasmic 1 OS=Homo sapiens OX=9606 GN=ACTB PE=1 SV=1;Beta-actin-like protein 2 OS=Homo sapiens OX=9606 GN=ACTBL2 PE=1 SV=2	13	1	0.1034	1	789.362	1577.72	1577.71	3.09	0.00244	26	MS2	18.583	-40	247	6558	01_TK_THP-1_ADPr_FAIMS-40-50-60V_inSource_34V.raw	2	0.0007289	0.0423
AAYLQETGKPLDETLKK	[K].AAYLQETGKPLDETLkK.[A]	Sequest HT (B2)	Unambiguous	HCD	High	K16(ADP-Ribosyl)	T7(ADP-Ribosyl): 49.83; T14(ADP-Ribosyl): 49.83	1.39	42.9209	3	P04083	Annexin A1 OS=Homo sapiens OX=9606 GN=ANXA1 PE=1 SV=2	3	1	0.0216	1	816.039	2446.1	2446.09	2.98	0.00243	26	MS2	4.49168	-50	247	6580	01_TK_THP-1_ADPr_FAIMS-40-50-60V_inSource_34V.raw	1	0.0007289	0.04407
RKPDTIEVQQMK	[R].rKPDTIEVQQmK.[A]	Sequest HT (B2)	Unambiguous	HCD	High	R1(ADP-Ribosyl); M11(Oxidation)	R1(ADP-Ribosyl): 33.24; K2(ADP-Ribosyl): 33.24; T5(ADP-Ribosyl): 33.24	0.71	17.156	3	A0A2R8Y5S7; P26038	Radixin OS=Homo sapiens OX=9606 GN=RDX PE=1 SV=1;Moesin OS=Homo sapiens OX=9606 GN=MSN PE=1 SV=3	8	1	0.1408	1	677.287	2029.85	2029.85	1.33	0.0009	26	MS2	37.9767	-60	247	1959	01_TK_THP-1_ADPr_FAIMS-40-50-60V_inSource_34V.raw	2	0.0007289	0.03449
RRPENPKPQDGKETKAADPPAENSSAPEAEQGGAE	[R].RRPENPKPQDGKETKAADPPAENsSAPEAEQGGAE.[-]	Sequest HT (B2)	Selected	HCD	High	S24(ADP-Ribosyl)	T14(ADP-Ribosyl): 24.44; E22(ADP-Ribosyl): 24.44; S24(ADP-Ribosyl): 24.44; S25(ADP-Ribosyl): 24.44	0.56	19.6637	5	H0Y449	Y-box-binding protein 1 (Fragment) OS=Homo sapiens OX=9606 GN=YBX1 PE=1 SV=1	2	3	0	1	840.768	4199.81	4199.79	3.76	0.00316	26	MS2	22.3443	-40	247	2400	01_TK_THP-1_ADPr_FAIMS-40-50-60V_inSource_34V.raw	1	0.0007289	0.04488
SKGQVKEEGINKSEKR	[K].sKGQVKEEGINKSEKR.[M]	Sequest HT (B2)	Unambiguous	HCD	High	S1(ADP-Ribosyl)	S1(ADP-Ribosyl): 50; S13(ADP-Ribosyl): 50	1.66	6.8033	4	P09874	Poly [ADP-ribose] polymerase 1 OS=Homo sapiens OX=9606 GN=PARP1 PE=1 SV=4	2	4	0.0482	1	590.268	2358.05	2358.05	0.24	0.00014	26	MS2	15.6595	-50	247	203	01_TK_THP-1_ADPr_FAIMS-40-50-60V_inSource_34V.raw	1	0.0007289	0.04102
VAPEEHPVLLTEAPLNPKANR	[R].VAPEEHPVLLTEAPLNPkANR.[E]	Sequest HT (B2)	Unambiguous	HCD	High	K18(ADP-Ribosyl)	K18(ADP-Ribosyl): 98.76	1.69	51.9027	4	P60709	Actin, cytoplasmic 1 OS=Homo sapiens OX=9606 GN=ACTB PE=1 SV=1	12	1	0.0651	1	709.835	2836.32	2836.31	4	0.00284	26	MS2	5.94307	-40	247	8158	01_TK_THP-1_ADPr_FAIMS-40-50-60V_inSource_34V.raw	1	0.0007289	0.03287
IIFVVGGPGSGKGTQCEK	[K].IIFVVGGPGSGkGTQcEK.[I]	Sequest HT (B2)	Unambiguous	HCD	High	K12(ADP-Ribosyl); C16(Carbamidomethyl)	S10(ADP-Ribosyl): 33.33; K12(ADP-Ribosyl): 33.33; T14(ADP-Ribosyl): 33.33	1.5	50.4954	3	P00568	Adenylate kinase isoenzyme 1 OS=Homo sapiens OX=9606 GN=AK1 PE=1 SV=3	2	1	0.08	1	792.345	2375.02	2375.01	3.2	0.00253	26	MS2	1.04598	-50	247	7918	01_TK_THP-1_ADPr_FAIMS-40-50-60V_inSource_34V.raw	1	0.0007289	0.03046
LLQDFFNGKELNK	[K].LLQDFFNGkELNK.[S]	Sequest HT (B2)	Unambiguous	HCD	High	K9(ADP-Ribosyl)	K9(ADP-Ribosyl): 99.61	0.74	68.5915	3	P11142	Heat shock cognate 71 kDa protein OS=Homo sapiens OX=9606 GN=HSPA8 PE=1 SV=1	8	1	0.2027	1	702.97	2106.89	2106.89	0.53	0.00037	26	MS2	8.28986	-60	247	11068	01_TK_THP-1_ADPr_FAIMS-40-50-60V_inSource_34V.raw	1	0.0007289	0.02917
SMPIRKDDEVQVVR	[R].SmPIRKDdEVQVVR.[G]	Sequest HT (B2)	Unambiguous	HCD	High	M2(Oxidation); D8(ADP-Ribosyl)	S1(ADP-Ribosyl): 100	0.83	26.3596	3	P61254	60S ribosomal protein L26 OS=Homo sapiens OX=9606 GN=RPL26 PE=1 SV=1	7	2	0.1687	1	743.654	2228.95	2228.94	2.53	0.00188	26	MS2	5.34277	-60	247	3618	01_TK_THP-1_ADPr_FAIMS-40-50-60V_inSource_34V.raw	1	0.0007289	0.04699
TFIAIKPDGVQR	[R].TFIAIkPDGVQR.[G]	Sequest HT (B2)	Unambiguous	HCD	High	K6(ADP-Ribosyl)	T1(ADP-Ribosyl): 99.24	1.27	50.5151	3	P15531	Nucleoside diphosphate kinase A OS=Homo sapiens OX=9606 GN=NME1 PE=1 SV=1	10	0	0.2362	1	629.28	1885.83	1885.82	0.63	0.0004	26	MS2	20.386	-60	247	7921	01_TK_THP-1_ADPr_FAIMS-40-50-60V_inSource_34V.raw	1	0.0007289	0.04426
AWGGKKENLKAAQEEYVKR	[K].AWGGKKENLkAAQEEYVKR.[A]	Sequest HT (B2)	Unambiguous	HCD	High	K10(ADP-Ribosyl)	K5(ADP-Ribosyl): 25; K6(ADP-Ribosyl): 25; E7(ADP-Ribosyl): 25; K10(ADP-Ribosyl): 25	1.02	28.4762	4	P04075	Fructose-bisphosphate aldolase A OS=Homo sapiens OX=9606 GN=ALDOA PE=1 SV=2	5	4	0.1176	1	687.316	2746.24	2746.24	1.54	0.00106	26	MS2	5.33111	-60	247	4006	01_TK_THP-1_ADPr_FAIMS-40-50-60V_inSource_34V.raw	1	0.0007289	0.0386
ELEKTYSAKLDNAR	[K].ELEKTYSAkLDNAR.[Q]	Sequest HT (B2)	Selected	HCD	High	K9(ADP-Ribosyl)	K4(ADP-Ribosyl): 19.96; T5(ADP-Ribosyl): 19.96; Y6(ADP-Ribosyl): 19.96; S7(ADP-Ribosyl): 19.96; K9(ADP-Ribosyl): 19.96	0.6	27.9213	3	A0A6Q8PFJ0	Prelamin-A/C OS=Homo sapiens OX=9606 GN=LMNA PE=1 SV=1	12	2	0.05	1	726.976	2178.91	2178.91	1.57	0.00114	26	MS2	12.2034	-60	247	3910	01_TK_THP-1_ADPr_FAIMS-40-50-60V_inSource_34V.raw	1	0.0007289	0.02669
ISKEIGGDVQKHAEMVHTGLKLER	[K].ISKEIGGDVQkHAEmVHTGLKLER.[A]	Sequest HT (B2)	Unambiguous	HCD	High	K11(ADP-Ribosyl); M15(Oxidation)	S2(ADP-Ribosyl): 16.61; D8(ADP-Ribosyl): 16.61; K11(ADP-Ribosyl): 16.61; H12(ADP-Ribosyl): 16.61; E14(ADP-Ribosyl): 16.61; T18(ADP-Ribosyl): 16.61	0.77	39.2356	5	Q01518	Adenylyl cyclase-associated protein 1 OS=Homo sapiens OX=9606 GN=CAP1 PE=1 SV=5	10	3	0.0649	1	647.304	3232.49	3232.49	1.61	0.00104	26	MS2	13.023	-60	247	5927	01_TK_THP-1_ADPr_FAIMS-40-50-60V_inSource_34V.raw	1	0.0007289	0.03574
SGKKLEDGPKFLK	[R].SGkKLEDGPKFLK.[S]	Sequest HT (B2)	Unambiguous	HCD	High	K3(ADP-Ribosyl)	S1(ADP-Ribosyl): 99.99	0.64	26.9761	3	P68104	Elongation factor 1-alpha 1 OS=Homo sapiens OX=9606 GN=EEF1A1 PE=1 SV=1	6	3	0.0156	1	663.303	1987.89	1987.89	0.34	0.00023	26	MS2	18.0398	-50	247	3738	01_TK_THP-1_ADPr_FAIMS-40-50-60V_inSource_34V.raw	1	0.0007289	0.03936
KQPPKEPSEVPTPK	[R].kQPPKEPSEVPTPK.[R]	Sequest HT (B2)	Unambiguous	HCD	High	K1(ADP-Ribosyl)	S8(ADP-Ribosyl): 50; T12(ADP-Ribosyl): 50	1.28	21.4956	3	P17096-2	Isoform HMG-Y of High mobility group protein HMG-I/HMG-Y OS=Homo sapiens OX=9606 GN=HMGA1	1	2	0.2891	1	701.646	2102.92	2102.92	2.2	0.00154	26	MS2	24.4193	-50	247	2727	01_TK_THP-1_ADPr_FAIMS-40-50-60V_inSource_34V.raw	1	0.0007289	0.04576
TAWLDGKHVVFGK	[K].TAWLdGKHVVFGK.[V]	Sequest HT (B2)	Unambiguous	HCD	High	D5(ADP-Ribosyl)	T1(ADP-Ribosyl): 25; D5(ADP-Ribosyl): 25; K7(ADP-Ribosyl): 25; H8(ADP-Ribosyl): 25	0.63	53.4293	3	A0A7P0Z497	Peptidyl-prolyl cis-trans isomerase OS=Homo sapiens OX=9606 GN=PPIB PE=1 SV=1	3	1	0.0794	1	666.956	1998.85	1998.85	0.81	0.00054	26	MS2	30.4327	-60	247	8423	01_TK_THP-1_ADPr_FAIMS-40-50-60V_inSource_34V.raw	1	0.0007289	0.02348
TDLKKNRDYPLASK	[R].TDLkKNRDYPLASK.[D]	Sequest HT (B2)	Unambiguous	HCD	High	K4(ADP-Ribosyl)	T1(ADP-Ribosyl): 19.92; D2(ADP-Ribosyl): 19.92; K4(ADP-Ribosyl): 19.92; K5(ADP-Ribosyl): 19.92; S13(ADP-Ribosyl): 19.92	0.61	20.5598	3	A0A7I2YQK5; A0A3B3IRL5	Inosine-5'-monophosphate dehydrogenase OS=Homo sapiens OX=9606 GN=IMPDH2 PE=1 SV=1;Inosine-5'-monophosphate dehydrogenase (Fragment) OS=Homo sapiens OX=9606 GN=IMPDH1 PE=1 SV=1	15	3	0.0164	1	730.661	2189.97	2189.96	3.01	0.0022	26	MS2	15.8279	-60	247	2560	01_TK_THP-1_ADPr_FAIMS-40-50-60V_inSource_34V.raw	2	0.0007289	0.03229
AIFTGYYGKGKPVPTQGSR	[R].AIFTGYYGkGKPVPTQGSR.[K]	Sequest HT (B2)	Unambiguous	HCD	High	K9(ADP-Ribosyl)	T4(ADP-Ribosyl): 14.29; Y6(ADP-Ribosyl): 14.29; Y7(ADP-Ribosyl): 14.29; K9(ADP-Ribosyl): 14.29; K11(ADP-Ribosyl): 14.29; T15(ADP-Ribosyl): 14.29; S18(ADP-Ribosyl): 14.29	0.68	41.1991	3	P09543	2',3'-cyclic-nucleotide 3'-phosphodiesterase OS=Homo sapiens OX=9606 GN=CNP PE=1 SV=2	2	1	0.1471	1	856.718	2568.14	2568.13	2.64	0.00226	26	MS2	3.45522	-50	247	6278	01_TK_THP-1_ADPr_FAIMS-40-50-60V_inSource_34V.raw	1	0.0007289	0.03405
VIKDFMIQGGDFTRGDGTGGK	[R].VIkDFmIQGGDFTRGDGTGGK.[S]	Sequest HT (B2)	Unambiguous	HCD	High	K3(ADP-Ribosyl); M6(Oxidation)	K3(ADP-Ribosyl): 25; D4(ADP-Ribosyl): 25; T13(ADP-Ribosyl): 25; T18(ADP-Ribosyl): 25	0.96	50.3815	3	A0A7P0Z497	Peptidyl-prolyl cis-trans isomerase OS=Homo sapiens OX=9606 GN=PPIB PE=1 SV=1	3	2	0.1562	1	919.388	2756.15	2756.14	2.46	0.00226	26	MS2	8.29968	-50	247	7898	01_TK_THP-1_ADPr_FAIMS-40-50-60V_inSource_34V.raw	1	0.0007289	0.03481
ALQASALKAWGGKKENLK	[R].ALQASALkAWGGKKENLK.[A]	Sequest HT (B2)	Selected	HCD	High	K8(ADP-Ribosyl)	S5(ADP-Ribosyl): 50; K8(ADP-Ribosyl): 50	0.83	38.7296	4	P04075	Fructose-bisphosphate aldolase A OS=Homo sapiens OX=9606 GN=ALDOA PE=1 SV=2	5	3	0.012	1	614.296	2454.16	2454.16	1.11	0.00068	26	MS2	28.3295	-50	247	5841	01_TK_THP-1_ADPr_FAIMS-40-50-60V_inSource_34V.raw	1	0.0007289	0.02616
LVIQDKNKYNTPK	[R].LVIQDkNKYNTPK.[Y]	Sequest HT (B2)	Unambiguous	HCD	High	K6(ADP-Ribosyl)	K6(ADP-Ribosyl): 33.18; K8(ADP-Ribosyl): 33.18; T11(ADP-Ribosyl): 33.18	0.55	25.1967	3	P46777	60S ribosomal protein L5 OS=Homo sapiens OX=9606 GN=RPL5 PE=1 SV=3	3	2	0.1455	1	701.319	2101.94	2101.94	3.6	0.00252	26	MS2	26.0847	-50	247	3398	01_TK_THP-1_ADPr_FAIMS-40-50-60V_inSource_34V.raw	1	0.0007289	0.02945
TAMAAAKAPTKAAPK	[K].TAmAAAKAPtKAAPK.[Q]	Sequest HT (B2)	Unambiguous	HCD	High	M3(Oxidation); T10(ADP-Ribosyl)	T1(ADP-Ribosyl): 49.6; T10(ADP-Ribosyl): 49.6	0.71	11.7267	3	P83731	60S ribosomal protein L24 OS=Homo sapiens OX=9606 GN=RPL24 PE=1 SV=1	1	2	0.0563	1	662.292	1984.86	1984.86	0.3	0.0002	26	MS2	13.8259	-40	247	981	01_TK_THP-1_ADPr_FAIMS-40-50-60V_inSource_34V.raw	1	0.0007289	0.04687
SAAETVTKGGIMLPEKSQGK	[R].SAAETVTKGGImLPeKSQGK.[V]	Sequest HT (B2)	Unambiguous	HCD	High	M12(Oxidation); E15(ADP-Ribosyl)	S1(ADP-Ribosyl): 24.9; T5(ADP-Ribosyl): 24.9; T7(ADP-Ribosyl): 24.9; S17(ADP-Ribosyl): 24.9	0.68	34.0667	3	B8ZZL8	10 kDa heat shock protein, mitochondrial OS=Homo sapiens OX=9606 GN=HSPE1 PE=1 SV=1	3	2	0.0441	1	863.718	2589.14	2589.13	3.68	0.00317	26	MS2	3.01966	-40	247	5034	01_TK_THP-1_ADPr_FAIMS-40-50-60V_inSource_34V.raw	1	0.0007289	0.0437
LNKKVTAQDVRK	[K].LNkKVTAQDVRK.[E]	Sequest HT (B2)	Unambiguous	HCD	High	K3(ADP-Ribosyl)	K3(ADP-Ribosyl): 49.8; T6(ADP-Ribosyl): 49.8	0.99	11.9642	3	P26038	Moesin OS=Homo sapiens OX=9606 GN=MSN PE=1 SV=3	2	3	0.2323	1	647.638	1940.9	1940.9	0.94	0.00061	26	MS2	48.0846	-50	247	1022	01_TK_THP-1_ADPr_FAIMS-40-50-60V_inSource_34V.raw	1	0.0007289	0.02589
VGLQVVAVKAPGFGDNRK	[K].VGLQVVAVkAPGFGDNRK.[N]	Sequest HT (B2)	Unambiguous	HCD	High	K9(ADP-Ribosyl)	K9(ADP-Ribosyl): 100	1.18	55.6652	3	A0A7I2V599	60 kDa chaperonin OS=Homo sapiens OX=9606 GN=HSPD1 PE=1 SV=1	5	2	0.2712	1	799.378	2396.12	2396.12	2.06	0.00164	26	MS2	8.10169	-50	247	8800	01_TK_THP-1_ADPr_FAIMS-40-50-60V_inSource_34V.raw	1	0.0007289	0.03186
YAGKDGYNYTLSK	[K].YAGkDGYNYTLSK.[T]	Sequest HT (B2)	Unambiguous	HCD	High	K4(ADP-Ribosyl)	Y1(ADP-Ribosyl): 24.95; K4(ADP-Ribosyl): 24.95; T10(ADP-Ribosyl): 24.95; S12(ADP-Ribosyl): 24.95	0.57	33.7779	2	P31949	Protein S100-A11 OS=Homo sapiens OX=9606 GN=S100A11 PE=1 SV=2	1	1	0.1228	1	1010.89	2020.78	2020.77	3	0.00303	26	MS2	0	-40	247	4982	01_TK_THP-1_ADPr_FAIMS-40-50-60V_inSource_34V.raw	1	0.0007289	0.03854
LISQQKAFFAK	[K].LISQQkAFFAK.[M]	Sequest HT (B2)	Unambiguous	HCD	High	K6(ADP-Ribosyl)	S3(ADP-Ribosyl): 99.28	0.67	44.9167	3	Q99832	T-complex protein 1 subunit eta OS=Homo sapiens OX=9606 GN=CCT7 PE=1 SV=2	3	1	0.1045	1	607.938	1821.8	1821.8	0.39	0.00023	26	MS2	16.3855	-60	247	6922	01_TK_THP-1_ADPr_FAIMS-40-50-60V_inSource_34V.raw	1	0.0007289	0.0296
MKASGTLREYK	[-].mkASGTLREYK.[LV]	Sequest HT (B2)	Unambiguous	HCD	High	M1(Oxidation); K2(ADP-Ribosyl)	K2(ADP-Ribosyl): 33.33; S4(ADP-Ribosyl): 33.33; T6(ADP-Ribosyl): 33.33	1.09	15.1775	3	Q02543	60S ribosomal protein L18a OS=Homo sapiens OX=9606 GN=RPL18A PE=1 SV=2	3	2	0.5046	1	614.25	1840.73	1840.73	0.28	0.00017	26	MS2	14.6149	-50	247	1612	01_TK_THP-1_ADPr_FAIMS-40-50-60V_inSource_34V.raw	1	0.0007289	0.04937
TPKGPSSVEDIKAK	[K].tPKGPSSVEDIKAK.[M]	Sequest HT (B2)	Unambiguous	HCD	High	T1(ADP-Ribosyl)	T1(ADP-Ribosyl): 33.33; S6(ADP-Ribosyl): 33.33; S7(ADP-Ribosyl): 33.33	0.94	24.3244	3	E5RI98	Nucleophosmin OS=Homo sapiens OX=9606 GN=NPM1 PE=1 SV=2	7	2	0.0213	1	666.627	1997.87	1997.86	2.31	0.00154	26	MS2	10.4991	-60	247	3248	01_TK_THP-1_ADPr_FAIMS-40-50-60V_inSource_34V.raw	1	0.0007289	0.0295
TPKGPSSVEDIKAK	[K].tPKGPSSVEDIKAK.[M]	Sequest HT (B2)	Unambiguous	HCD	High	T1(ADP-Ribosyl)	T1(ADP-Ribosyl): 33.33; S6(ADP-Ribosyl): 33.33; S7(ADP-Ribosyl): 33.33	1.24	24.0771	3	E5RI98	Nucleophosmin OS=Homo sapiens OX=9606 GN=NPM1 PE=1 SV=2	7	2	0.3065	1	666.626	1997.86	1997.86	1.48	0.00099	26	MS2	10.7598	-50	247	3204	01_TK_THP-1_ADPr_FAIMS-40-50-60V_inSource_34V.raw	1	0.0007289	0.03284
THKNPALKAQSGPVR	[K].THkNPALKAQSGPVR.[-S]	Sequest HT (B2)	Unambiguous	HCD	High	K3(ADP-Ribosyl)	T1(ADP-Ribosyl): 50; S11(ADP-Ribosyl): 50	1.31	13.075	3	Q01518	Adenylyl cyclase-associated protein 1 OS=Homo sapiens OX=9606 GN=CAP1 PE=1 SV=5	3	2	0.0458	1	715.661	2144.97	2144.96	2.01	0.00143	26	MS2	7.19855	-50	247	1230	01_TK_THP-1_ADPr_FAIMS-40-50-60V_inSource_34V.raw	1	0.0007289	0.04208
IKIIAPPERK	[K].IkIIAPPERK.[Y]	Sequest HT (B2)	Unambiguous	HCD	High	K2(ADP-Ribosyl)	K2(ADP-Ribosyl): 100	1.8	32.5068	3	P60709; Q562R1	Actin, cytoplasmic 1 OS=Homo sapiens OX=9606 GN=ACTB PE=1 SV=1;Beta-actin-like protein 2 OS=Homo sapiens OX=9606 GN=ACTBL2 PE=1 SV=2	13	2	0.3778	1	569.274	1705.81	1705.81	0.43	0.00024	26	MS2	4.52372	-60	145.456	4751	01_TK_THP-1_ADPr_FAIMS-40-50-60V_inSource_34V.raw	2	0.0007289	0.02418
ALAAAGYDVEKNNSR	[K].ALAAAGYDVEkNNSR.[I]	Sequest HT (B2)	Unambiguous	HCD	High	K11(ADP-Ribosyl)	S14(ADP-Ribosyl): 97.11	1.25	31.7069	3	P10412	Histone H1.4 OS=Homo sapiens OX=9606 GN=H1-4 PE=1 SV=2	5	1	0.072	1	707.289	2119.85	2119.85	1.67	0.00118	26	MS2	42.2647	-60	232.007	4603	01_TK_THP-1_ADPr_FAIMS-40-50-60V_inSource_34V.raw	1	0.0007289	0.0466
GALQNIIPASTGAAKAVGK	[R].GALQNIIPASTGAAkAVGK.[V]	Sequest HT (B2)	Unambiguous	HCD	High	K15(ADP-Ribosyl)	S10(ADP-Ribosyl): 33.33; T11(ADP-Ribosyl): 33.33; K15(ADP-Ribosyl): 33.33	1.34	57.9213	3	P04406	Glyceraldehyde-3-phosphate dehydrogenase OS=Homo sapiens OX=9606 GN=GAPDH PE=1 SV=3	3	1	0.0672	1	770.031	2308.08	2308.07	2.19	0.00168	26	MS2	12.607	-50	247	9187	01_TK_THP-1_ADPr_FAIMS-40-50-60V_inSource_34V.raw	1	0.0007289	0.02968
KESPLLFKFR	[R].kESPLLFKFR.[A]	Sequest HT (B2)	Unambiguous	HCD	High	K1(ADP-Ribosyl)	S3(ADP-Ribosyl): 100	0.79	56.1095	3	P26038	Moesin OS=Homo sapiens OX=9606 GN=MSN PE=1 SV=3	2	2	0.0759	1	602.606	1805.8	1805.8	0.75	0.00045	26	MS2	40.3978	-50	247	8879	01_TK_THP-1_ADPr_FAIMS-40-50-60V_inSource_34V.raw	1	0.0007289	0.02482
ALAAAGYDVEKNNSR	[K].ALAAAGYDVEkNNSR.[I]	Sequest HT (B2)	Unambiguous	HCD	High	K11(ADP-Ribosyl)	S14(ADP-Ribosyl): 100	1.29	31.6331	3	P10412	Histone H1.4 OS=Homo sapiens OX=9606 GN=H1-4 PE=1 SV=2	5	1	0.0853	1	707.288	2119.85	2119.85	0.98	0.00069	26	MS2	15.399	-50	247	4589	01_TK_THP-1_ADPr_FAIMS-40-50-60V_inSource_34V.raw	1	0.0007289	0.0352
LNFSHGTHEYHAETIKNVR	[R].LNFSHGTHEYHAETIkNVR.[T]	Sequest HT (B2)	Unambiguous	HCD	High	K16(ADP-Ribosyl)	S4(ADP-Ribosyl): 19.96; T7(ADP-Ribosyl): 19.96; E13(ADP-Ribosyl): 19.96; T14(ADP-Ribosyl): 19.96; K16(ADP-Ribosyl): 19.96	0.94	29.6104	4	P14618	Pyruvate kinase PKM OS=Homo sapiens OX=9606 GN=PKM PE=1 SV=4	9	1	0.0106	1	699.301	2794.18	2794.18	1.87	0.00131	26	MS2	13.3793	-50	247	4221	01_TK_THP-1_ADPr_FAIMS-40-50-60V_inSource_34V.raw	1	0.0007289	0.03502
GTGASGSFKLNKKAASGEAKPK	[K].GTGASGSFKLNKkAASGEAKPK.[AV]	Sequest HT (B2)	Unambiguous	HCD	High	K13(ADP-Ribosyl)	T2(ADP-Ribosyl): 24.77; S5(ADP-Ribosyl): 24.77; S7(ADP-Ribosyl): 24.77; S16(ADP-Ribosyl): 24.77	1.08	15.7979	4	P16401; P10412	Histone H1.5 OS=Homo sapiens OX=9606 GN=H1-5 PE=1 SV=3;Histone H1.4 OS=Homo sapiens OX=9606 GN=H1-4 PE=1 SV=2	3	3	0.1019	1	669.561	2675.22	2675.22	0.53	0.00035	26	MS2	15.5674	-50	247	1724	01_TK_THP-1_ADPr_FAIMS-40-50-60V_inSource_34V.raw	2	0.0007289	0.04505
TKGKSADFTNFDPR	[K].TKGkSADFTNFDPR.[G]	Sequest HT (B2)	Unambiguous	HCD	High	K4(ADP-Ribosyl)	T1(ADP-Ribosyl): 33.18; S5(ADP-Ribosyl): 33.18; T9(ADP-Ribosyl): 33.18	0.98	35.2927	3	P00918	Carbonic anhydrase 2 OS=Homo sapiens OX=9606 GN=CA2 PE=1 SV=2	1	2	0.0102	1	708.954	2124.85	2124.84	2.02	0.00143	26	MS2	33.2664	-60	247	5251	01_TK_THP-1_ADPr_FAIMS-40-50-60V_inSource_34V.raw	1	0.0007289	0.02801
GTGASGSFKLNKKAASGEAKPK	[K].GTGASGSFKLNkKAASGEAKPK.[AV]	Sequest HT (B2)	Unambiguous	HCD	High	K12(ADP-Ribosyl)	T2(ADP-Ribosyl): 24.81; S5(ADP-Ribosyl): 24.81; S7(ADP-Ribosyl): 24.81; S16(ADP-Ribosyl): 24.81	0.69	15.9018	4	P16401; P10412	Histone H1.5 OS=Homo sapiens OX=9606 GN=H1-5 PE=1 SV=3;Histone H1.4 OS=Homo sapiens OX=9606 GN=H1-4 PE=1 SV=2	3	3	0.029	1	669.563	2675.23	2675.22	2.9	0.00194	26	MS2	30.0727	-40	247	1743	01_TK_THP-1_ADPr_FAIMS-40-50-60V_inSource_34V.raw	2	0.0007289	0.03382
RATKKEPAVLELEGK	[K].RATKkEPAVLELEGK.[K]	Sequest HT (B2)	Unambiguous	HCD	High	K5(ADP-Ribosyl)	T3(ADP-Ribosyl): 33.26; K5(ADP-Ribosyl): 33.26; E6(ADP-Ribosyl): 33.26	0.59	29.1737	3	Q01518	Adenylyl cyclase-associated protein 1 OS=Homo sapiens OX=9606 GN=CAP1 PE=1 SV=5	2	3	0	1	737.347	2210.03	2210.03	1.03	0.00076	26	MS2	9.58723	-60	247	4140	01_TK_THP-1_ADPr_FAIMS-40-50-60V_inSource_34V.raw	1	0.0007289	0.02916
KQPPVSPGTALVGSQKEPSEVPTPKRPR	[R].KQPPVSPGTALVGSQKEPSEVPTPKRPr.[G]	Sequest HT (B2)	Unambiguous	HCD	High	R28(ADP-Ribosyl)	S6(ADP-Ribosyl): 19.87; T9(ADP-Ribosyl): 19.87; S14(ADP-Ribosyl): 19.87; S19(ADP-Ribosyl): 19.87; T23(ADP-Ribosyl): 19.87	3.04	35.4344	5	P17096	High mobility group protein HMG-I/HMG-Y OS=Homo sapiens OX=9606 GN=HMGA1 PE=1 SV=3	2	3	0.0362	1	702.548	3508.71	3508.7	3.57	0.00251	26	MS2	14.0451	-50	247	5275	01_TK_THP-1_ADPr_FAIMS-40-50-60V_inSource_34V.raw	1	0.0007289	0.0421
KQPPVSPGTALVGSQKEPSEVPTPK	[R].KQPPVSPGTALVGsQKEPSEVPTPK.[R]	Sequest HT (B2)	Unambiguous	HCD	High	S14(ADP-Ribosyl)	S6(ADP-Ribosyl): 19.97; T9(ADP-Ribosyl): 19.97; S14(ADP-Ribosyl): 19.97; S19(ADP-Ribosyl): 19.97; T23(ADP-Ribosyl): 19.97	1.34	43.9918	3	P17096	High mobility group protein HMG-I/HMG-Y OS=Homo sapiens OX=9606 GN=HMGA1 PE=1 SV=3	2	2	0.1418	1	1033.82	3099.45	3099.44	3.28	0.00339	26	MS2	0	-40	247	6761	01_TK_THP-1_ADPr_FAIMS-40-50-60V_inSource_34V.raw	1	0.0007289	0.03965
RATKKEPAVLELEGK	[K].RATKKePAVLELEGK.[K]	Sequest HT (B2)	Unambiguous	HCD	High	E6(ADP-Ribosyl)	T3(ADP-Ribosyl): 24.95; K4(ADP-Ribosyl): 24.95; K5(ADP-Ribosyl): 24.95; E6(ADP-Ribosyl): 24.95	1.12	29.2447	4	Q01518	Adenylyl cyclase-associated protein 1 OS=Homo sapiens OX=9606 GN=CAP1 PE=1 SV=5	2	3	0.0268	1	553.261	2210.02	2210.03	-0.72	-0.0004	26	MS2	22.0456	-60	247	4154	01_TK_THP-1_ADPr_FAIMS-40-50-60V_inSource_34V.raw	1	0.0007289	0.03558
AQALRDNSTMGYMMAKK	[K].AQALRDNSTmGYmmAkK.[H]	Sequest HT (B2)	Unambiguous	HCD	High	M10(Oxidation); M13(Oxidation); M14(Oxidation); K16(ADP-Ribosyl)	S8(ADP-Ribosyl): 33.26; T9(ADP-Ribosyl): 33.26; K16(ADP-Ribosyl): 33.26	1.45	15.5095	3	P08238	Heat shock protein HSP 90-beta OS=Homo sapiens OX=9606 GN=HSP90AB1 PE=1 SV=4	2	2	0.0138	1	835.661	2504.97	2504.96	1.72	0.00144	26	MS2	0.691579	-50	247	1671	01_TK_THP-1_ADPr_FAIMS-40-50-60V_inSource_34V.raw	1	0.0007289	0.03447
NAGAVIGKGGKNIK	[K].NAGAVIGkGGKNIK.[A]	Sequest HT (B2)	Unambiguous	HCD	High	K8(ADP-Ribosyl)	K8(ADP-Ribosyl): 99.49	0.86	16.8414	3	P61978	Heterogeneous nuclear ribonucleoprotein K OS=Homo sapiens OX=9606 GN=HNRNPK PE=1 SV=1	5	2	0.1047	1	623.288	1867.85	1867.85	0.93	0.00058	26	MS2	41.9543	-40	247	1905	01_TK_THP-1_ADPr_FAIMS-40-50-60V_inSource_34V.raw	1	0.0007289	0.03569
SGPKPFSAPKPQTSPSPK	[R].SGPkPFSAPKPQTSPSPK.[R]	Sequest HT (B2)	Unambiguous	HCD	High	K4(ADP-Ribosyl)	S1(ADP-Ribosyl): 20; S7(ADP-Ribosyl): 20; T13(ADP-Ribosyl): 20; S14(ADP-Ribosyl): 20; S16(ADP-Ribosyl): 20	0.99	29.693	3	Q01518	Adenylyl cyclase-associated protein 1 OS=Homo sapiens OX=9606 GN=CAP1 PE=1 SV=5	2	0	0.0404	1	793.688	2379.05	2379.04	2.98	0.00236	26	MS2	8.13212	-60	247	4236	01_TK_THP-1_ADPr_FAIMS-40-50-60V_inSource_34V.raw	1	0.0007289	0.04167
VLKGDVEKLSK	[R].VLkGDVEKLSK.[F]	Sequest HT (B2)	Unambiguous	HCD	High	K3(ADP-Ribosyl)	S10(ADP-Ribosyl): 99.99	0.97	27.2499	3	P61160	Actin-related protein 2 OS=Homo sapiens OX=9606 GN=ACTR2 PE=1 SV=1	3	2	0.2784	1	586.269	1756.79	1756.79	0.22	0.00013	26	MS2	39.3339	-40	247	3790	01_TK_THP-1_ADPr_FAIMS-40-50-60V_inSource_34V.raw	1	0.001053	0.06114
AVVGVVAGGGRIDKPILK	[R].AVVGVVAGGGRIDkPILK.[A]	Sequest HT (B2)	Unambiguous	HCD	High	K14(ADP-Ribosyl)	K14(ADP-Ribosyl): 99.47	1.17	49.5107	3	P62917	60S ribosomal protein L8 OS=Homo sapiens OX=9606 GN=RPL8 PE=1 SV=2	4	1	0.1453	1	764.051	2290.14	2290.14	1.83	0.00139	26	MS2	29.8378	-50	247	7752	01_TK_THP-1_ADPr_FAIMS-40-50-60V_inSource_34V.raw	1	0.001053	0.05912
LLSPLRCSAPMSLHNSLVKPERQSKCFEFGK	[R].LLSPLRcSAPMSLhNSLVkPERQSKcFEFGK.[L]	Sequest HT (B2)	Unambiguous	HCD	High	C7(Carbamidomethyl); H14(ADP-Ribosyl); K19(ADP-Ribosyl); C26(Carbamidomethyl)	S3(ADP-Ribosyl): 32.7; S8(ADP-Ribosyl): 32.7; S12(ADP-Ribosyl): 42.99; S16(ADP-Ribosyl): 42.99; S24(ADP-Ribosyl): 42.99	1.75	40.0668	5	J3KPC0	AN1-type zinc finger protein 4 OS=Homo sapiens OX=9606 GN=ZFAND4 PE=4 SV=1	2	3	0.04	1	940.608	4699.01	4698.98	6.83	0.00642	26	MS2	6.93827	-50	247	6078	01_TK_THP-1_ADPr_FAIMS-40-50-60V_inSource_34V.raw	1	0.001053	0.05926
LNKAVWAK	[R].LNkAVWAK.[G]	Sequest HT (B2)	Unambiguous	HCD	High	K3(ADP-Ribosyl)	K3(ADP-Ribosyl): 100	0.77	27.5442	2	H7C2W9	60S ribosomal protein L31 (Fragment) OS=Homo sapiens OX=9606 GN=RPL31 PE=1 SV=1	8	1	0.2078	1	735.814	1470.62	1470.62	2.09	0.00154	26	MS2	13.0127	-40	247	3844	01_TK_THP-1_ADPr_FAIMS-40-50-60V_inSource_34V.raw	1	0.001053	0.05936
ALAAGGYDVEKNNSR	[K].ALAAGGYdVEKNNSR.[I]	Sequest HT (B2)	Unambiguous	HCD	High	D8(ADP-Ribosyl)	S14(ADP-Ribosyl): 99.98	0.98	29.236	3	P16401	Histone H1.5 OS=Homo sapiens OX=9606 GN=H1-5 PE=1 SV=3	1	1	0.0204	1	702.616	2105.83	2105.83	0.91	0.00064	26	MS2	1.56756	-60	247	4152	01_TK_THP-1_ADPr_FAIMS-40-50-60V_inSource_34V.raw	1	0.001053	0.05678
LSKEDIER	[R].LSkEDIER.[M]	Sequest HT (B2)	Unambiguous	HCD	High	K3(ADP-Ribosyl)	S2(ADP-Ribosyl): 49.82; K3(ADP-Ribosyl): 49.82	0.58	21.3611	2	P11142	Heat shock cognate 71 kDa protein OS=Homo sapiens OX=9606 GN=HSPA8 PE=1 SV=1	6	1	0.0517	1	765.799	1530.59	1530.59	2.8	0.00214	26	MS2	8.98498	-40	247	2702	01_TK_THP-1_ADPr_FAIMS-40-50-60V_inSource_34V.raw	1	0.001053	0.05351
MVASKMELHALSTGREPR	[R].mVAsKmELHALSTGREPR.[V]	Sequest HT (B2)	Unambiguous	HCD	High	M1(Oxidation); S4(ADP-Ribosyl); M6(Oxidation)	S4(ADP-Ribosyl): 24.94; K5(ADP-Ribosyl): 24.94; S12(ADP-Ribosyl): 24.94; T13(ADP-Ribosyl): 24.94	0.75	28.5934	4	P40306	Proteasome subunit beta type-10 OS=Homo sapiens OX=9606 GN=PSMB10 PE=1 SV=1	1	2	0.0133	1	647.278	2586.09	2586.09	1.33	0.00086	26	MS2	11.3087	-60	247	4028	01_TK_THP-1_ADPr_FAIMS-40-50-60V_inSource_34V.raw	1	0.001053	0.05049
KYKPLDLRPK	[K].KyKPLDLRPK.[K]	Sequest HT (B2)	Unambiguous	HCD	High	Y2(ADP-Ribosyl)	K3(ADP-Ribosyl): 99.06	0.72	25.3079	3	P42766	60S ribosomal protein L35 OS=Homo sapiens OX=9606 GN=RPL35 PE=1 SV=2	1	1	0.0278	1	600.281	1798.83	1798.83	0.28	0.00017	26	MS2	37.326	-50	247	3417	01_TK_THP-1_ADPr_FAIMS-40-50-60V_inSource_34V.raw	1	0.001053	0.05942
KENPLQFK	[KR].KeNPLQFK.[F]	Sequest HT (B2)	Unambiguous	HCD	High	E2(ADP-Ribosyl)	E2(ADP-Ribosyl): 99.64	0.73	35.0354	2	A0A2R8Y5S7	Radixin OS=Homo sapiens OX=9606 GN=RDX PE=1 SV=1	10	1	0.0685	1	772.816	1544.63	1544.62	4.74	0.00366	26	MS2	34.218	-40	247	5207	01_TK_THP-1_ADPr_FAIMS-40-50-60V_inSource_34V.raw	1	0.001053	0.05019
VLATVTKPVGGDKNGGTR	[K].VLATVtKPVGGDKNGGTR.[V-]	Sequest HT (B2)	Unambiguous	HCD	High	T6(ADP-Ribosyl)	T4(ADP-Ribosyl): 25; T6(ADP-Ribosyl): 25; K7(ADP-Ribosyl): 25; T17(ADP-Ribosyl): 25	1.58	24.4388	3	Q02878	60S ribosomal protein L6 OS=Homo sapiens OX=9606 GN=RPL6 PE=1 SV=3	6	1	0.2025	1	771.023	2311.05	2311.05	2.36	0.00182	26	MS2	17.6501	-60	247	3268	01_TK_THP-1_ADPr_FAIMS-40-50-60V_inSource_34V.raw	1	0.001053	0.0539
IVTEKSTVPVR	[K].IVtEKSTVPVR.[A]	Sequest HT (B2)	Unambiguous	HCD	High	T3(ADP-Ribosyl)	T3(ADP-Ribosyl): 33.33; S6(ADP-Ribosyl): 33.33; T7(ADP-Ribosyl): 33.33	1.08	26.031	3	E7ETF4	UDP-glucose 6-dehydrogenase (Fragment) OS=Homo sapiens OX=9606 GN=UGDH PE=1 SV=1	4	1	0.0833	1	590.601	1769.79	1769.79	0.59	0.00035	26	MS2	22.8563	-40	247	3553	01_TK_THP-1_ADPr_FAIMS-40-50-60V_inSource_34V.raw	1	0.001053	0.05374
QTVAVGVIKAVDKK	[R].QTVAVGVIkAVDKK.[A]	Sequest HT (B2)	Unambiguous	HCD	High	K9(ADP-Ribosyl)	T2(ADP-Ribosyl): 98.98	0.93	42.5784	3	P68104	Elongation factor 1-alpha 1 OS=Homo sapiens OX=9606 GN=EEF1A1 PE=1 SV=1	4	2	0.1398	1	666.323	1996.96	1996.95	2.55	0.0017	26	MS2	9.50225	-40	247	6522	01_TK_THP-1_ADPr_FAIMS-40-50-60V_inSource_34V.raw	1	0.001053	0.05763
AVLLGPPGAGKGTQAPR	[R].AVLLGPPGAGkGTQAPR.[L]	Sequest HT (B2)	Selected	HCD	High	K11(ADP-Ribosyl)	T13(ADP-Ribosyl): 100	1.37	41.1537	3	A0A5F9ZHP2	Nucleoside-diphosphate kinase OS=Homo sapiens OX=9606 GN=AK2 PE=1 SV=1	8	1	0.0073	1	710.997	2130.98	2130.97	1.91	0.00136	26	MS2	1.76634	-60	247	6269	01_TK_THP-1_ADPr_FAIMS-40-50-60V_inSource_34V.raw	1	0.001053	0.05543
GLSEDTTEETLKESFDGSVR	[K].GLSEDTTEEtLKESFDGSVR.[A]	Sequest HT (B2)	Unambiguous	HCD	High	T10(ADP-Ribosyl)	S3(ADP-Ribosyl): 16.56; T6(ADP-Ribosyl): 16.56; T7(ADP-Ribosyl): 16.56; T10(ADP-Ribosyl): 16.56; S14(ADP-Ribosyl): 16.56; S18(ADP-Ribosyl): 16.56	0.62	63.9307	3	A0A7I2V5M5	Nucleolin OS=Homo sapiens OX=9606 GN=NCL PE=1 SV=1	8	1	0.0161	1	914.368	2741.09	2741.09	0.73	0.00067	26	MS2	0	-60	247	10226	01_TK_THP-1_ADPr_FAIMS-40-50-60V_inSource_34V.raw	1	0.001053	0.05515
SKGQVKEEGINKSEKR	[K].sKGQVKEEGINKSEKR.[M]	Sequest HT (B2)	Unambiguous	HCD	High	S1(ADP-Ribosyl)	S1(ADP-Ribosyl): 50; S13(ADP-Ribosyl): 50	1.83	6.7674	4	P09874	Poly [ADP-ribose] polymerase 1 OS=Homo sapiens OX=9606 GN=PARP1 PE=1 SV=4	2	4	0.0546	1	590.269	2358.05	2358.05	1.89	0.00112	26	MS2	16.7568	-60	20.183	196	01_TK_THP-1_ADPr_FAIMS-40-50-60V_inSource_34V.raw	1	0.001053	0.05302
FHVEEEGKGKDASGNK	[R].FHVEEEGKGkDASGNK.[V]	Sequest HT (B2)	Unambiguous	HCD	High	K10(ADP-Ribosyl)	S13(ADP-Ribosyl): 96.33	1.07	12.7467	4	P00558	Phosphoglycerate kinase 1 OS=Homo sapiens OX=9606 GN=PGK1 PE=1 SV=3	2	2	0.028	1	568.978	2272.89	2272.89	0.22	0.00012	26	MS2	23.0295	-60	247	1170	01_TK_THP-1_ADPr_FAIMS-40-50-60V_inSource_34V.raw	1	0.001053	0.05167
GTGASGSFKLNKK	[K].GTGASGsFKLNKK.[A]	Sequest HT (B2)	Unambiguous	HCD	High	S7(ADP-Ribosyl)	T2(ADP-Ribosyl): 33.33; S5(ADP-Ribosyl): 33.33; S7(ADP-Ribosyl): 33.33	0.93	17.8955	3	P16401; P10412	Histone H1.5 OS=Homo sapiens OX=9606 GN=H1-5 PE=1 SV=3;Histone H1.4 OS=Homo sapiens OX=9606 GN=H1-4 PE=1 SV=2	5	2	0.0108	1	612.596	1835.77	1835.77	1.14	0.00069	26	MS2	24.4184	-40	247	2084	01_TK_THP-1_ADPr_FAIMS-40-50-60V_inSource_34V.raw	2	0.001053	0.05614
SNLPAKAIGHR	[R].SNLPAkAIGHR.[I]	Sequest HT (B2)	Unambiguous	HCD	High	K6(ADP-Ribosyl)	S1(ADP-Ribosyl): 100	0.92	20.051	3	P18077	60S ribosomal protein L35a OS=Homo sapiens OX=9606 GN=RPL35A PE=1 SV=2	1	1	0.25	1	568.913	1704.73	1704.73	-0.24	-0.00013	26	MS2	30.629	-60	247	2470	01_TK_THP-1_ADPr_FAIMS-40-50-60V_inSource_34V.raw	1	0.001053	0.05136
LSAKPAPPKPEPKPK	[R].LsAKPAPPKPEPKPK.[K]	Sequest HT (B2)	Unambiguous	HCD	High	S2(ADP-Ribosyl)	S2(ADP-Ribosyl): 100	1.06	15.5917	3	P05204	Non-histone chromosomal protein HMG-17 OS=Homo sapiens OX=9606 GN=HMGN2 PE=1 SV=3	1	0	0.0566	1	709.342	2126.01	2126.01	1.54	0.00109	26	MS2	9.62661	-60	247	1686	01_TK_THP-1_ADPr_FAIMS-40-50-60V_inSource_34V.raw	1	0.001053	0.05179
ADAGKEGNNPAENGDAKTDQAQKAEGAGDAK	[K].ADAGKEGNNPAENGDAKTDQAQKAEGAGDAk.[-]	Sequest HT (B2)	Unambiguous	HCD	High	K31(ADP-Ribosyl)	T18(ADP-Ribosyl): 95.51	0.88	15.2391	4	P05204	Non-histone chromosomal protein HMG-17 OS=Homo sapiens OX=9606 GN=HMGN2 PE=1 SV=3	1	3	0.0341	1	893.119	3569.45	3569.44	2.4	0.00214	26	MS2	1.90222	-50	247	1623	01_TK_THP-1_ADPr_FAIMS-40-50-60V_inSource_34V.raw	1	0.001053	0.06029
VTIMPKDIQLAR	[R].VTImPkDIQLAR.[R]	Sequest HT (B2)	Unambiguous	HCD	High	M4(Oxidation); K6(ADP-Ribosyl)	T2(ADP-Ribosyl): 99.23	0.62	50.2388	3	P84243	Histone H3.3 OS=Homo sapiens OX=9606 GN=H3-3A PE=1 SV=2	6	1	0.0645	1	647.957	1941.86	1941.85	1.72	0.00112	26	MS2	38.5667	-60	247	7873	01_TK_THP-1_ADPr_FAIMS-40-50-60V_inSource_34V.raw	1	0.001397	0.06202
SYEPLEDPGVKSVTK	[K].SYePLEDPGVKSVTK.[I]	Sequest HT (B2)	Unambiguous	HCD	High	E3(ADP-Ribosyl)	S1(ADP-Ribosyl): 19.9; E6(ADP-Ribosyl): 19.9; D7(ADP-Ribosyl): 19.9; S12(ADP-Ribosyl): 19.9; T14(ADP-Ribosyl): 19.9	0.69	46.1283	3	P37837	Transaldolase OS=Homo sapiens OX=9606 GN=TALDO1 PE=1 SV=2	2	1	0.0435	1	730.641	2189.91	2189.9	1.45	0.00106	26	MS2	17.5126	-60	247	7148	01_TK_THP-1_ADPr_FAIMS-40-50-60V_inSource_34V.raw	1	0.001397	0.06408
GKLPKQPVIVK	[K].GkLPKQPVIVK.[A]	Sequest HT (B2)	Unambiguous	HCD	High	K2(ADP-Ribosyl)	K2(ADP-Ribosyl): 99.35	1.35	29.3304	3	E9PLX7	60S ribosomal protein L27a OS=Homo sapiens OX=9606 GN=RPL27A PE=1 SV=1	3	2	0.3407	1	583.29	1747.85	1747.85	0.27	0.00016	26	MS2	19.4584	-50	247	4170	01_TK_THP-1_ADPr_FAIMS-40-50-60V_inSource_34V.raw	1	0.001397	0.064
NLNHVSYGR	[K].NLNhVSYGR.[L]	Sequest HT (B2)	Unambiguous	HCD	High	H4(ADP-Ribosyl)	S6(ADP-Ribosyl): 100	0.9	21.5653	3	P00367	Glutamate dehydrogenase 1, mitochondrial OS=Homo sapiens OX=9606 GN=GLUD1 PE=1 SV=2	6	0	0.0222	1	534.203	1600.59	1600.59	-0.02	-1e-05	26	MS2	21.1319	-60	247	2740	01_TK_THP-1_ADPr_FAIMS-40-50-60V_inSource_34V.raw	1	0.001397	0.0636
KQPPVSPGTALVGSQKEPSEVPTPKRPR	[R].KQPPVSPGTALVGSQKEPSEVPTPKRPr.[G]	Sequest HT (B2)	Unambiguous	HCD	High	R28(ADP-Ribosyl)	S6(ADP-Ribosyl): 19.93; T9(ADP-Ribosyl): 19.93; S14(ADP-Ribosyl): 19.93; S19(ADP-Ribosyl): 19.93; T23(ADP-Ribosyl): 19.93	1.25	36.4998	5	P17096	High mobility group protein HMG-I/HMG-Y OS=Homo sapiens OX=9606 GN=HMGA1 PE=1 SV=3	2	3	0.024	1	702.547	3508.71	3508.7	2.35	0.00165	26	MS2	21.9113	-50	247	5458	01_TK_THP-1_ADPr_FAIMS-40-50-60V_inSource_34V.raw	1	0.001688	0.07994
VRGEVAPDAKSFVLNLGK	[R].VRGEVAPDAkSFVLNLGK.[D]	Sequest HT (B2)	Unambiguous	HCD	High	K10(ADP-Ribosyl)	K10(ADP-Ribosyl): 49.72; S11(ADP-Ribosyl): 49.72	0.7	61.8255	3	P09382	Galectin-1 OS=Homo sapiens OX=9606 GN=LGALS1 PE=1 SV=2	1	2	0.1429	1	814.381	2441.13	2441.13	0.83	0.00068	26	MS2	13.404	-60	247	9858	01_TK_THP-1_ADPr_FAIMS-40-50-60V_inSource_34V.raw	1	0.001688	0.08117
VSKQEEASGGPTAPKAESGR	[K].VSKQEEASGGPTAPkAESGR.[S]	Sequest HT (B2)	Unambiguous	HCD	High	K15(ADP-Ribosyl)	S2(ADP-Ribosyl): 24.94; S8(ADP-Ribosyl): 24.94; T12(ADP-Ribosyl): 24.94; S18(ADP-Ribosyl): 24.94	1.31	13.7074	3	P50552	Vasodilator-stimulated phosphoprotein OS=Homo sapiens OX=9606 GN=VASP PE=1 SV=3	2	2	0.0458	1	843.022	2527.05	2527.05	0.63	0.00053	26	MS2	8.36486	-50	247	1347	01_TK_THP-1_ADPr_FAIMS-40-50-60V_inSource_34V.raw	1	0.001688	0.07775
GIYAYGFEKPSAIQQR	[R].GIYAyGFEKPSAIQQR.[A]	Sequest HT (B2)	Unambiguous	HCD	High	Y5(ADP-Ribosyl)	Y5(ADP-Ribosyl): 25; E8(ADP-Ribosyl): 25; K9(ADP-Ribosyl): 25; S11(ADP-Ribosyl): 25	0.79	56.025	3	P60842	Eukaryotic initiation factor 4A-I OS=Homo sapiens OX=9606 GN=EIF4A1 PE=1 SV=1	22	0	0.2278	1	790.339	2369	2369	0.74	0.00059	26	MS2	0	-60	247	8865	01_TK_THP-1_ADPr_FAIMS-40-50-60V_inSource_34V.raw	1	0.001688	0.06725
SVETLKEMIK	[R].SVETLkEmIK.[S]	Sequest HT (B2)	Unambiguous	HCD	High	K6(ADP-Ribosyl); M8(Oxidation)	S1(ADP-Ribosyl): 33.26; T4(ADP-Ribosyl): 33.26; K6(ADP-Ribosyl): 33.26	0.81	34.3922	3	P14618	Pyruvate kinase PKM OS=Homo sapiens OX=9606 GN=PKM PE=1 SV=4	10	1	0.2469	1	578.907	1734.71	1734.71	0.6	0.00035	26	MS2	30.6719	-60	247	5091	01_TK_THP-1_ADPr_FAIMS-40-50-60V_inSource_34V.raw	1	0.001688	0.07206
HVSDDMKTHKNPALK	[K].HVSDDmKThKNPALK.[A]	Sequest HT (B2)	Unambiguous	HCD	High	M6(Oxidation); H9(ADP-Ribosyl)	S3(ADP-Ribosyl): 19.96; K7(ADP-Ribosyl): 19.96; T8(ADP-Ribosyl): 19.96; H9(ADP-Ribosyl): 19.96; K10(ADP-Ribosyl): 19.96	0.66	6.8235	3	Q01518	Adenylyl cyclase-associated protein 1 OS=Homo sapiens OX=9606 GN=CAP1 PE=1 SV=5	3	2	0.0152	1	759.984	2277.94	2277.94	0.27	0.00021	26	MS2	2.59008	-60	247	207	01_TK_THP-1_ADPr_FAIMS-40-50-60V_inSource_34V.raw	1	0.001688	0.08506
RKMKAIR	[R].rKmkAIR.[R]	Sequest HT (B2)	Unambiguous	HCD	High	R1(ADP-Ribosyl); M3(Oxidation); K4(P5)	R1(ADP-Ribosyl): 49.76; K2(ADP-Ribosyl): 49.76; K4(P5): 99.04	0.71	38.4385	2	Q5VZ72	Izumo sperm-egg fusion protein 3 OS=Homo sapiens OX=9606 GN=IZUMO3 PE=3 SV=4	3	3	0.1549	1	827.318	1653.63	1653.62	2.12	0.00175	26	MS2	1.13502	-40	247	5793	01_TK_THP-1_ADPr_FAIMS-40-50-60V_inSource_34V.raw	1	0.001688	0.07334
AKQTLENERGELANEVK	[K].AkQTLENERGELANEVK.[V]	Sequest HT (B2)	Unambiguous	HCD	High	K2(ADP-Ribosyl)	T4(ADP-Ribosyl): 24.86; E8(ADP-Ribosyl): 24.86; R9(ADP-Ribosyl): 24.86; E11(ADP-Ribosyl): 24.86	0.56	34.6558	3	P35579	Myosin-9 OS=Homo sapiens OX=9606 GN=MYH9 PE=1 SV=4	1	2	0.0357	1	824.028	2470.07	2470.06	1.72	0.00141	26	MS2	26.2518	-50	247	5140	01_TK_THP-1_ADPr_FAIMS-40-50-60V_inSource_34V.raw	1	0.001688	0.07941
SNLPAKAIGHR	[R].SNLPAkAIGHR.[I]	Sequest HT (B2)	Unambiguous	HCD	High	K6(ADP-Ribosyl)	S1(ADP-Ribosyl): 100	0.95	20.9232	3	P18077	60S ribosomal protein L35a OS=Homo sapiens OX=9606 GN=RPL35A PE=1 SV=2	1	1	0.1579	1	568.913	1704.73	1704.73	-0.24	-0.00013	26	MS2	38.1361	-50	247	2624	01_TK_THP-1_ADPr_FAIMS-40-50-60V_inSource_34V.raw	1	0.001688	0.06878
HWGGNVLGPKSVAR	[R].hWGGNVLGPKSVAR.[I]	Sequest HT (B2)	Unambiguous	HCD	High	H1(ADP-Ribosyl)	S11(ADP-Ribosyl): 99.99	0.54	37.056	3	P62424	60S ribosomal protein L7a OS=Homo sapiens OX=9606 GN=RPL7A PE=1 SV=2	2	1	0.0741	1	673.627	2018.87	2018.86	1.64	0.0011	26	MS2	46.0333	-50	247	5554	01_TK_THP-1_ADPr_FAIMS-40-50-60V_inSource_34V.raw	1	0.001688	0.07734
ASGLAAGKGVIVAK	[K].ASGLAAGkGVIVAK.[S]	Sequest HT (B2)	Unambiguous	HCD	High	K8(ADP-Ribosyl)	S2(ADP-Ribosyl): 99.33	1.42	36.5762	3	C9JBJ1	Trifunctional purine biosynthetic protein adenosine-3 (Fragment) OS=Homo sapiens OX=9606 GN=GART PE=1 SV=8	6	1	0.1972	1	594.945	1782.82	1782.82	0.78	0.00047	26	MS2	17.4714	-60	247	5471	01_TK_THP-1_ADPr_FAIMS-40-50-60V_inSource_34V.raw	1	0.001688	0.08027
SGPKPFSAPKPQTSPSPKR	[R].SGPKPFSAPKPQTSPSPkR.[A]	Sequest HT (B2)	Unambiguous	HCD	High	K18(ADP-Ribosyl)	S1(ADP-Ribosyl): 20; S7(ADP-Ribosyl): 20; T13(ADP-Ribosyl): 20; S14(ADP-Ribosyl): 20; S16(ADP-Ribosyl): 20	1.57	21.7939	3	Q01518	Adenylyl cyclase-associated protein 1 OS=Homo sapiens OX=9606 GN=CAP1 PE=1 SV=5	2	1	0.0382	1	845.719	2535.14	2535.14	-0.26	-0.00022	26	MS2	1.18099	-60	247	2784	01_TK_THP-1_ADPr_FAIMS-40-50-60V_inSource_34V.raw	1	0.001688	0.06909
TTLGSKVVNSCHR	[K].TTLGsKVVNScHR.[Q]	Sequest HT (B2)	Unambiguous	HCD	High	S5(ADP-Ribosyl); C11(Carbamidomethyl)	T1(ADP-Ribosyl): 20; T2(ADP-Ribosyl): 20; S5(ADP-Ribosyl): 20; K6(ADP-Ribosyl): 20; S10(ADP-Ribosyl): 20	0.67	21.4155	3	E9PCA1	CCT-epsilon OS=Homo sapiens OX=9606 GN=CCT5 PE=1 SV=1	5	1	0.0149	1	667.276	1999.81	1999.81	1.44	0.00096	26	MS2	11.4497	-40	247	2712	01_TK_THP-1_ADPr_FAIMS-40-50-60V_inSource_34V.raw	1	0.001688	0.07137
AVVGVVAGGGRIDKPILK	[R].AVVGVVAGGGRIDkPILK.[A]	Sequest HT (B2)	Unambiguous	HCD	High	K14(ADP-Ribosyl)	K14(ADP-Ribosyl): 98.89	1.04	49.4751	3	P62917	60S ribosomal protein L8 OS=Homo sapiens OX=9606 GN=RPL8 PE=1 SV=2	4	1	0.2788	1	764.051	2290.14	2290.14	1.67	0.00127	26	MS2	63.7951	-60	247	7746	01_TK_THP-1_ADPr_FAIMS-40-50-60V_inSource_34V.raw	1	0.001688	0.07777
QVDQLTNDKAR	[R].QVDQLTNdKAR.[V]	Sequest HT (B2)	Unambiguous	HCD	High	D8(ADP-Ribosyl)	T6(ADP-Ribosyl): 99.29	0.94	18.3894	3	P08670	Vimentin OS=Homo sapiens OX=9606 GN=VIM PE=1 SV=4	2	1	0.0106	1	610.248	1828.73	1828.73	1.42	0.00086	26	MS2	63.2751	-60	247	2171	01_TK_THP-1_ADPr_FAIMS-40-50-60V_inSource_34V.raw	1	0.001688	0.07892
HAVSEGTKAVTKYTSSK	[K].HAVSEGTKAVTKYTSSk.[-LK]	Sequest HT (B2)	Unambiguous	HCD	High	K17(ADP-Ribosyl)	S4(ADP-Ribosyl): 16.67; T7(ADP-Ribosyl): 16.67; T11(ADP-Ribosyl): 16.67; T14(ADP-Ribosyl): 16.67; S15(ADP-Ribosyl): 16.67; S16(ADP-Ribosyl): 16.67	2.1	18.5964	3	Q16778; Q5QNW6; Q8N257	Histone H2B type 2-E OS=Homo sapiens OX=9606 GN=H2BC21 PE=1 SV=3;Histone H2B type 2-F OS=Homo sapiens OX=9606 GN=H2BC18 PE=1 SV=3;Histone H2B type 3-B OS=Homo sapiens OX=9606 GN=H2BU1 PE=1 SV=3	15	2	0.0762	1	779.006	2335	2335	1.4	0.00109	26	MS2	9.51134	-50	247	2208	01_TK_THP-1_ADPr_FAIMS-40-50-60V_inSource_34V.raw	3	0.001688	0.06612
ISKGANPVEIRR	[K].ISkGANPVEIRR.[G]	Sequest HT (B2)	Unambiguous	HCD	High	K3(ADP-Ribosyl)	S2(ADP-Ribosyl): 50; K3(ADP-Ribosyl): 50	0.6	22.7581	3	A0A7I2V599	60 kDa chaperonin OS=Homo sapiens OX=9606 GN=HSPD1 PE=1 SV=1	11	2	0.0167	1	627.619	1880.84	1880.84	1.08	0.00068	26	MS2	42.8345	-50	247	2963	01_TK_THP-1_ADPr_FAIMS-40-50-60V_inSource_34V.raw	1	0.001688	0.07838
AEPVEVVAPR	[K].AEPVeVVAPR.[G]	Sequest HT (B2)	Unambiguous	HCD	High	E5(ADP-Ribosyl)	E2(ADP-Ribosyl): 50; E5(ADP-Ribosyl): 50	0.93	44.8232	2	P09874	Poly [ADP-ribose] polymerase 1 OS=Homo sapiens OX=9606 GN=PARP1 PE=1 SV=4	2	0	0.043	1	804.332	1607.66	1607.65	4.07	0.00327	26	MS2	48.0801	-40	247	6903	01_TK_THP-1_ADPr_FAIMS-40-50-60V_inSource_34V.raw	1	0.001688	0.0746
AEPVEVVAPR	[K].AEPVeVVAPR.[G]	Sequest HT (B2)	Unambiguous	HCD	High	E5(ADP-Ribosyl)	E5(ADP-Ribosyl): 100	0.95	44.7321	2	P09874	Poly [ADP-ribose] polymerase 1 OS=Homo sapiens OX=9606 GN=PARP1 PE=1 SV=4	2	0	0.1684	1	804.33	1607.65	1607.65	1.18	0.00095	26	MS2	21.5841	-50	247	6886	01_TK_THP-1_ADPr_FAIMS-40-50-60V_inSource_34V.raw	1	0.001688	0.07735
KLGEMWNNTAADDKQPYEKK	[K].KLGEmWNNTAADDKQPYEkK.[A]	Sequest HT (B2)	Unambiguous	HCD	High	M5(Oxidation); K19(ADP-Ribosyl)	T9(ADP-Ribosyl): 99.2	1.27	26.8874	4	P09429	High mobility group protein B1 OS=Homo sapiens OX=9606 GN=HMGB1 PE=1 SV=3	2	3	0.0315	1	731.558	2923.21	2923.2	3.1	0.00227	26	MS2	20.2923	-60	247	3721	01_TK_THP-1_ADPr_FAIMS-40-50-60V_inSource_34V.raw	1	0.001688	0.06726
GATYGKPVHHGVNQLK	[K].GATyGKPVHHGVNQLK.[F]	Sequest HT (B2)	Unambiguous	HCD	High	Y4(ADP-Ribosyl)	T3(ADP-Ribosyl): 98.43	1.24	17.1337	4	E7EQV9	Ribosomal protein L15 (Fragment) OS=Homo sapiens OX=9606 GN=RPL15 PE=1 SV=1	7	0	0.0081	1	562.5	2246.98	2246.97	0.82	0.00046	26	MS2	41.1533	-50	247	1955	01_TK_THP-1_ADPr_FAIMS-40-50-60V_inSource_34V.raw	1	0.001688	0.06551
IVAPGKGILAADESTGSIAKR	[R].IVAPGKGILAADEsTGSIAKR.[L]	Sequest HT (B2)	Unambiguous	HCD	High	S14(ADP-Ribosyl)	S14(ADP-Ribosyl): 33.22; T15(ADP-Ribosyl): 33.22; S17(ADP-Ribosyl): 33.22	0.89	45.2931	3	P04075	Fructose-bisphosphate aldolase A OS=Homo sapiens OX=9606 GN=ALDOA PE=1 SV=2	6	2	0.0112	1	865.748	2595.23	2595.22	3.03	0.00262	26	MS2	0	-50	247	6988	01_TK_THP-1_ADPr_FAIMS-40-50-60V_inSource_34V.raw	1	0.001688	0.08175
SAPAPK	[K].sAPAPK.[K]	Sequest HT (B2)	Unambiguous	HCD	High	S1(ADP-Ribosyl)	S1(ADP-Ribosyl): 100	0.56	8.2095	2	Q16778; Q5QNW6; O60814; Q8N257	Histone H2B type 2-E OS=Homo sapiens OX=9606 GN=H2BC21 PE=1 SV=3;Histone H2B type 2-F OS=Homo sapiens OX=9606 GN=H2BC18 PE=1 SV=3;Histone H2B type 1-K OS=Homo sapiens OX=9606 GN=H2BC12 PE=1 SV=3;Histone H2B type 3-B OS=Homo sapiens OX=9606 GN=H2BU1 PE=1 SV=3	15	0	0.4286	1	556.197	1111.39	1111.39	0.19	0.00011	26	MS2	54.1089	-50	247	432	01_TK_THP-1_ADPr_FAIMS-40-50-60V_inSource_34V.raw	4	0.002272	0.1091
SRKESYSVYVYK	[R].SRkESYSVYVYK.[V]	Sequest HT (B2)	Unambiguous	HCD	High	K3(ADP-Ribosyl)	S1(ADP-Ribosyl): 33.04; S5(ADP-Ribosyl): 33.04; S7(ADP-Ribosyl): 33.04	0.76	32.2229	3	Q5QNW6; O60814	Histone H2B type 2-F OS=Homo sapiens OX=9606 GN=H2BC18 PE=1 SV=3;Histone H2B type 1-K OS=Homo sapiens OX=9606 GN=H2BC12 PE=1 SV=3	11	2	0.0263	1	683.951	2049.84	2049.84	1.97	0.00134	26	MS2	4.24679	-60	247	4697	01_TK_THP-1_ADPr_FAIMS-40-50-60V_inSource_34V.raw	2	0.002272	0.1051
VSFELFADKVPK	[R].VSFELFAdKVPK.[T]	Sequest HT (B2)	Unambiguous	HCD	High	D8(ADP-Ribosyl)	S2(ADP-Ribosyl): 33.33; D8(ADP-Ribosyl): 33.33; K9(ADP-Ribosyl): 33.33	0.79	69.565	3	P62937	Peptidyl-prolyl cis-trans isomerase A OS=Homo sapiens OX=9606 GN=PPIA PE=1 SV=2	4	1	0.0127	1	640.945	1920.82	1920.82	0.6	0.00038	26	MS2	39.6844	-60	247	11251	01_TK_THP-1_ADPr_FAIMS-40-50-60V_inSource_34V.raw	1	0.002272	0.1103
SAPAPK	[K].sAPAPK.[K]	Sequest HT (B2)	Unambiguous	HCD	High	S1(ADP-Ribosyl)	S1(ADP-Ribosyl): 100	0.54	8.1719	2	Q16778; Q5QNW6; O60814; Q8N257	Histone H2B type 2-E OS=Homo sapiens OX=9606 GN=H2BC21 PE=1 SV=3;Histone H2B type 2-F OS=Homo sapiens OX=9606 GN=H2BC18 PE=1 SV=3;Histone H2B type 1-K OS=Homo sapiens OX=9606 GN=H2BC12 PE=1 SV=3;Histone H2B type 3-B OS=Homo sapiens OX=9606 GN=H2BU1 PE=1 SV=3	15	0	0.4074	1	556.197	1111.39	1111.39	0.08	5e-05	26	MS2	68.3347	-60	247	426	01_TK_THP-1_ADPr_FAIMS-40-50-60V_inSource_34V.raw	4	0.002272	0.1005
SIKGKLEEQRPER	[K].sIKGKLEEQRPER.[V]	Sequest HT (B2)	Unambiguous	HCD	High	S1(ADP-Ribosyl)	S1(ADP-Ribosyl): 99.34	0.63	19.4091	4	Q5W0H4	Translationally-controlled tumor protein OS=Homo sapiens OX=9606 GN=TPT1 PE=1 SV=1	6	2	0.0952	1	528.488	2110.93	2110.93	-0.14	-8e-05	26	MS2	65.8164	-60	247	2354	01_TK_THP-1_ADPr_FAIMS-40-50-60V_inSource_34V.raw	1	0.002272	0.09197
KVVNPLFEKRPK	[K].KVVNPLFEkRPK.[N]	Sequest HT (B2)	Unambiguous	HCD	High	K9(ADP-Ribosyl)	K9(ADP-Ribosyl): 99.16	0.6	27.5645	3	P62424	60S ribosomal protein L7a OS=Homo sapiens OX=9606 GN=RPL7A PE=1 SV=2	2	2	0.0833	1	665.987	1995.95	1995.95	1.21	0.00081	26	MS2	10.8614	-50	247	3848	01_TK_THP-1_ADPr_FAIMS-40-50-60V_inSource_34V.raw	1	0.002272	0.1071
RQVDQLTNDKAR	[R].RQVDQLTNDkAR.[V]	Sequest HT (B2)	Unambiguous	HCD	High	K10(ADP-Ribosyl)	T7(ADP-Ribosyl): 99.99	0.89	15.0603	3	P08670	Vimentin OS=Homo sapiens OX=9606 GN=VIM PE=1 SV=4	2	2	0.0674	1	662.281	1984.83	1984.83	0.83	0.00055	26	MS2	2.14562	-50	247	1590	01_TK_THP-1_ADPr_FAIMS-40-50-60V_inSource_34V.raw	1	0.002272	0.09661
QTVAVGVIKAVDKK	[R].QTVAVGVIkAVDKK.[A]	Sequest HT (B2)	Unambiguous	HCD	High	K9(ADP-Ribosyl)	T2(ADP-Ribosyl): 99.99	0.97	42.5431	3	P68104	Elongation factor 1-alpha 1 OS=Homo sapiens OX=9606 GN=EEF1A1 PE=1 SV=1	4	2	0.1237	1	666.323	1996.96	1996.95	2.46	0.00164	26	MS2	12.2689	-50	247	6516	01_TK_THP-1_ADPr_FAIMS-40-50-60V_inSource_34V.raw	1	0.002272	0.1011
HWGGNVLGPKSVAR	[R].HWGGNVLGPkSVAR.[I]	Sequest HT (B2)	Unambiguous	HCD	High	K10(ADP-Ribosyl)	S11(ADP-Ribosyl): 99.99	0.55	36.963	3	P62424	60S ribosomal protein L7a OS=Homo sapiens OX=9606 GN=RPL7A PE=1 SV=2	2	1	0.0909	1	673.627	2018.87	2018.86	1	0.00067	26	MS2	37.7906	-60	247	5538	01_TK_THP-1_ADPr_FAIMS-40-50-60V_inSource_34V.raw	1	0.002272	0.09192
VAPEEHPVLLTEAPLNPKANR	[R].VAPEEHPVLLTEAPLNPkANR.[E]	Sequest HT (B2)	Unambiguous	HCD	High	K18(ADP-Ribosyl)	K18(ADP-Ribosyl): 99.41	1.81	51.7542	3	P60709	Actin, cytoplasmic 1 OS=Homo sapiens OX=9606 GN=ACTB PE=1 SV=1	12	1	0.0442	1	946.108	2836.31	2836.31	1.47	0.00139	26	MS2	5.0168	-50	247	8133	01_TK_THP-1_ADPr_FAIMS-40-50-60V_inSource_34V.raw	1	0.002272	0.1043
AVTKYTSSK	[K].AVTkYTSSK.[-LK]	Sequest HT (B2)	Unambiguous	HCD	High	K4(ADP-Ribosyl)	T3(ADP-Ribosyl): 19.97; K4(ADP-Ribosyl): 19.97; T6(ADP-Ribosyl): 19.97; S7(ADP-Ribosyl): 19.97; S8(ADP-Ribosyl): 19.97	0.55	12.6628	2	Q16778; Q5QNW6; Q8N257	Histone H2B type 2-E OS=Homo sapiens OX=9606 GN=H2BC21 PE=1 SV=3;Histone H2B type 2-F OS=Homo sapiens OX=9606 GN=H2BC18 PE=1 SV=3;Histone H2B type 3-B OS=Homo sapiens OX=9606 GN=H2BU1 PE=1 SV=3	15	1	0.0364	1	763.303	1525.6	1525.6	1.25	0.00095	26	MS2	6.72536	-50	247	1154	01_TK_THP-1_ADPr_FAIMS-40-50-60V_inSource_34V.raw	3	0.002272	0.1013
KQPPVSPGTALVGSQKEPSEVPTPK	[R].kQPPVSPGTALVGSQKEPSEVPTPK.[R]	Sequest HT (B2)	Unambiguous	HCD	High	K1(ADP-Ribosyl)	S6(ADP-Ribosyl): 19.95; T9(ADP-Ribosyl): 19.95; S14(ADP-Ribosyl): 19.95; S19(ADP-Ribosyl): 19.95; T23(ADP-Ribosyl): 19.95	0.91	45.0602	3	P17096	High mobility group protein HMG-I/HMG-Y OS=Homo sapiens OX=9606 GN=HMGA1 PE=1 SV=3	2	2	0.3516	1	1033.82	3099.45	3099.44	1.27	0.00131	26	MS2	0	-40	247	6949	01_TK_THP-1_ADPr_FAIMS-40-50-60V_inSource_34V.raw	1	0.002272	0.1018
HAVSEGTKAVTK	[K].HAVSEGTkAVTK.[Y]	Sequest HT (B2)	Unambiguous	HCD	High	K8(ADP-Ribosyl)	S4(ADP-Ribosyl): 33.25; T7(ADP-Ribosyl): 33.25; T11(ADP-Ribosyl): 33.25	0.99	10.8257	3	Q16778; Q5QNW6; O60814; Q8N257	Histone H2B type 2-E OS=Homo sapiens OX=9606 GN=H2BC21 PE=1 SV=3;Histone H2B type 2-F OS=Homo sapiens OX=9606 GN=H2BC18 PE=1 SV=3;Histone H2B type 1-K OS=Homo sapiens OX=9606 GN=H2BC12 PE=1 SV=3;Histone H2B type 3-B OS=Homo sapiens OX=9606 GN=H2BU1 PE=1 SV=3	18	1	0.0505	1	590.248	1768.73	1768.73	0.12	7e-05	26	MS2	43.2178	-60	247	828	01_TK_THP-1_ADPr_FAIMS-40-50-60V_inSource_34V.raw	4	0.002272	0.1053
HAVSEGTKAVTK	[K].HAVSEGTkAVTK.[Y]	Sequest HT (B2)	Unambiguous	HCD	High	K8(ADP-Ribosyl)	S4(ADP-Ribosyl): 33.25; T7(ADP-Ribosyl): 33.25; T11(ADP-Ribosyl): 33.25	0.98	11.0793	3	Q16778; Q5QNW6; O60814; Q8N257	Histone H2B type 2-E OS=Homo sapiens OX=9606 GN=H2BC21 PE=1 SV=3;Histone H2B type 2-F OS=Homo sapiens OX=9606 GN=H2BC18 PE=1 SV=3;Histone H2B type 1-K OS=Homo sapiens OX=9606 GN=H2BC12 PE=1 SV=3;Histone H2B type 3-B OS=Homo sapiens OX=9606 GN=H2BU1 PE=1 SV=3	18	1	0.0408	1	590.249	1768.73	1768.73	0.85	0.0005	26	MS2	31.6177	-50	247	870	01_TK_THP-1_ADPr_FAIMS-40-50-60V_inSource_34V.raw	4	0.002272	0.1084
DFGSFDKFKEK	[R].DFGSFDkFKEK.[L]	Sequest HT (B2)	Unambiguous	HCD	High	K7(ADP-Ribosyl)	S4(ADP-Ribosyl): 99.99	0.72	45.0431	3	P04179	Superoxide dismutase [Mn], mitochondrial OS=Homo sapiens OX=9606 GN=SOD2 PE=1 SV=3	7	2	0.0139	1	630.245	1888.72	1888.72	0.83	0.00052	26	MS2	20.3693	-60	247	6946	01_TK_THP-1_ADPr_FAIMS-40-50-60V_inSource_34V.raw	1	0.002272	0.09129
VLGEKGKNIK	[K].VLGEkGKNIK.[I]	Sequest HT (B2)	Selected	HCD	High	K5(ADP-Ribosyl)	K5(ADP-Ribosyl): 49.8; K7(ADP-Ribosyl): 49.8	0.63	12.8065	3	P14618	Pyruvate kinase PKM OS=Homo sapiens OX=9606 GN=PKM PE=1 SV=4	9	2	0.0317	1	542.915	1626.73	1626.73	0.17	9e-05	26	MS2	34.1393	-60	247	1181	01_TK_THP-1_ADPr_FAIMS-40-50-60V_inSource_34V.raw	1	0.002272	0.1099
KLWGDRYFDPANGKFSK	[K].kLWGDRYFDPANGKFSK.[S]	Sequest HT (B2)	Unambiguous	HCD	High	K1(ADP-Ribosyl)	S16(ADP-Ribosyl): 99.16	1.17	52.0441	4	P13639	Elongation factor 2 OS=Homo sapiens OX=9606 GN=EEF2 PE=1 SV=4	1	3	0.4359	1	643.278	2570.09	2570.09	-0.25	-0.00016	26	MS2	26.2229	-60	247	8181	01_TK_THP-1_ADPr_FAIMS-40-50-60V_inSource_34V.raw	1	0.002272	0.09108
SGPKPFSAPKPQTSPSPKR	[R].SGPKPFSAPKPQTSPSPkR.[A]	Sequest HT (B2)	Unambiguous	HCD	High	K18(ADP-Ribosyl)	S1(ADP-Ribosyl): 20; S7(ADP-Ribosyl): 20; T13(ADP-Ribosyl): 20; S14(ADP-Ribosyl): 20; S16(ADP-Ribosyl): 20	1.1	21.7358	4	Q01518	Adenylyl cyclase-associated protein 1 OS=Homo sapiens OX=9606 GN=CAP1 PE=1 SV=5	2	1	0.0455	1	634.541	2535.14	2535.14	0.12	8e-05	26	MS2	3.7319	-60	120.656	2773	01_TK_THP-1_ADPr_FAIMS-40-50-60V_inSource_34V.raw	1	0.002272	0.1
VLEQLTGQTPVFSKAR	[K].VLEQLTGQTPVFSkAR.[Y]	Sequest HT (B2)	Unambiguous	HCD	High	K14(ADP-Ribosyl)	T6(ADP-Ribosyl): 33.25; T9(ADP-Ribosyl): 33.25; S13(ADP-Ribosyl): 33.25	1.94	56.8825	3	Q5VVC8	60S ribosomal protein L11 OS=Homo sapiens OX=9606 GN=RPL11 PE=1 SV=2	3	1	0.0361	1	772.356	2315.05	2315.05	2.55	0.00197	26	MS2	2.79778	-50	247	9014	01_TK_THP-1_ADPr_FAIMS-40-50-60V_inSource_34V.raw	1	0.002272	0.108
GALQNIIPASTGAAKAVGK	[R].GALQNIIPASTGAAkAVGK.[V]	Sequest HT (B2)	Unambiguous	HCD	High	K15(ADP-Ribosyl)	S10(ADP-Ribosyl): 33.33; T11(ADP-Ribosyl): 33.33; K15(ADP-Ribosyl): 33.33	1.03	57.8498	3	P04406	Glyceraldehyde-3-phosphate dehydrogenase OS=Homo sapiens OX=9606 GN=GAPDH PE=1 SV=3	3	1	0.0097	1	770.033	2308.08	2308.07	4.17	0.00321	26	MS2	7.44177	-40	247	9175	01_TK_THP-1_ADPr_FAIMS-40-50-60V_inSource_34V.raw	1	0.002272	0.09728
VAPEEHPVLLTEAPLNPKANR	[R].VAPEEHPVLLTEAPLNPkANR.[E]	Sequest HT (B2)	Unambiguous	HCD	High	K18(ADP-Ribosyl)	K18(ADP-Ribosyl): 98.93	2.15	51.8091	4	P60709	Actin, cytoplasmic 1 OS=Homo sapiens OX=9606 GN=ACTB PE=1 SV=1	12	1	0.0512	1	709.834	2836.32	2836.31	2.97	0.0021	26	MS2	11.8774	-50	247	8142	01_TK_THP-1_ADPr_FAIMS-40-50-60V_inSource_34V.raw	1	0.002272	0.1029
AWGGKKENLK	[K].AWGGkKENLK.[A]	Sequest HT (B2)	Selected	HCD	High	K5(ADP-Ribosyl)	K5(ADP-Ribosyl): 49.89; K6(ADP-Ribosyl): 49.89	0.76	13.7802	3	P04075	Fructose-bisphosphate aldolase A OS=Homo sapiens OX=9606 GN=ALDOA PE=1 SV=2	5	2	0.0263	1	557.903	1671.69	1671.69	0.15	8e-05	26	MS2	24.4367	-60	247	1360	01_TK_THP-1_ADPr_FAIMS-40-50-60V_inSource_34V.raw	1	0.002589	0.1133
IMNVIGEPIDERGPIKTK	[R].ImNVIGEPIDErGPIKTK.[Q]	Sequest HT (B2)	Unambiguous	HCD	High	M2(Oxidation); R12(ADP-Ribosyl)	D10(ADP-Ribosyl): 24.76; E11(ADP-Ribosyl): 24.76; R12(ADP-Ribosyl): 24.76; T17(ADP-Ribosyl): 24.76	0.71	46.9355	3	P06576	ATP synthase subunit beta, mitochondrial OS=Homo sapiens OX=9606 GN=ATP5F1B PE=1 SV=3	3	2	0.0986	1	856.393	2567.17	2567.16	1.82	0.00156	26	MS2	15.2409	-50	247	7308	01_TK_THP-1_ADPr_FAIMS-40-50-60V_inSource_34V.raw	1	0.002888	0.1147
AAYLQETGKPLDETLKK	[K].AAYLQETGKPLDEtLKK.[A]	Sequest HT (B2)	Unambiguous	HCD	High	T14(ADP-Ribosyl)	T7(ADP-Ribosyl): 99.18	0.85	43.0095	3	P04083	Annexin A1 OS=Homo sapiens OX=9606 GN=ANXA1 PE=1 SV=2	3	1	0.0941	1	816.039	2446.1	2446.09	3.28	0.00267	26	MS2	22.7331	-40	247	6595	01_TK_THP-1_ADPr_FAIMS-40-50-60V_inSource_34V.raw	1	0.002888	0.1152
SGPKPFSAPKPQTSPSPK	[R].SGPkPFSAPKPQTSPSPK.[R]	Sequest HT (B2)	Unambiguous	HCD	High	K4(ADP-Ribosyl)	S1(ADP-Ribosyl): 20; S7(ADP-Ribosyl): 20; T13(ADP-Ribosyl): 20; S14(ADP-Ribosyl): 20; S16(ADP-Ribosyl): 20	0.94	29.7336	3	Q01518	Adenylyl cyclase-associated protein 1 OS=Homo sapiens OX=9606 GN=CAP1 PE=1 SV=5	2	0	0.0426	1	793.687	2379.05	2379.04	1.82	0.00144	26	MS2	9.62247	-50	247	4244	01_TK_THP-1_ADPr_FAIMS-40-50-60V_inSource_34V.raw	1	0.002888	0.1211
AQALRDNSTMGYMMAKK	[K].AQALRDNSTmGYmmAkK.[H]	Sequest HT (B2)	Unambiguous	HCD	High	M10(Oxidation); M13(Oxidation); M14(Oxidation); K16(ADP-Ribosyl)	S8(ADP-Ribosyl): 33.25; T9(ADP-Ribosyl): 33.25; K16(ADP-Ribosyl): 33.25	1.22	15.4766	3	P08238	Heat shock protein HSP 90-beta OS=Homo sapiens OX=9606 GN=HSP90AB1 PE=1 SV=4	2	2	0.0164	1	835.662	2504.97	2504.96	2.52	0.00211	26	MS2	1.25008	-60	247	1665	01_TK_THP-1_ADPr_FAIMS-40-50-60V_inSource_34V.raw	1	0.002888	0.1211
MDSTANEVEAVKVHSFPTLK	[K].mDSTANeVEAVKVHSFPTLK.[F]	Sequest HT (B2)	Unambiguous	HCD	High	M1(Oxidation); E7(ADP-Ribosyl)	S3(ADP-Ribosyl): 24.85; T4(ADP-Ribosyl): 24.85; S15(ADP-Ribosyl): 24.85; T18(ADP-Ribosyl): 24.85	0.71	55.3276	3	H7BZ94	Protein disulfide-isomerase OS=Homo sapiens OX=9606 GN=P4HB PE=1 SV=2	15	1	0.0141	1	920.728	2760.17	2760.16	2.33	0.00214	26	MS2	3.27937	-50	247	8741	01_TK_THP-1_ADPr_FAIMS-40-50-60V_inSource_34V.raw	1	0.002888	0.1161
KLGEMWNNTAADDKQPYEK	[K].kLGEmWNNTAADDKQPYEK.[K]	Sequest HT (B2)	Unambiguous	HCD	High	K1(ADP-Ribosyl); M5(Oxidation)	T9(ADP-Ribosyl): 97.12	1.06	34.7323	3	P09429	High mobility group protein B1 OS=Homo sapiens OX=9606 GN=HMGB1 PE=1 SV=3	2	2	0.0566	1	932.374	2795.11	2795.11	0.95	0.00089	26	MS2	5.66434	-60	247	5154	01_TK_THP-1_ADPr_FAIMS-40-50-60V_inSource_34V.raw	1	0.002888	0.1231
DLAGSIIGKGGQR	[K].DLAGSIIGkGGQR.[I]	Sequest HT (B2)	Unambiguous	HCD	High	K9(ADP-Ribosyl)	S5(ADP-Ribosyl): 98.92	1.05	47.2532	3	P61978	Heterogeneous nuclear ribonucleoprotein K OS=Homo sapiens OX=9606 GN=HNRNPK PE=1 SV=1	4	1	0.1905	1	604.928	1812.77	1812.77	0.4	0.00024	26	MS2	82.5477	-60	247	7368	01_TK_THP-1_ADPr_FAIMS-40-50-60V_inSource_34V.raw	1	0.003202	0.1258
EIAQDFKTDLR	[R].EIAQDFkTDLR.[F]	Sequest HT (B2)	Unambiguous	HCD	High	K7(ADP-Ribosyl)	T8(ADP-Ribosyl): 99.99	1.11	46.8295	3	P84243	Histone H3.3 OS=Homo sapiens OX=9606 GN=H3-3A PE=1 SV=2	9	1	0.018	1	626.256	1876.75	1876.75	0.66	0.00041	26	MS2	82.4409	-60	198.506	7287	01_TK_THP-1_ADPr_FAIMS-40-50-60V_inSource_34V.raw	1	0.003202	0.1268
AWGGKKENLKAAQEEYVKR	[K].AWGGKKENLkAAQEEYVKR.[A]	Sequest HT (B2)	Unambiguous	HCD	High	K10(ADP-Ribosyl)	K5(ADP-Ribosyl): 25; K6(ADP-Ribosyl): 25; E7(ADP-Ribosyl): 25; K10(ADP-Ribosyl): 25	1.04	28.5181	4	P04075	Fructose-bisphosphate aldolase A OS=Homo sapiens OX=9606 GN=ALDOA PE=1 SV=2	5	4	0.0865	1	687.316	2746.24	2746.24	1.19	0.00081	26	MS2	16.5548	-50	247	4014	01_TK_THP-1_ADPr_FAIMS-40-50-60V_inSource_34V.raw	1	0.003202	0.1279
DITGGDVKTVR	[K].DItGGDVkTVR.[Y]	Sequest HT (B2)	Unambiguous	HCD	High	T3(ADP-Ribosyl); K8(P5)	T3(ADP-Ribosyl): 97.7; T9(P5): 96.95	0.82	18.5541	3	A4UGR9	Xin actin-binding repeat-containing protein 2 OS=Homo sapiens OX=9606 GN=XIRP2 PE=1 SV=2	5	1	0.0122	1	632.567	1895.69	1895.69	0.69	0.00044	26	MS2	47.976	-60	247	2200	01_TK_THP-1_ADPr_FAIMS-40-50-60V_inSource_34V.raw	1	0.003516	0.1286
LQAKKEEIIK	[R].LQAkKEEIIK.[T]	Sequest HT (B2)	Unambiguous	HCD	High	K4(ADP-Ribosyl)	K4(ADP-Ribosyl): 98.74	0.98	20.8673	3	A0A7I2YQG2	Ribosomal protein L19 OS=Homo sapiens OX=9606 GN=RPL19 PE=1 SV=1	4	2	0.1122	1	580.938	1740.8	1740.8	0.81	0.00047	26	MS2	37.9256	-50	247	2614	01_TK_THP-1_ADPr_FAIMS-40-50-60V_inSource_34V.raw	1	0.003516	0.1287
LYDAYELKHALKGAGTNEK	[R].LyDAYELKHALKGAGTNEK.[V]	Sequest HT (B2)	Unambiguous	HCD	High	Y2(ADP-Ribosyl)	T16(ADP-Ribosyl): 97.5	1.06	47.3065	4	P08758	Annexin A5 OS=Homo sapiens OX=9606 GN=ANXA5 PE=1 SV=2	3	2	0.0377	1	666.296	2662.16	2662.16	1.37	0.00091	26	MS2	18.109	-60	247	7377	01_TK_THP-1_ADPr_FAIMS-40-50-60V_inSource_34V.raw	1	0.003832	0.129
GATYGKPVHHGVNQLK	[K].GATYGkPVHHGVNQLK.[F]	Sequest HT (B2)	Unambiguous	HCD	High	K6(ADP-Ribosyl)	T3(ADP-Ribosyl): 33.19; Y4(ADP-Ribosyl): 33.19; K6(ADP-Ribosyl): 33.19	0.83	17.0985	3	E7EQV9	Ribosomal protein L15 (Fragment) OS=Homo sapiens OX=9606 GN=RPL15 PE=1 SV=1	7	0	0.012	1	749.664	2246.98	2246.97	1.78	0.00133	26	MS2	18.386	-60	247	1949	01_TK_THP-1_ADPr_FAIMS-40-50-60V_inSource_34V.raw	1	0.004134	0.1318
EIAQDFKTDLR	[R].EIAQDFkTDLR.[F]	Sequest HT (B2)	Unambiguous	HCD	High	K7(ADP-Ribosyl)	D5(ADP-Ribosyl): 33.23; K7(ADP-Ribosyl): 33.23; T8(ADP-Ribosyl): 33.23	0.52	46.8491	2	P84243	Histone H3.3 OS=Homo sapiens OX=9606 GN=H3-3A PE=1 SV=2	9	1	0.2308	1	938.881	1876.75	1876.75	1.48	0.00139	26	MS2	4.75875	-40	247	7291	01_TK_THP-1_ADPr_FAIMS-40-50-60V_inSource_34V.raw	1	0.004134	0.1337
NAGAVIGKGGKNIK	[K].NAGAVIGkGGKNIK.[A]	Sequest HT (B2)	Unambiguous	HCD	High	K8(ADP-Ribosyl)	K8(ADP-Ribosyl): 50; K11(ADP-Ribosyl): 50	0.95	16.8013	3	P61978	Heterogeneous nuclear ribonucleoprotein K OS=Homo sapiens OX=9606 GN=HNRNPK PE=1 SV=1	5	2	0.1579	1	623.288	1867.85	1867.85	1.22	0.00076	26	MS2	52.2825	-50	247	1898	01_TK_THP-1_ADPr_FAIMS-40-50-60V_inSource_34V.raw	1	0.004134	0.1332
LVREIAQDFKTDLR	[R].LVREIAQDFkTDLR.[F]	Sequest HT (B2)	Unambiguous	HCD	High	K10(ADP-Ribosyl)	R3(ADP-Ribosyl): 19.94; E4(ADP-Ribosyl): 19.94; D8(ADP-Ribosyl): 19.94; K10(ADP-Ribosyl): 19.94; T11(ADP-Ribosyl): 19.94	0.56	56.3429	3	P84243	Histone H3.3 OS=Homo sapiens OX=9606 GN=H3-3A PE=1 SV=2	8	2	0.125	1	749.007	2245.01	2245.01	0.59	0.00044	26	MS2	37.179	-60	247	8918	01_TK_THP-1_ADPr_FAIMS-40-50-60V_inSource_34V.raw	1	0.004134	0.1311
FVIKPIDKKAPDFVFYAPR	[K].FVIkPIDKKAPDFVFYAPR.[L]	Sequest HT (B2)	Unambiguous	HCD	High	K4(ADP-Ribosyl)	K4(ADP-Ribosyl): 97.93	0.74	67.6311	4	A0A2R8Y5S7; P26038	Radixin OS=Homo sapiens OX=9606 GN=RDX PE=1 SV=1;Moesin OS=Homo sapiens OX=9606 GN=MSN PE=1 SV=3	8	2	0.0405	1	698.838	2792.33	2792.32	1.3	0.00091	26	MS2	47.5738	-60	247	10887	01_TK_THP-1_ADPr_FAIMS-40-50-60V_inSource_34V.raw	2	0.004762	0.1349
KQPPKEPSEVPTPKRPR	[R].kQPPKEPSEVPTPKRPR.[G]	Sequest HT (B2)	Unambiguous	HCD	High	K1(ADP-Ribosyl)	S8(ADP-Ribosyl): 49.45; T12(ADP-Ribosyl): 49.45	0.87	17.9118	4	P17096-2	Isoform HMG-Y of High mobility group protein HMG-I/HMG-Y OS=Homo sapiens OX=9606 GN=HMGA1	1	3	0.092	1	628.799	2512.18	2512.17	0.36	0.00023	26	MS2	36.4092	-50	247	2087	01_TK_THP-1_ADPr_FAIMS-40-50-60V_inSource_34V.raw	1	0.004762	0.1357
SATSPEGKKLPR	[K].SATsPEGKKLPR.[T]	Sequest HT (B2)	Unambiguous	HCD	High	S4(ADP-Ribosyl)	S1(ADP-Ribosyl): 19.97; T3(ADP-Ribosyl): 19.97; S4(ADP-Ribosyl): 19.97; K8(ADP-Ribosyl): 19.97; K9(ADP-Ribosyl): 19.97	0.6	14.4051	3	P13639	Elongation factor 2 OS=Homo sapiens OX=9606 GN=EEF2 PE=1 SV=4	1	2	0.0667	1	604.596	1811.77	1811.77	0.75	0.00045	26	MS2	37.3284	-60	247	1473	01_TK_THP-1_ADPr_FAIMS-40-50-60V_inSource_34V.raw	1	0.005058	0.1421
LSAKPAPPKPEPKPK	[R].LSAKPAPPKPEPkPK.[K]	Sequest HT (B2)	Unambiguous	HCD	High	K13(ADP-Ribosyl)	S2(ADP-Ribosyl): 100	1.34	15.1189	3	P05204	Non-histone chromosomal protein HMG-17 OS=Homo sapiens OX=9606 GN=HMGN2 PE=1 SV=3	1	0	0.3284	1	709.342	2126.01	2126.01	1.11	0.00079	26	MS2	5.99894	-50	247	1601	01_TK_THP-1_ADPr_FAIMS-40-50-60V_inSource_34V.raw	1	0.005058	0.1425
SSQPLASKQEKDGTEKR	[K].SSQPLASkQEKDGTEKR.[G]	Sequest HT (B2)	Unambiguous	HCD	High	K8(ADP-Ribosyl)	S1(ADP-Ribosyl): 24.88; S2(ADP-Ribosyl): 24.88; S7(ADP-Ribosyl): 24.88; T14(ADP-Ribosyl): 24.88	0.68	7.6811	3	P17096-2; P17096	Isoform HMG-Y of High mobility group protein HMG-I/HMG-Y OS=Homo sapiens OX=9606 GN=HMGA1;High mobility group protein HMG-I/HMG-Y OS=Homo sapiens OX=9606 GN=HMGA1 PE=1 SV=3	4	3	0.1324	1	810.684	2430.04	2430.03	1.16	0.00094	26	MS2	2.78984	-60	247	345	01_TK_THP-1_ADPr_FAIMS-40-50-60V_inSource_34V.raw	2	0.005058	0.1423
VVIIGAGKPAAVVLQTK	[R].VVIIGAGkPAAVVLQTK.[G]	Sequest HT (B2)	Unambiguous	HCD	High	K8(ADP-Ribosyl)	K8(ADP-Ribosyl): 50; T16(ADP-Ribosyl): 50	0.74	62.4358	3	E9PKU7	Neutral alpha-glucosidase AB OS=Homo sapiens OX=9606 GN=GANAB PE=1 SV=1	4	0	1	1	735.708	2205.11	2205.11	0.16	0.00012	26	MS2	50.8745	-60	247	9962	01_TK_THP-1_ADPr_FAIMS-40-50-60V_inSource_34V.raw	1	0.005644	0.1476
SGKLKGDDLQAIKK	[K].SGkLKGDDLQAIKK.[E]	Sequest HT (B2)	Unambiguous	HCD	High	K3(ADP-Ribosyl)	S1(ADP-Ribosyl): 99.99	0.58	21.0414	3	B4DY08	Heterogeneous nuclear ribonucleoproteins C1/C2 OS=Homo sapiens OX=9606 GN=HNRNPC PE=1 SV=1	11	3	0.0172	1	681.318	2041.94	2041.94	1.28	0.00087	26	MS2	32.8579	-50	247	2645	01_TK_THP-1_ADPr_FAIMS-40-50-60V_inSource_34V.raw	1	0.005644	0.1447
HVSDDMKTHKNPALK	[K].HVSDDMKThKNPALK.[A]	Sequest HT (B2)	Unambiguous	HCD	High	H9(ADP-Ribosyl)	S3(ADP-Ribosyl): 16.64; D5(ADP-Ribosyl): 16.64; K7(ADP-Ribosyl): 16.64; T8(ADP-Ribosyl): 16.64; H9(ADP-Ribosyl): 16.64; K10(ADP-Ribosyl): 16.64	0.79	13.1468	4	Q01518	Adenylyl cyclase-associated protein 1 OS=Homo sapiens OX=9606 GN=CAP1 PE=1 SV=5	3	2	0.0127	1	566.241	2261.94	2261.94	0.02	1e-05	26	MS2	54.0928	-60	247	1243	01_TK_THP-1_ADPr_FAIMS-40-50-60V_inSource_34V.raw	1	0.005644	0.1477
ALSTGEKGFGYKGSCFHR	[R].ALSTGEkGFGYKGScFHR.[I]	Sequest HT (B2)	Unambiguous	HCD	High	K7(ADP-Ribosyl); C15(Carbamidomethyl)	S3(ADP-Ribosyl): 32.71; T4(ADP-Ribosyl): 32.71; S14(ADP-Ribosyl): 32.71	0.8	33.3644	4	P62937	Peptidyl-prolyl cis-trans isomerase A OS=Homo sapiens OX=9606 GN=PPIA PE=1 SV=2	3	2	0.025	1	636.51	2543.02	2543.02	-0.45	-0.00029	26	MS2	15.6937	-60	247	4907	01_TK_THP-1_ADPr_FAIMS-40-50-60V_inSource_34V.raw	1	0.005644	0.1442
FNKGDIIVLR	[K].FNkGDIIVLR.[R]	Sequest HT (B2)	Unambiguous	HCD	High	K3(ADP-Ribosyl)	K3(ADP-Ribosyl): 50; D5(ADP-Ribosyl): 50	1	54.2573	2	Q8TEJ3	E3 ubiquitin-protein ligase SH3RF3 OS=Homo sapiens OX=9606 GN=SH3RF3 PE=1 SV=2	1	1	0.11	1	858.381	1715.76	1715.76	-0.19	-0.00016	26	MS2	2.7354	-60	247	8561	01_TK_THP-1_ADPr_FAIMS-40-50-60V_inSource_34V.raw	1	0.005945	0.1516
GATYGKPVHHGVNQLK	[K].GATyGKPVHHGVNQLK.[F]	Sequest HT (B2)	Unambiguous	HCD	High	Y4(ADP-Ribosyl)	T3(ADP-Ribosyl): 33.2; Y4(ADP-Ribosyl): 33.2; K6(ADP-Ribosyl): 33.2	0.74	17.1381	3	E7EQV9	Ribosomal protein L15 (Fragment) OS=Homo sapiens OX=9606 GN=RPL15 PE=1 SV=1	7	0	0.0541	1	749.664	2246.98	2246.97	1.94	0.00145	26	MS2	5.96238	-50	247	1956	01_TK_THP-1_ADPr_FAIMS-40-50-60V_inSource_34V.raw	1	0.005945	0.1522
TDLKKNRDYPLASKDAK	[R].TdLKKNRDYPLASKDAK.[K]	Sequest HT (B2)	Unambiguous	HCD	High	D2(ADP-Ribosyl)	T1(ADP-Ribosyl): 33.01; K4(ADP-Ribosyl): 33.01; S13(ADP-Ribosyl): 33.01	0.89	16.651	4	A0A7I2YQK5	Inosine-5'-monophosphate dehydrogenase OS=Homo sapiens OX=9606 GN=IMPDH2 PE=1 SV=1	5	4	0.0112	1	626.787	2504.13	2504.12	1.81	0.00113	26	MS2	16.8987	-60	247	1872	01_TK_THP-1_ADPr_FAIMS-40-50-60V_inSource_34V.raw	1	0.005945	0.1533
GKLPKQPVIVK	[K].GkLPKQPVIVK.[A]	Sequest HT (B2)	Unambiguous	HCD	High	K2(ADP-Ribosyl)	K2(ADP-Ribosyl): 49.8; K5(ADP-Ribosyl): 49.8	0.96	29.2934	3	E9PLX7	60S ribosomal protein L27a OS=Homo sapiens OX=9606 GN=RPL27A PE=1 SV=1	3	2	0.0521	1	583.29	1747.86	1747.85	0.37	0.00022	26	MS2	18.795	-60	247	4163	01_TK_THP-1_ADPr_FAIMS-40-50-60V_inSource_34V.raw	1	0.0062	0.1559
GKYKEETIEKMQE	[K].GKYKEETIEkmQE.[-]	Sequest HT (B2)	Unambiguous	HCD	High	K10(ADP-Ribosyl); M11(Oxidation)	T7(ADP-Ribosyl): 100	1.2	15.9686	3	P61254	60S ribosomal protein L26 OS=Homo sapiens OX=9606 GN=RPL26 PE=1 SV=1	1	3	0.125	1	723.954	2169.85	2169.84	1.31	0.00095	26	MS2	21.8945	-50	247	1755	01_TK_THP-1_ADPr_FAIMS-40-50-60V_inSource_34V.raw	1	0.0062	0.1561
MQKEITALAPSTMKIK	[R].mQKEITALAPSTmKIk.[IVM]	Sequest HT (B2)	Unambiguous	HCD	High	M1(Oxidation); M13(Oxidation); K16(ADP-Ribosyl)	T6(ADP-Ribosyl): 33.33; S11(ADP-Ribosyl): 33.33; T12(ADP-Ribosyl): 33.33	1.72	34.2377	3	P60709	Actin, cytoplasmic 1 OS=Homo sapiens OX=9606 GN=ACTB PE=1 SV=1	14	2	0.0291	1	788.355	2363.05	2363.04	3.93	0.0031	26	MS2	5.40675	-40	247	5064	01_TK_THP-1_ADPr_FAIMS-40-50-60V_inSource_34V.raw	1	0.0062	0.1612
SFTNTIQDIR	[K].sFtNTIQDIR.[R]	Sequest HT (B2)	Unambiguous	HCD	High	S1(ADP-Ribosyl); T3(P5)	S1(ADP-Ribosyl): 33.13; S1(P5): 33.13; T3(ADP-Ribosyl): 33.13; T3(P5): 33.13; T5(ADP-Ribosyl): 33.13; T5(P5): 33.13	0.73	47.0165	3	Q96J65	ATP-binding cassette sub-family C member 12 OS=Homo sapiens OX=9606 GN=ABCC12 PE=1 SV=2	5	0	0.1096	1	643.893	1929.66	1929.67	-2.92	-0.00188	26	MS2	36.6528	-60	247	7324	01_TK_THP-1_ADPr_FAIMS-40-50-60V_inSource_34V.raw	1	0.0062	0.1625
SGPKPFSAPKPQTSPSPKR	[R].SGPKPFSAPKPQTSPSPkR.[A]	Sequest HT (B2)	Unambiguous	HCD	High	K18(ADP-Ribosyl)	S1(ADP-Ribosyl): 20; S7(ADP-Ribosyl): 20; T13(ADP-Ribosyl): 20; S14(ADP-Ribosyl): 20; S16(ADP-Ribosyl): 20	1.24	21.7839	3	Q01518	Adenylyl cyclase-associated protein 1 OS=Homo sapiens OX=9606 GN=CAP1 PE=1 SV=5	2	1	0.0403	1	845.72	2535.15	2535.14	1.33	0.00113	26	MS2	0.958767	-50	247	2782	01_TK_THP-1_ADPr_FAIMS-40-50-60V_inSource_34V.raw	1	0.0062	0.1611
SLVSKGTLVQTKGTGASGSFK	[K].SLVSKGtLVQTKGTGASGSFK.[L]	Sequest HT (B2)	Unambiguous	HCD	High	T7(ADP-Ribosyl)	S1(ADP-Ribosyl): 32.78; S4(ADP-Ribosyl): 32.78; T7(ADP-Ribosyl): 32.78	1.2	38.0946	3	P16401; P10412	Histone H1.5 OS=Homo sapiens OX=9606 GN=H1-5 PE=1 SV=3;Histone H1.4 OS=Homo sapiens OX=9606 GN=H1-4 PE=1 SV=2	5	2	0.1333	1	865.403	2594.2	2594.19	2.05	0.00177	26	MS2	0.910597	-60	247	5736	01_TK_THP-1_ADPr_FAIMS-40-50-60V_inSource_34V.raw	2	0.0062	0.1634
RQVDQLTNDKAR	[R].RQVDQLTNDkAR.[V]	Sequest HT (B2)	Unambiguous	HCD	High	K10(ADP-Ribosyl)	T7(ADP-Ribosyl): 99.99	0.84	14.9624	3	P08670	Vimentin OS=Homo sapiens OX=9606 GN=VIM PE=1 SV=4	2	2	0.0714	1	662.282	1984.83	1984.83	2.67	0.00177	26	MS2	4.59584	-60	132.955	1572	01_TK_THP-1_ADPr_FAIMS-40-50-60V_inSource_34V.raw	1	0.0062	0.1564
LVEIDNGKQREFESR	[R].LVEIdNGKQREFESR.[L]	Sequest HT (B2)	Unambiguous	HCD	High	D5(ADP-Ribosyl)	D5(ADP-Ribosyl): 49.14; S14(ADP-Ribosyl): 49.14	0.59	34.0873	3	A0A6Q8PFJ0	Prelamin-A/C OS=Homo sapiens OX=9606 GN=LMNA PE=1 SV=1	12	2	0.0678	1	787.67	2361	2360.99	2.02	0.00159	26	MS2	1.60865	-50	247	5038	01_TK_THP-1_ADPr_FAIMS-40-50-60V_inSource_34V.raw	1	0.007354	0.179
IKLGIK	[RK].IkLGIK.[SM]	Sequest HT (B2)	Selected	HCD	High	K2(ADP-Ribosyl)	K2(ADP-Ribosyl): 99.99	0.49	37.3693	2			1	1	0	1	606.776	1212.55	1212.54	2.21	0.00134	26	MS2	3.53454	-40	247	5608	01_TK_THP-1_ADPr_FAIMS-40-50-60V_inSource_34V.raw	1	0.007354	0.1735
LSAKPAPPKPEPKPK	[R].LSAKPAPPKPEPkPK.[K]	Sequest HT (B2)	Unambiguous	HCD	High	K13(ADP-Ribosyl)	S2(ADP-Ribosyl): 99.98	1.24	15.158	4	P05204	Non-histone chromosomal protein HMG-17 OS=Homo sapiens OX=9606 GN=HMGN2 PE=1 SV=3	1	0	0.0484	1	532.258	2126.01	2126.01	0.18	0.0001	26	MS2	35.3879	-40	247	1608	01_TK_THP-1_ADPr_FAIMS-40-50-60V_inSource_34V.raw	1	0.007354	0.1804
IVAPGKGILAADESTGSIAK	[R].IVAPGkGILAADESTGSIAK.[R]	Sequest HT (B2)	Unambiguous	HCD	High	K6(ADP-Ribosyl)	K6(ADP-Ribosyl): 25; S14(ADP-Ribosyl): 25; T15(ADP-Ribosyl): 25; S17(ADP-Ribosyl): 25	1.23	56.4572	3	P04075	Fructose-bisphosphate aldolase A OS=Homo sapiens OX=9606 GN=ALDOA PE=1 SV=2	6	1	0.4959	1	813.712	2439.12	2439.12	0.61	0.0005	26	MS2	4.36914	-60	247	8937	01_TK_THP-1_ADPr_FAIMS-40-50-60V_inSource_34V.raw	1	0.007354	0.1775
NGEEQTVQFLLEVVDILLNYVRK	[K].NGeeQTVQFLLEVVDILLNYVRK.[T]	Sequest HT (B2)	Unambiguous	HCD	High	E3(ADP-Ribosyl); E4(P5)	E3(ADP-Ribosyl): 24.95; E3(P5): 25.76; E4(ADP-Ribosyl): 24.95; E4(P5): 25.76; T6(ADP-Ribosyl): 24.95; T6(P5): 25.76	0.55	10.5405	4	Q99259	Glutamate decarboxylase 1 OS=Homo sapiens OX=9606 GN=GAD1 PE=1 SV=1	4	1	0.0182	1	864.392	3454.55	3454.52	6.08	0.00525	26	MS2	0	-50	247	781	01_TK_THP-1_ADPr_FAIMS-40-50-60V_inSource_34V.raw	1	0.007354	0.1804
SLTMRKTSDKPKLK	[K].SLTmRKTsDKPkLK.[N]	Sequest HT (B2)	Unambiguous	HCD	High	M4(Oxidation); S8(P5); K12(ADP-Ribosyl)	T3(P5): 19.55; R5(P5): 19.72; K6(P5): 19.72; T7(P5): 19.55; S8(P5): 19.55; K12(ADP-Ribosyl): 93.97	0.68	57.6719	3	P49326-3	Isoform 3 of Flavin-containing monooxygenase 5 OS=Homo sapiens OX=9606 GN=FMO5	1	3	0.0441	1	795.339	2384	2384	0.92	0.00073	26	MS2	9.38475	-60	247	9146	01_TK_THP-1_ADPr_FAIMS-40-50-60V_inSource_34V.raw	1	0.007354	0.1733
RLDRLEETVQAK	[K].RLDRLEETVQAk.[-]	Sequest HT (B2)	Unambiguous	HCD	High	K12(ADP-Ribosyl)	T8(ADP-Ribosyl): 99.03	0.72	30.229	3	P31146	Coronin-1A OS=Homo sapiens OX=9606 GN=CORO1A PE=1 SV=4	2	2	0.1111	1	666.962	1998.87	1998.87	0.96	0.00064	26	MS2	20.4278	-60	247	4338	01_TK_THP-1_ADPr_FAIMS-40-50-60V_inSource_34V.raw	1	0.007354	0.1731
NQVAMNPTNTVFDAKR	[K].NQVAmNPTNTVFDAkR.[L]	Sequest HT (B2)	Unambiguous	HCD	High	M5(Oxidation); K15(ADP-Ribosyl)	K15(ADP-Ribosyl): 96.9	1.21	38.6028	3	P11142	Heat shock cognate 71 kDa protein OS=Homo sapiens OX=9606 GN=HSPA8 PE=1 SV=1	10	1	0.0579	1	788.325	2362.96	2362.95	3.38	0.00266	26	MS2	1.37758	-40	247	5820	01_TK_THP-1_ADPr_FAIMS-40-50-60V_inSource_34V.raw	1	0.007621	0.1886
VAPEEHPVLLTEAPLNPKANREK	[R].VAPEEHPVLLTEAPLNPKANREk.[M]	Sequest HT (B2)	Unambiguous	HCD	High	K23(ADP-Ribosyl)	T11(ADP-Ribosyl): 24.92; K18(ADP-Ribosyl): 24.92; R21(ADP-Ribosyl): 24.92; E22(ADP-Ribosyl): 24.92	1.43	44.3935	4	P60709	Actin, cytoplasmic 1 OS=Homo sapiens OX=9606 GN=ACTB PE=1 SV=1	12	2	0.1329	1	774.119	3093.46	3093.44	3.63	0.00281	26	MS2	18.188	-50	247	6827	01_TK_THP-1_ADPr_FAIMS-40-50-60V_inSource_34V.raw	1	0.007621	0.1962
HGEAQVKIWR	[K].HGEAQVkIWR.[R]	Sequest HT (B2)	Unambiguous	HCD	High	K7(ADP-Ribosyl)	K7(ADP-Ribosyl): 99.99	0.84	31.7481	3	P18669	Phosphoglycerate mutase 1 OS=Homo sapiens OX=9606 GN=PGAM1 PE=1 SV=2	2	1	0.0952	1	588.914	1764.73	1764.73	0.29	0.00017	26	MS2	45.1956	-50	247	4611	01_TK_THP-1_ADPr_FAIMS-40-50-60V_inSource_34V.raw	1	0.007621	0.1865
NIGKTLVTR	[R].NIGkTLVTR.[T]	Sequest HT (B2)	Selected	HCD	High	K4(ADP-Ribosyl)	T8(ADP-Ribosyl): 98.36	0.55	31.6753	2	D6RG13	40S ribosomal protein S3a (Fragment) OS=Homo sapiens OX=9606 GN=RPS3A PE=1 SV=1	11	1	0.0364	1	771.842	1542.68	1542.67	3.56	0.00275	26	MS2	28.6158	-40	247	4597	01_TK_THP-1_ADPr_FAIMS-40-50-60V_inSource_34V.raw	1	0.007621	0.1885
GKKVAPAPAVVK	[K].GKkVAPAPAVVK.[K]	Sequest HT (B2)	Unambiguous	HCD	High	K3(ADP-Ribosyl)	K2(ADP-Ribosyl): 50; K3(ADP-Ribosyl): 50	1.54	16.5614	3	P62424	60S ribosomal protein L7a OS=Homo sapiens OX=9606 GN=RPL7A PE=1 SV=2	2	2	0.013	1	569.274	1705.81	1705.81	0.85	0.00049	26	MS2	34.5998	-40	247	1857	01_TK_THP-1_ADPr_FAIMS-40-50-60V_inSource_34V.raw	1	0.007621	0.1907
FVIKPIDKK	[K].FVIkPIDKK.[A]	Sequest HT (B2)	Unambiguous	HCD	High	K4(ADP-Ribosyl)	K4(ADP-Ribosyl): 100	0.72	33.7385	3	A0A2R8Y5S7; P26038	Radixin OS=Homo sapiens OX=9606 GN=RDX PE=1 SV=1;Moesin OS=Homo sapiens OX=9606 GN=MSN PE=1 SV=3	8	1	0.1111	1	543.588	1628.75	1628.75	0.27	0.00014	26	MS2	30.7494	-50	247	4975	01_TK_THP-1_ADPr_FAIMS-40-50-60V_inSource_34V.raw	2	0.008223	0.1983
FVIKPIDKK	[K].FVIkPIDKK.[A]	Sequest HT (B2)	Unambiguous	HCD	High	K4(ADP-Ribosyl)	K4(ADP-Ribosyl): 99.99	0.98	33.7047	3	A0A2R8Y5S7; P26038	Radixin OS=Homo sapiens OX=9606 GN=RDX PE=1 SV=1;Moesin OS=Homo sapiens OX=9606 GN=MSN PE=1 SV=3	8	1	0.398	1	543.588	1628.75	1628.75	0.27	0.00014	26	MS2	18.1864	-60	247	4969	01_TK_THP-1_ADPr_FAIMS-40-50-60V_inSource_34V.raw	2	0.008223	0.1982
SGPKPFSAPKPQTSPSPK	[R].SGPkPFSAPKPQTSPSPK.[R]	Sequest HT (B2)	Unambiguous	HCD	High	K4(P5)	K4(P5): 99.23	2.52	28.8716	3	Q01518	Adenylyl cyclase-associated protein 1 OS=Homo sapiens OX=9606 GN=CAP1 PE=1 SV=5	2	0	0.0119	1	677.998	2031.98	2031.98	1.43	0.00097	26	MS2	75.0405	-60	247	4080	01_TK_THP-1_ADPr_FAIMS-40-50-60V_inSource_34V.raw	1	0.0004066	0.0007753
AWGGKKENLKAAQEEYVKR	[K].AWGGKKeNLKAAQEEYVKR.[A]	Sequest HT (B2)	Unambiguous	HCD	High	E7(P5)	K5(P5): 25; K6(P5): 25; E7(P5): 25; K10(P5): 25	1.84	28.8804	4	P04075	Fructose-bisphosphate aldolase A OS=Homo sapiens OX=9606 GN=ALDOA PE=1 SV=2	5	4	0.0054	1	600.55	2399.18	2399.17	0.94	0.00057	26	MS2	32.2839	-60	247	4082	01_TK_THP-1_ADPr_FAIMS-40-50-60V_inSource_34V.raw	1	0.0004066	0.002576
SGPKPFSAPKPQTSPSPK	[R].SGPKPFSAPkPQTSPSPK.[R]	Sequest HT (B2)	Unambiguous	HCD	High	K10(P5)	K10(P5): 100	3.34	29.0927	3	Q01518	Adenylyl cyclase-associated protein 1 OS=Homo sapiens OX=9606 GN=CAP1 PE=1 SV=5	2	0	0.2066	1	677.998	2031.98	2031.98	1.34	0.00091	26	MS2	18.6698	-50	247	4124	01_TK_THP-1_ADPr_FAIMS-40-50-60V_inSource_34V.raw	1	0.0004066	4.592e-05
SGPKPFSAPKPQTSPSPK	[R].SGPKPFSAPkPQTSPSPK.[R]	Sequest HT (B2)	Unambiguous	HCD	High	K10(P5)	K10(P5): 100	2.88	29.1388	3	Q01518	Adenylyl cyclase-associated protein 1 OS=Homo sapiens OX=9606 GN=CAP1 PE=1 SV=5	2	0	0.2569	1	677.998	2031.98	2031.98	0.89	0.0006	26	MS2	14.2567	-40	247	4133	01_TK_THP-1_ADPr_FAIMS-40-50-60V_inSource_34V.raw	1	0.0004066	7.938e-06
ALAAGGYDVEKNNSR	[K].ALAAGGYDVeKNNSR.[I]	Sequest HT (B2)	Unambiguous	HCD	High	E10(P5)	E10(P5): 49.9; K11(P5): 49.9	2.93	29.4457	2	P16401	Histone H1.5 OS=Homo sapiens OX=9606 GN=H1-5 PE=1 SV=3	1	1	0.1263	1	879.889	1758.77	1758.77	1.82	0.0016	26	MS2	0	-50	247	4191	01_TK_THP-1_ADPr_FAIMS-40-50-60V_inSource_34V.raw	1	0.0004066	1.038e-05
ALAAGGYDVEKNNSR	[K].ALAAGGYDVEkNNSR.[I]	Sequest HT (B2)	Unambiguous	HCD	High	K11(P5)	E10(P5): 49.91; K11(P5): 49.91	2.75	29.4633	2	P16401	Histone H1.5 OS=Homo sapiens OX=9606 GN=H1-5 PE=1 SV=3	1	1	0.0655	1	879.89	1758.77	1758.77	2.58	0.00227	26	MS2	0	-60	247	4194	01_TK_THP-1_ADPr_FAIMS-40-50-60V_inSource_34V.raw	1	0.0004066	1.439e-06
IKIIAPPERK	[K].IkIIAPPERK.[Y]	Sequest HT (B2)	Unambiguous	HCD	High	K2(P5)	K2(P5): 100	1.86	31.3639	2	P60709; Q562R1	Actin, cytoplasmic 1 OS=Homo sapiens OX=9606 GN=ACTB PE=1 SV=1;Beta-actin-like protein 2 OS=Homo sapiens OX=9606 GN=ACTBL2 PE=1 SV=2	13	2	0.6505	1	679.876	1358.75	1358.74	1.79	0.00121	26	MS2	16.7514	-60	247	4539	01_TK_THP-1_ADPr_FAIMS-40-50-60V_inSource_34V.raw	2	0.0004066	0.02315
ALAAAGYDVEKNNSR	[K].ALAAAGYDVEkNNSR.[I]	Sequest HT (B2)	Unambiguous	HCD	High	K11(P5)	E10(P5): 99.7	2.99	31.8544	2	P10412	Histone H1.4 OS=Homo sapiens OX=9606 GN=H1-4 PE=1 SV=2	5	1	0.0468	1	886.898	1772.79	1772.78	2.14	0.00189	26	MS2	49.0344	-50	247	4630	01_TK_THP-1_ADPr_FAIMS-40-50-60V_inSource_34V.raw	1	0.0004066	1.122e-05
MIYASSKDAIK	[K].mIYAsSKDAIK.[K]	Sequest HT (B2)	Unambiguous	HCD	High	M1(Oxidation); S5(P5)	S5(P5): 99.38	1.65	26.4866	2	E9PK25	Cofilin, non-muscle isoform OS=Homo sapiens OX=9606 GN=CFL1 PE=1 SV=1	10	1	0.1273	1	718.824	1436.64	1436.64	2.38	0.00171	26	MS2	45.6482	-60	247	3644	01_TK_THP-1_ADPr_FAIMS-40-50-60V_inSource_34V.raw	1	0.0004066	0.004833
ATKKEPAVLELEGKK	[R].ATKKEPAVLELeGKK.[W]	Sequest HT (B2)	Unambiguous	HCD	High	E12(P5)	E12(P5): 99.64	2.43	26.5252	3	Q01518	Adenylyl cyclase-associated protein 1 OS=Homo sapiens OX=9606 GN=CAP1 PE=1 SV=5	2	3	0.0041	1	612.324	1834.96	1834.96	0.86	0.00052	26	MS2	33.5649	-50	247	3652	01_TK_THP-1_ADPr_FAIMS-40-50-60V_inSource_34V.raw	1	0.0004066	0.0001466
GKGGEIQPVSVK	[K].GkGGEIQPVSVK.[V]	Sequest HT (B2)	Unambiguous	HCD	High	K2(P5)	K2(P5): 100	3.47	27.0608	2	B8ZZL8	10 kDa heat shock protein, mitochondrial OS=Homo sapiens OX=9606 GN=HSPE1 PE=1 SV=1	2	1	0.317	1	696.844	1392.68	1392.68	2.99	0.00208	26	MS2	14.9369	-60	247	3754	01_TK_THP-1_ADPr_FAIMS-40-50-60V_inSource_34V.raw	1	0.0004066	9.76e-05
GRPSGKGIVEFSGKPAAR	[R].GRPSGkGIVEFSGKPAAR.[K]	Sequest HT (B2)	Unambiguous	HCD	High	K6(P5)	K6(P5): 99.65	3.24	27.2878	3	A0A7I2V464	Non-POU domain-containing octamer-binding protein OS=Homo sapiens OX=9606 GN=NONO PE=1 SV=1	10	1	0.0185	1	670.007	2008.01	2008	3.03	0.00203	26	MS2	22.7152	-60	247	3797	01_TK_THP-1_ADPr_FAIMS-40-50-60V_inSource_34V.raw	1	0.0004066	1.294e-05
SGPKPFSAPKPQTSPSPKR	[R].SGPKPFSAPKPQTSPSPkR.[A]	Sequest HT (B2)	Unambiguous	HCD	High	K18(P5)	S16(P5): 49.69; K18(P5): 49.69	2.41	25.6726	3	Q01518	Adenylyl cyclase-associated protein 1 OS=Homo sapiens OX=9606 GN=CAP1 PE=1 SV=5	2	1	0.0373	1	730.032	2188.08	2188.08	1.65	0.0012	26	MS2	18.0386	-60	247	3484	01_TK_THP-1_ADPr_FAIMS-40-50-60V_inSource_34V.raw	1	0.0004066	0.0009915
VLKQVHPDTGISSK	[K].VLkQVHPDTGISSK.[A]	Sequest HT (B2)	Unambiguous	HCD	High	K3(P5)	K3(P5): 100	3.58	25.7219	2	Q16778; Q5QNW6; O60814; Q8N257	Histone H2B type 2-E OS=Homo sapiens OX=9606 GN=H2BC21 PE=1 SV=3;Histone H2B type 2-F OS=Homo sapiens OX=9606 GN=H2BC18 PE=1 SV=3;Histone H2B type 1-K OS=Homo sapiens OX=9606 GN=H2BC12 PE=1 SV=3;Histone H2B type 3-B OS=Homo sapiens OX=9606 GN=H2BU1 PE=1 SV=3	17	1	0.3436	1	851.925	1702.84	1702.84	1.35	0.00115	26	MS2	0	-60	240.152	3493	01_TK_THP-1_ADPr_FAIMS-40-50-60V_inSource_34V.raw	4	0.0004066	0.0006119
RATKKEPAVLELEGKK	[K].RATkKEPAVLELEGKK.[W]	Sequest HT (B2)	Unambiguous	HCD	High	K4(P5)	T3(P5): 33.23; K4(P5): 33.23; K5(P5): 33.23	3.11	26.0967	3	Q01518	Adenylyl cyclase-associated protein 1 OS=Homo sapiens OX=9606 GN=CAP1 PE=1 SV=5	2	4	0.0032	1	664.358	1991.06	1991.06	1.05	0.00069	26	MS2	13.577	-50	247	3566	01_TK_THP-1_ADPr_FAIMS-40-50-60V_inSource_34V.raw	1	0.0004066	3.692e-05
KALAAAGYDVEKNNSR	[K].kALAAAGYDVEKNNSR.[I]	Sequest HT (B2)	Unambiguous	HCD	High	K1(P5)	K1(P5): 100	2.49	26.2412	2	P10412	Histone H1.4 OS=Homo sapiens OX=9606 GN=H1-4 PE=1 SV=2	5	2	0.5944	1	950.945	1900.88	1900.88	2.25	0.00214	26	MS2	5.38589	-60	247	3595	01_TK_THP-1_ADPr_FAIMS-40-50-60V_inSource_34V.raw	1	0.0004066	5.131e-05
RATKKEPAVLELEGK	[K].RATKkEPAVLELEGK.[K]	Sequest HT (B2)	Unambiguous	HCD	High	K5(P5)	K4(P5): 49.71; K5(P5): 49.71	2.95	28.7597	3	Q01518	Adenylyl cyclase-associated protein 1 OS=Homo sapiens OX=9606 GN=CAP1 PE=1 SV=5	2	3	0.0508	1	621.659	1862.96	1862.96	1.44	0.0009	26	MS2	38.3506	-60	247	4059	01_TK_THP-1_ADPr_FAIMS-40-50-60V_inSource_34V.raw	1	0.0004066	1.819e-05
SGPKPFSAPKPQTSPSPK	[R].SGPkPFSAPKPQTSPSPK.[R]	Sequest HT (B2)	Unambiguous	HCD	High	K4(P5)	K4(P5): 99.66	1.91	28.8032	2	Q01518	Adenylyl cyclase-associated protein 1 OS=Homo sapiens OX=9606 GN=CAP1 PE=1 SV=5	2	0	0.0576	1	1016.49	2031.98	2031.98	1.86	0.00189	26	MS2	0	-50	247	4067	01_TK_THP-1_ADPr_FAIMS-40-50-60V_inSource_34V.raw	1	0.0004066	0.00249
SGPKPFSAPKPQTSPSPK	[R].SGPkPFSAPKPQTSPSPK.[R]	Sequest HT (B2)	Unambiguous	HCD	High	K4(P5)	K4(P5): 99.65	2	28.8235	2	Q01518	Adenylyl cyclase-associated protein 1 OS=Homo sapiens OX=9606 GN=CAP1 PE=1 SV=5	2	0	0.03	1	1016.49	2031.98	2031.98	1.98	0.00201	26	MS2	0	-60	247	4071	01_TK_THP-1_ADPr_FAIMS-40-50-60V_inSource_34V.raw	1	0.0004066	0.003819
KFAYLGR	[R].kFAYLGR.[L]	Sequest HT (B2)	Unambiguous	HCD	High	K1(P5)	K1(P5): 100	1.79	37.5824	2	P40429	60S ribosomal protein L13a OS=Homo sapiens OX=9606 GN=RPL13A PE=1 SV=2	5	1	0.4413	1	524.747	1048.49	1048.49	1.22	0.00064	26	MS2	41.91	-60	247	5646	01_TK_THP-1_ADPr_FAIMS-40-50-60V_inSource_34V.raw	1	0.0004066	0.01876
ASGLAAGKGVIVAK	[K].ASGLAAGkGVIVAK.[S]	Sequest HT (B2)	Unambiguous	HCD	High	K8(P5)	K8(P5): 100	4.5	36.9073	2	C9JBJ1	Trifunctional purine biosynthetic protein adenosine-3 (Fragment) OS=Homo sapiens OX=9606 GN=GART PE=1 SV=8	6	1	0.4289	1	718.383	1435.76	1435.75	2.33	0.00167	26	MS2	21.5432	-60	247	5528	01_TK_THP-1_ADPr_FAIMS-40-50-60V_inSource_34V.raw	1	0.0004066	1.81e-05
GILAADESTGSIAKR	[K].GILAADESTGSIAkR.[L]	Sequest HT (B2)	Unambiguous	HCD	High	K14(P5)	K14(P5): 99.8	4.35	39.5066	2	P04075	Fructose-bisphosphate aldolase A OS=Homo sapiens OX=9606 GN=ALDOA PE=1 SV=2	6	1	0.0299	1	841.904	1682.8	1682.8	1.34	0.00113	26	MS2	0	-50	247	5979	01_TK_THP-1_ADPr_FAIMS-40-50-60V_inSource_34V.raw	1	0.0004066	3.314e-05
GILAADESTGSIAKR	[K].GILAADESTGSIAkR.[L]	Sequest HT (B2)	Unambiguous	HCD	High	K14(P5)	K14(P5): 99.55	3.47	39.5804	2	P04075	Fructose-bisphosphate aldolase A OS=Homo sapiens OX=9606 GN=ALDOA PE=1 SV=2	6	1	0.0115	1	841.904	1682.8	1682.8	0.84	0.0007	26	MS2	0	-60	247	5993	01_TK_THP-1_ADPr_FAIMS-40-50-60V_inSource_34V.raw	1	0.0004066	0.0003939
ALQASALKAWGGKK	[R].ALQASALkAWGGKK.[E]	Sequest HT (B2)	Unambiguous	HCD	High	K8(P5)	K8(P5): 100	2.39	39.6198	2	P04075	Fructose-bisphosphate aldolase A OS=Homo sapiens OX=9606 GN=ALDOA PE=1 SV=2	5	2	0.2008	1	811.92	1622.83	1622.83	1.92	0.00156	26	MS2	32.6146	-50	247	6000	01_TK_THP-1_ADPr_FAIMS-40-50-60V_inSource_34V.raw	1	0.0004066	3.729e-05
SGVSLAALKK	[R].SGVSLAALkK.[A]	Sequest HT (B2)	Unambiguous	HCD	High	K9(P5)	K9(P5): 99.69	2.4	38.2163	2	P10412	Histone H1.4 OS=Homo sapiens OX=9606 GN=H1-4 PE=1 SV=2	3	1	0.0708	1	584.306	1167.6	1167.6	2.74	0.0016	26	MS2	35.4067	-40	247	5756	01_TK_THP-1_ADPr_FAIMS-40-50-60V_inSource_34V.raw	1	0.0004066	0.009109
SGVSLAALKK	[R].SGVSLAALkK.[A]	Sequest HT (B2)	Unambiguous	HCD	High	K9(P5)	K9(P5): 99.72	2.59	38.234	2	P10412	Histone H1.4 OS=Homo sapiens OX=9606 GN=H1-4 PE=1 SV=2	3	1	0.0154	1	584.306	1167.6	1167.6	2.84	0.00166	26	MS2	48.1704	-50	247	5759	01_TK_THP-1_ADPr_FAIMS-40-50-60V_inSource_34V.raw	1	0.0004066	0.01878
MQKEITALAPSTMKIK	[R].mQKEITALAPSTmkIK.[IVM]	Sequest HT (B2)	Unambiguous	HCD	High	M1(Oxidation); M13(Oxidation); K14(P5)	K14(P5): 98.96	3.19	34.3588	2	P60709	Actin, cytoplasmic 1 OS=Homo sapiens OX=9606 GN=ACTB PE=1 SV=1	14	2	0.0502	1	1008.5	2015.99	2015.98	3.82	0.00385	26	MS2	2.59122	-40	247	5085	01_TK_THP-1_ADPr_FAIMS-40-50-60V_inSource_34V.raw	1	0.0004066	0.0002218
TIEKFEKEAAEMGK	[R].TIEkFEKEAAEmGK.[G]	Sequest HT (B2)	Unambiguous	HCD	High	K4(P5); M12(Oxidation)	K7(P5): 49.89; E8(P5): 49.89	1.38	33.7091	2	P68104	Elongation factor 1-alpha 1 OS=Homo sapiens OX=9606 GN=EEF1A1 PE=1 SV=1	12	2	0.029	1	910.907	1820.81	1820.8	3.45	0.00314	26	MS2	65.6835	-60	247	4970	01_TK_THP-1_ADPr_FAIMS-40-50-60V_inSource_34V.raw	1	0.0004066	0.004749
MQKEITALAPSTMKIK	[R].mQKEITALAPSTmkIK.[IVM]	Sequest HT (B2)	Unambiguous	HCD	High	M1(Oxidation); M13(Oxidation); K14(P5)	S11(P5): 33.33; T12(P5): 33.33; K14(P5): 33.33	3.2	34.5403	3	P60709	Actin, cytoplasmic 1 OS=Homo sapiens OX=9606 GN=ACTB PE=1 SV=1	14	2	0.0031	1	672.666	2015.98	2015.98	1.91	0.00128	26	MS2	4.99777	-50	247	5118	01_TK_THP-1_ADPr_FAIMS-40-50-60V_inSource_34V.raw	1	0.0004066	8.692e-05
KLEDGPKFLK	[K].KLEDGPkFLK.[S]	Sequest HT (B2)	Unambiguous	HCD	High	K7(P5)	E3(P5): 33.29; D4(P5): 33.29; K7(P5): 33.29	2.27	36.0575	2	P68104	Elongation factor 1-alpha 1 OS=Homo sapiens OX=9606 GN=EEF1A1 PE=1 SV=1	6	2	0.0705	1	684.845	1368.68	1368.68	2.43	0.00166	26	MS2	11.0643	-60	247	5380	01_TK_THP-1_ADPr_FAIMS-40-50-60V_inSource_34V.raw	1	0.0004066	0.004083
KEPAVLELEGKK	[K].kEPAVLELEGKK.[W]	Sequest HT (B2)	Unambiguous	HCD	High	K1(P5)	K1(P5): 99.69	1.95	36.2228	2	Q01518	Adenylyl cyclase-associated protein 1 OS=Homo sapiens OX=9606 GN=CAP1 PE=1 SV=5	2	2	0.1641	1	767.893	1534.78	1534.78	2.39	0.00183	26	MS2	2.87658	-60	247	5409	01_TK_THP-1_ADPr_FAIMS-40-50-60V_inSource_34V.raw	1	0.0004066	0.004902
MQKEITALAPSTMK	[R].mQkEITALAPSTmK.[I]	Sequest HT (B2)	Unambiguous	HCD	High	M1(Oxidation); K3(P5); M13(Oxidation)	K3(P5): 100	3.71	34.5977	2	P60709	Actin, cytoplasmic 1 OS=Homo sapiens OX=9606 GN=ACTB PE=1 SV=1	14	1	0.1213	1	887.905	1774.8	1774.8	2.45	0.00218	26	MS2	2.01035	-50	247	5129	01_TK_THP-1_ADPr_FAIMS-40-50-60V_inSource_34V.raw	1	0.0004066	7.755e-06
KILGYINTGKQEGAK	[K].kILGYINTGKQEGAK.[L]	Sequest HT (B2)	Unambiguous	HCD	High	K1(P5)	K1(P5): 100	3.27	34.7923	2	S4R3S4	Aldehyde dehydrogenase, mitochondrial (Fragment) OS=Homo sapiens OX=9606 GN=ALDH2 PE=1 SV=1	3	2	0.5657	1	907.459	1813.91	1813.91	1.77	0.00161	26	MS2	4.65665	-60	247	5165	01_TK_THP-1_ADPr_FAIMS-40-50-60V_inSource_34V.raw	1	0.0004066	0.0003138
TIEKFEKEAAEMGK	[R].TIEkFEKEAAEmGK.[G]	Sequest HT (B2)	Unambiguous	HCD	High	K4(P5); M12(Oxidation)	K4(P5): 99.62	2.03	35.3316	2	P68104	Elongation factor 1-alpha 1 OS=Homo sapiens OX=9606 GN=EEF1A1 PE=1 SV=1	12	2	0.0345	1	910.906	1820.8	1820.8	1.84	0.00167	26	MS2	23.975	-50	247	5258	01_TK_THP-1_ADPr_FAIMS-40-50-60V_inSource_34V.raw	1	0.0004066	0.0009211
HQGVMVGMGQKDSYVGDEAQSKR	[R].HQGVmVGmGQkDSYVGDEAQSKR.[G]	Sequest HT (B2)	Unambiguous	HCD	High	M5(Oxidation); M8(Oxidation); K11(P5)	K11(P5): 100	5.11	22.2357	3	P60709	Actin, cytoplasmic 1 OS=Homo sapiens OX=9606 GN=ACTB PE=1 SV=1	24	2	0.1018	1	911.727	2733.17	2733.16	1.27	0.00116	26	MS2	5.95555	-50	247	2867	01_TK_THP-1_ADPr_FAIMS-40-50-60V_inSource_34V.raw	1	0.0004066	1.295e-07
HQGVMVGMGQKDSYVGDEAQSKR	[R].HQGVmVGmGQkDSYVGDEAQSKR.[G]	Sequest HT (B2)	Unambiguous	HCD	High	M5(Oxidation); M8(Oxidation); K11(P5)	K11(P5): 100	4.33	22.2558	3	P60709	Actin, cytoplasmic 1 OS=Homo sapiens OX=9606 GN=ACTB PE=1 SV=1	24	2	0.1109	1	911.728	2733.17	2733.16	1.87	0.0017	26	MS2	14.4618	-60	247	2871	01_TK_THP-1_ADPr_FAIMS-40-50-60V_inSource_34V.raw	1	0.0004066	9.511e-07
KTNVAQIR	[R].kTNVAQIR.[M]	Sequest HT (B2)	Unambiguous	HCD	High	K1(P5)	K1(P5): 99.7	1.52	16.9868	2	Q01432	AMP deaminase 3 OS=Homo sapiens OX=9606 GN=AMPD3 PE=1 SV=1	4	1	0.2303	1	562.279	1123.55	1123.55	1.41	0.00079	26	MS2	60.0315	-60	247	1930	01_TK_THP-1_ADPr_FAIMS-40-50-60V_inSource_34V.raw	1	0.0004066	0.002811
SGPKPFSAPKPQTSPSPKR	[R].SGPKPFSAPKPQTSPSPkR.[A]	Sequest HT (B2)	Unambiguous	HCD	High	K18(P5)	T13(P5): 24.97; S14(P5): 24.97; S16(P5): 24.97; K18(P5): 24.97	2.76	21.7401	3	Q01518	Adenylyl cyclase-associated protein 1 OS=Homo sapiens OX=9606 GN=CAP1 PE=1 SV=5	2	1	0.0435	1	730.031	2188.08	2188.08	0.48	0.00035	26	MS2	24.4465	-60	152.155	2774	01_TK_THP-1_ADPr_FAIMS-40-50-60V_inSource_34V.raw	1	0.0004066	0.00139
GVSKAVEHINK	[K].GVSkAVEHINK.[T]	Sequest HT (B2)	Unambiguous	HCD	High	K4(P5)	K4(P5): 99.58	1.4	18.0263	2	P06733	Alpha-enolase OS=Homo sapiens OX=9606 GN=ENO1 PE=1 SV=2	6	1	0.0357	1	688.335	1375.66	1375.66	2.01	0.00138	26	MS2	23.3943	-50	247	2107	01_TK_THP-1_ADPr_FAIMS-40-50-60V_inSource_34V.raw	1	0.0004066	0.01719
SGPKPFSAPKPQTSPSPKR	[R].SGPKPFSAPKPQTSPSPkR.[A]	Sequest HT (B2)	Unambiguous	HCD	High	K18(P5)	T13(P5): 24.97; S14(P5): 24.97; S16(P5): 24.97; K18(P5): 24.97	3.22	21.7752	3	Q01518	Adenylyl cyclase-associated protein 1 OS=Homo sapiens OX=9606 GN=CAP1 PE=1 SV=5	2	1	0.0217	1	730.032	2188.08	2188.08	1.73	0.00126	26	MS2	42.4635	-50	247	2780	01_TK_THP-1_ADPr_FAIMS-40-50-60V_inSource_34V.raw	1	0.0004066	0.01968
LKATVTPSPVKGK	[R].LkATVTPSPVKGK.[G]	Sequest HT (B2)	Unambiguous	HCD	High	K2(P5)	K2(P5): 100	1.78	22.8722	2	Q9H1E3	Nuclear ubiquitous casein and cyclin-dependent kinase substrate 1 OS=Homo sapiens OX=9606 GN=NUCKS1 PE=1 SV=1	2	2	0.3989	1	760.411	1519.82	1519.81	2.03	0.00154	26	MS2	15.9006	-50	247	2984	01_TK_THP-1_ADPr_FAIMS-40-50-60V_inSource_34V.raw	1	0.0004066	0.003936
LSAKPAPPKPEPKPK	[R].LSAKPAPPKPEPkPK.[K]	Sequest HT (B2)	Unambiguous	HCD	High	K13(P5)	K13(P5): 99.6	2.91	15.1037	3	P05204	Non-histone chromosomal protein HMG-17 OS=Homo sapiens OX=9606 GN=HMGN2 PE=1 SV=3	1	0	0.0584	1	593.654	1778.95	1778.94	1.24	0.00074	26	MS2	22.6523	-40	247	1598	01_TK_THP-1_ADPr_FAIMS-40-50-60V_inSource_34V.raw	1	0.0004066	0.006472
RATKKEPAVLELEGKK	[K].rATKKEPAVLELEGKK.[W]	Sequest HT (B2)	Unambiguous	HCD	High	R1(P5)	R1(P5): 98.65	2.17	22.4299	3	Q01518	Adenylyl cyclase-associated protein 1 OS=Homo sapiens OX=9606 GN=CAP1 PE=1 SV=5	2	4	0.0599	1	664.358	1991.06	1991.06	1.97	0.0013	26	MS2	40.9121	-60	247	2903	01_TK_THP-1_ADPr_FAIMS-40-50-60V_inSource_34V.raw	1	0.0004066	0.00326
RATKKEPAVLELEGKK	[K].RATKkEPAVLELEGKK.[W]	Sequest HT (B2)	Unambiguous	HCD	High	K5(P5)	R1(P5): 20; T3(P5): 20; K4(P5): 20; K5(P5): 20; E6(P5): 20	1.62	22.4694	3	Q01518	Adenylyl cyclase-associated protein 1 OS=Homo sapiens OX=9606 GN=CAP1 PE=1 SV=5	2	4	0.0123	1	664.358	1991.06	1991.06	1.41	0.00094	26	MS2	51.0525	-50	247	2910	01_TK_THP-1_ADPr_FAIMS-40-50-60V_inSource_34V.raw	1	0.0004066	0.006801
LSAKPAPPKPEPKPR	[R].LSAKPAPPKPEPkPR.[K]	Sequest HT (B2)	Selected	HCD	High	K13(P5)	E11(P5): 99.64	2.49	16.026	3	Q15651	High mobility group nucleosome-binding domain-containing protein 3 OS=Homo sapiens OX=9606 GN=HMGN3 PE=1 SV=2	3	0	0.0161	1	602.989	1806.95	1806.95	1.44	0.00087	26	MS2	24.9383	-50	247	1765	01_TK_THP-1_ADPr_FAIMS-40-50-60V_inSource_34V.raw	1	0.0004066	0.02108
ISKEIGGDVQK	[K].ISkEIGGDVQK.[H]	Sequest HT (B2)	Unambiguous	HCD	High	K3(P5)	S2(P5): 50; K3(P5): 50	2.85	22.4821	2	Q01518	Adenylyl cyclase-associated protein 1 OS=Homo sapiens OX=9606 GN=CAP1 PE=1 SV=5	10	1	0.007	1	684.327	1367.65	1367.64	1.81	0.00124	26	MS2	22.9275	-60	247	2912	01_TK_THP-1_ADPr_FAIMS-40-50-60V_inSource_34V.raw	1	0.0004066	0.0001979
ISKEIGGDVQK	[K].ISkEIGGDVQK.[H]	Sequest HT (B2)	Unambiguous	HCD	High	K3(P5)	S2(P5): 50; K3(P5): 50	1.78	22.5247	2	Q01518	Adenylyl cyclase-associated protein 1 OS=Homo sapiens OX=9606 GN=CAP1 PE=1 SV=5	10	1	0.0169	1	684.327	1367.65	1367.64	1.54	0.00106	26	MS2	28.9311	-50	247	2920	01_TK_THP-1_ADPr_FAIMS-40-50-60V_inSource_34V.raw	1	0.0004066	0.0004821
HAVSEGTKAVTKYTSSK	[K].HAVSEGTKAVTkYTSSK.[-LK]	Sequest HT (B2)	Unambiguous	HCD	High	K12(P5)	T11(P5): 49.89; K12(P5): 49.89	3.41	21.2614	3	Q16778; Q5QNW6; Q8N257	Histone H2B type 2-E OS=Homo sapiens OX=9606 GN=H2BC21 PE=1 SV=3;Histone H2B type 2-F OS=Homo sapiens OX=9606 GN=H2BC18 PE=1 SV=3;Histone H2B type 3-B OS=Homo sapiens OX=9606 GN=H2BU1 PE=1 SV=3	15	2	0.0616	1	663.318	1987.94	1987.94	2.03	0.00135	26	MS2	37.1454	-50	247	2684	01_TK_THP-1_ADPr_FAIMS-40-50-60V_inSource_34V.raw	3	0.0004066	7.03e-05
IEEELGSKAK	[R].IEEELGsKAK.[F]	Sequest HT (B2)	Unambiguous	HCD	High	S7(P5)	S7(P5): 49.93; K8(P5): 49.93	2.31	19.5386	2	P06733	Alpha-enolase OS=Homo sapiens OX=9606 GN=ENO1 PE=1 SV=2	3	1	0.0043	1	649.301	1297.59	1297.59	2.28	0.00148	26	MS2	60.8581	-60	247	2378	01_TK_THP-1_ADPr_FAIMS-40-50-60V_inSource_34V.raw	1	0.0004066	0.009807
TTLGSKVVNSCHR	[K].TTLGsKVVNScHR.[Q]	Sequest HT (B2)	Unambiguous	HCD	High	S5(P5); C11(Carbamidomethyl)	S5(P5): 99.68	2.89	21.0326	2	E9PCA1	CCT-epsilon OS=Homo sapiens OX=9606 GN=CCT5 PE=1 SV=1	5	1	0.0415	1	826.878	1652.75	1652.75	2.41	0.00199	26	MS2	5.40313	-50	247	2643	01_TK_THP-1_ADPr_FAIMS-40-50-60V_inSource_34V.raw	1	0.0004066	0.0005567
TTLGSKVVNSCHR	[K].TTLGSkVVNScHR.[Q]	Sequest HT (B2)	Unambiguous	HCD	High	K6(P5); C11(Carbamidomethyl)	K6(P5): 99.67	2.53	21.0211	2	E9PCA1	CCT-epsilon OS=Homo sapiens OX=9606 GN=CCT5 PE=1 SV=1	5	1	0.0553	1	826.879	1652.75	1652.75	3.88	0.00321	26	MS2	13.8626	-40	247	2641	01_TK_THP-1_ADPr_FAIMS-40-50-60V_inSource_34V.raw	1	0.0004066	0.0005347
VQVEYKGETK	[K].VQVEYkGETK.[ST]	Sequest HT (B2)	Unambiguous	HCD	High	K6(P5)	K6(P5): 100	1.56	20.9989	2	P11142	Heat shock cognate 71 kDa protein OS=Homo sapiens OX=9606 GN=HSPA8 PE=1 SV=1	11	1	0.141	1	687.814	1374.62	1374.62	2.73	0.00188	26	MS2	22.4558	-60	247	2637	01_TK_THP-1_ADPr_FAIMS-40-50-60V_inSource_34V.raw	1	0.0004066	0.01627
HQGVMVGMGQKDSYVGDEAQSKR	[R].HQGVmVGmGQKDSYVGDEAQSkR.[G]	Sequest HT (B2)	Unambiguous	HCD	High	M5(Oxidation); M8(Oxidation); K22(P5)	K22(P5): 98.17	3.46	20.9651	3	P60709	Actin, cytoplasmic 1 OS=Homo sapiens OX=9606 GN=ACTB PE=1 SV=1	24	2	0.0289	1	911.729	2733.17	2733.16	2.94	0.00268	26	MS2	3.6284	-40	247	2631	01_TK_THP-1_ADPr_FAIMS-40-50-60V_inSource_34V.raw	1	0.0004066	0.0004139
SGKLKGDDLQAIKK	[K].SGkLKGDDLQAIKK.[E]	Sequest HT (B2)	Unambiguous	HCD	High	K3(P5)	K5(P5): 97.92	1.5	21.155	3	B4DY08	Heterogeneous nuclear ribonucleoproteins C1/C2 OS=Homo sapiens OX=9606 GN=HNRNPC PE=1 SV=1	11	3	0.0067	1	565.629	1694.87	1694.87	0.6	0.00034	26	MS2	50.0807	-50	247	2665	01_TK_THP-1_ADPr_FAIMS-40-50-60V_inSource_34V.raw	1	0.0004066	0.002694
HQGVMVGMGQKDSYVGDEAQSKR	[R].HQGVmVGmGQKDSYVGDEAQSkR.[G]	Sequest HT (B2)	Unambiguous	HCD	High	M5(Oxidation); M8(Oxidation); K22(P5)	K22(P5): 99.24	4.11	20.9188	3	P60709	Actin, cytoplasmic 1 OS=Homo sapiens OX=9606 GN=ACTB PE=1 SV=1	24	2	0.0535	1	911.728	2733.17	2733.16	2.21	0.00201	26	MS2	1.53838	-50	247	2623	01_TK_THP-1_ADPr_FAIMS-40-50-60V_inSource_34V.raw	1	0.0004066	7.872e-05
SNLPAKAIGHR	[R].SNLPAkAIGHR.[I]	Sequest HT (B2)	Unambiguous	HCD	High	K6(P5)	K6(P5): 100	1.55	20.8852	2	P18077	60S ribosomal protein L35a OS=Homo sapiens OX=9606 GN=RPL35A PE=1 SV=2	1	1	0.3677	1	679.336	1357.66	1357.66	2.17	0.00147	26	MS2	53.7251	-60	247	2617	01_TK_THP-1_ADPr_FAIMS-40-50-60V_inSource_34V.raw	1	0.0004066	0.01667
HAVSEGTKAVTKYTSSK	[K].HAVSEGTKAVTKYTSSk.[-LK]	Sequest HT (B2)	Unambiguous	HCD	High	K17(P5)	K17(P5): 99.99	2.08	18.665	3	Q16778; Q5QNW6; Q8N257	Histone H2B type 2-E OS=Homo sapiens OX=9606 GN=H2BC21 PE=1 SV=3;Histone H2B type 2-F OS=Homo sapiens OX=9606 GN=H2BC18 PE=1 SV=3;Histone H2B type 3-B OS=Homo sapiens OX=9606 GN=H2BU1 PE=1 SV=3	15	2	0.0577	1	663.318	1987.94	1987.94	1.29	0.00086	26	MS2	40.1832	-60	247	2220	01_TK_THP-1_ADPr_FAIMS-40-50-60V_inSource_34V.raw	3	0.0004066	0.01453
HAVSEGTKAVTKYTSSK	[K].HAVSEGTKAVTKYTSSk.[-LK]	Sequest HT (B2)	Unambiguous	HCD	High	K17(P5)	K17(P5): 97.81	3.25	18.644	3	Q16778; Q5QNW6; Q8N257	Histone H2B type 2-E OS=Homo sapiens OX=9606 GN=H2BC21 PE=1 SV=3;Histone H2B type 2-F OS=Homo sapiens OX=9606 GN=H2BC18 PE=1 SV=3;Histone H2B type 3-B OS=Homo sapiens OX=9606 GN=H2BU1 PE=1 SV=3	15	2	0.0554	1	663.318	1987.94	1987.94	1.48	0.00098	26	MS2	23.356	-50	247	2216	01_TK_THP-1_ADPr_FAIMS-40-50-60V_inSource_34V.raw	3	0.0004066	2.107e-06
DSYVGDEAQSKR	[K].DSYVGDEAQSkR.[G]	Sequest HT (B2)	Unambiguous	HCD	High	K11(P5)	K11(P5): 99.35	2.94	18.6106	2	P60709	Actin, cytoplasmic 1 OS=Homo sapiens OX=9606 GN=ACTB PE=1 SV=1	26	1	0.034	1	774.815	1548.62	1548.62	1.98	0.00154	26	MS2	18.7193	-60	247	2210	01_TK_THP-1_ADPr_FAIMS-40-50-60V_inSource_34V.raw	1	0.0004066	0.009562
LKATVTPSPVKGK	[R].LKATVTPSPVkGK.[G]	Sequest HT (B2)	Unambiguous	HCD	High	K11(P5)	S8(P5): 50; K11(P5): 50	2.33	21.4623	2	Q9H1E3	Nuclear ubiquitous casein and cyclin-dependent kinase substrate 1 OS=Homo sapiens OX=9606 GN=NUCKS1 PE=1 SV=1	2	2	0.0215	1	760.412	1519.82	1519.81	2.51	0.00191	26	MS2	36.1792	-60	247	2721	01_TK_THP-1_ADPr_FAIMS-40-50-60V_inSource_34V.raw	1	0.0004066	0.01168
DSYVGDEAQSKR	[K].DSYVGDEAQSkR.[G]	Sequest HT (B2)	Unambiguous	HCD	High	K11(P5)	K11(P5): 99.5	3.32	18.592	2	P60709	Actin, cytoplasmic 1 OS=Homo sapiens OX=9606 GN=ACTB PE=1 SV=1	26	1	0.0392	1	774.815	1548.62	1548.62	2.22	0.00172	26	MS2	3.17982	-50	247	2207	01_TK_THP-1_ADPr_FAIMS-40-50-60V_inSource_34V.raw	1	0.0004066	0.002873
MKETAEAYLGKK	[K].mKETAEAYLGkK.[V]	Sequest HT (B2)	Unambiguous	HCD	High	M1(Oxidation); K11(P5)	K11(P5): 99.67	2.57	21.4801	2	P11021	Endoplasmic reticulum chaperone BiP OS=Homo sapiens OX=9606 GN=HSPA5 PE=1 SV=2	3	2	0.035	1	789.862	1578.72	1578.71	3.94	0.00311	26	MS2	10.6938	-40	247	2724	01_TK_THP-1_ADPr_FAIMS-40-50-60V_inSource_34V.raw	1	0.0004066	0.0003166
QVDQLTNDKAR	[R].QVDQLTNDkAR.[V]	Sequest HT (B2)	Unambiguous	HCD	High	K9(P5)	D8(P5): 50; K9(P5): 50	3.19	18.4467	2	P08670	Vimentin OS=Homo sapiens OX=9606 GN=VIM PE=1 SV=4	2	1	0.0408	1	741.337	1481.67	1481.66	3.02	0.00224	26	MS2	20.8875	-60	247	2181	01_TK_THP-1_ADPr_FAIMS-40-50-60V_inSource_34V.raw	1	0.0004066	0.004413
QVDQLTNDKAR	[R].QVDQLTNDkAR.[V]	Sequest HT (B2)	Unambiguous	HCD	High	K9(P5)	D8(P5): 50; K9(P5): 50	2.57	18.4232	2	P08670	Vimentin OS=Homo sapiens OX=9606 GN=VIM PE=1 SV=4	2	1	0.0195	1	741.336	1481.67	1481.66	2.45	0.00181	26	MS2	8.32109	-50	247	2177	01_TK_THP-1_ADPr_FAIMS-40-50-60V_inSource_34V.raw	1	0.0004066	0.01917
DSYVGDEAQSKR	[K].DSYVGDEAQSkR.[G]	Sequest HT (B2)	Unambiguous	HCD	High	K11(P5)	S10(P5): 49.84; K11(P5): 49.84	2.03	18.6934	2	P60709	Actin, cytoplasmic 1 OS=Homo sapiens OX=9606 GN=ACTB PE=1 SV=1	26	1	0.0394	1	774.816	1548.63	1548.62	3.09	0.00239	26	MS2	77.7138	-40	247	2225	01_TK_THP-1_ADPr_FAIMS-40-50-60V_inSource_34V.raw	1	0.0004066	0.0007316
GKINSITVDNCKK	[K].GKINSITVDNckK.[L]	Sequest HT (B2)	Unambiguous	HCD	High	C11(Carbamidomethyl); K12(P5)	K12(P5): 99.68	3.28	18.778	2	Q01518	Adenylyl cyclase-associated protein 1 OS=Homo sapiens OX=9606 GN=CAP1 PE=1 SV=5	2	2	0.0305	1	835.896	1670.78	1670.78	2.19	0.00183	26	MS2	2.85576	-60	247	2240	01_TK_THP-1_ADPr_FAIMS-40-50-60V_inSource_34V.raw	1	0.0004066	0.006924
RATKKEPAVLELEGKK	[K].rATKKEPAVLELEGKK.[W]	Sequest HT (B2)	Unambiguous	HCD	High	R1(P5)	R1(P5): 98.84	2.88	21.3433	3	Q01518	Adenylyl cyclase-associated protein 1 OS=Homo sapiens OX=9606 GN=CAP1 PE=1 SV=5	2	4	0.059	1	664.359	1991.06	1991.06	2.7	0.00179	26	MS2	21.4474	-60	247	2699	01_TK_THP-1_ADPr_FAIMS-40-50-60V_inSource_34V.raw	1	0.0004066	9.848e-05
LSKEDIER	[R].LsKEDIER.[M]	Sequest HT (B2)	Unambiguous	HCD	High	S2(P5)	S2(P5): 99.66	1.49	21.4019	2	P11142	Heat shock cognate 71 kDa protein OS=Homo sapiens OX=9606 GN=HSPA8 PE=1 SV=1	6	1	0.1745	1	592.266	1183.53	1183.52	1.75	0.00104	26	MS2	53.3578	-60	247	2710	01_TK_THP-1_ADPr_FAIMS-40-50-60V_inSource_34V.raw	1	0.0004066	0.00513
SGPKPFSAPKPQTSPSPKR	[R].SGPKPFSAPKPQTSPSPkR.[A]	Sequest HT (B2)	Unambiguous	HCD	High	K18(P5)	S16(P5): 49.65; K18(P5): 49.65	2.85	25.6487	3	Q01518	Adenylyl cyclase-associated protein 1 OS=Homo sapiens OX=9606 GN=CAP1 PE=1 SV=5	2	1	0.0386	1	730.032	2188.08	2188.08	1.73	0.00126	26	MS2	26.1579	-50	247	3479	01_TK_THP-1_ADPr_FAIMS-40-50-60V_inSource_34V.raw	1	0.0004066	4.597e-05
MKETAEAYLGKK	[K].mkETAEAYLGKK.[V]	Sequest HT (B2)	Unambiguous	HCD	High	M1(Oxidation); K2(P5)	K2(P5): 100	2.07	23.0779	2	P11021	Endoplasmic reticulum chaperone BiP OS=Homo sapiens OX=9606 GN=HSPA5 PE=1 SV=2	3	2	0.1691	1	789.862	1578.72	1578.71	4.09	0.00323	26	MS2	16.5375	-40	247	3022	01_TK_THP-1_ADPr_FAIMS-40-50-60V_inSource_34V.raw	1	0.0004066	0.0004831
RAAEDDEDDDVDTKKQKTDEDD	[K].RAAEDDEDDDVDTKkQKTDEDD.[-]	Sequest HT (B2)	Unambiguous	HCD	High	K15(P5)	K14(P5): 49.78; K15(P5): 49.78	2.13	12.1632	3	H7C2N1	Prothymosin alpha (Fragment) OS=Homo sapiens OX=9606 GN=PTMA PE=1 SV=1	6	4	0.061	1	916.363	2747.07	2747.07	2.27	0.00207	26	MS2	0	-60	247	1059	01_TK_THP-1_ADPr_FAIMS-40-50-60V_inSource_34V.raw	1	0.0004066	0.01449
FHVEEEGKGKDASGNKVK	[R].FHVEEEGkGKDASGNKVK.[A]	Sequest HT (B2)	Unambiguous	HCD	High	K8(P5)	K8(P5): 98.63	3.11	12.7423	4	P00558	Phosphoglycerate kinase 1 OS=Homo sapiens OX=9606 GN=PGK1 PE=1 SV=3	2	3	0.0836	1	539.003	2152.99	2152.99	0.31	0.00017	26	MS2	9.12318	-60	247	1169	01_TK_THP-1_ADPr_FAIMS-40-50-60V_inSource_34V.raw	1	0.0004066	0.003155
FHVEEEGKGKDASGNK	[R].FHVEEEGKGkDASGNK.[V]	Sequest HT (B2)	Unambiguous	HCD	High	K10(P5)	K10(P5): 49.62; D11(P5): 49.62	2.11	12.6887	3	P00558	Phosphoglycerate kinase 1 OS=Homo sapiens OX=9606 GN=PGK1 PE=1 SV=3	2	2	0.0284	1	642.614	1925.83	1925.83	1.05	0.00067	26	MS2	11.5749	-60	247	1159	01_TK_THP-1_ADPr_FAIMS-40-50-60V_inSource_34V.raw	1	0.0004066	0.01421
ITAASKKAPAQKVPAQK	[K].ITAASkKAPAQKVPAQK.[A]	Sequest HT (B2)	Unambiguous	HCD	High	K6(P5)	K6(P5): 49.88; K7(P5): 49.88	2.56	12.3682	3	P50914	60S ribosomal protein L14 OS=Homo sapiens OX=9606 GN=RPL14 PE=1 SV=4	1	3	0.0273	1	644.351	1931.04	1931.04	1.4	0.0009	26	MS2	13.569	-50	247	1097	01_TK_THP-1_ADPr_FAIMS-40-50-60V_inSource_34V.raw	1	0.0004066	0.002735
ITAASKKAPAQKVPAQK	[K].ITAAsKKAPAQKVPAQK.[A]	Sequest HT (B2)	Unambiguous	HCD	High	S5(P5)	K6(P5): 49.89; K7(P5): 49.89	2.45	12.3529	3	P50914	60S ribosomal protein L14 OS=Homo sapiens OX=9606 GN=RPL14 PE=1 SV=4	1	3	0.0041	1	644.351	1931.04	1931.04	1.87	0.00121	26	MS2	6.33288	-40	247	1094	01_TK_THP-1_ADPr_FAIMS-40-50-60V_inSource_34V.raw	1	0.0004066	0.01569
TPKTPKGPSSVEDIKAK	[K].TPkTPKGPSSVEDIKAK.[M]	Sequest HT (B2)	Unambiguous	HCD	High	K3(P5)	K6(P5): 99.6	2.33	24.1813	3	E5RI98	Nucleophosmin OS=Homo sapiens OX=9606 GN=NPM1 PE=1 SV=2	7	3	0.0215	1	659.67	1977	1976.99	1.81	0.00119	26	MS2	21.6076	-50	247	3222	01_TK_THP-1_ADPr_FAIMS-40-50-60V_inSource_34V.raw	1	0.0004066	0.0003859
KVAPAPAVVK	[K].kVAPAPAVVK.[K]	Sequest HT (B2)	Unambiguous	HCD	High	K1(P5)	K1(P5): 100	3.01	24.4209	2	P62424	60S ribosomal protein L7a OS=Homo sapiens OX=9606 GN=RPL7A PE=1 SV=2	2	1	0.711	1	587.318	1173.63	1173.63	1.73	0.00102	26	MS2	38.269	-50	247	3265	01_TK_THP-1_ADPr_FAIMS-40-50-60V_inSource_34V.raw	1	0.0004066	0.009504
VLKQVHPDTGISSK	[K].VLkQVHPDTGISSK.[A]	Sequest HT (B2)	Unambiguous	HCD	High	K3(P5)	K3(P5): 100	2.56	24.5491	2	Q16778; Q5QNW6; O60814; Q8N257	Histone H2B type 2-E OS=Homo sapiens OX=9606 GN=H2BC21 PE=1 SV=3;Histone H2B type 2-F OS=Homo sapiens OX=9606 GN=H2BC18 PE=1 SV=3;Histone H2B type 1-K OS=Homo sapiens OX=9606 GN=H2BC12 PE=1 SV=3;Histone H2B type 3-B OS=Homo sapiens OX=9606 GN=H2BU1 PE=1 SV=3	17	1	0.375	1	851.926	1702.84	1702.84	2.64	0.00225	26	MS2	0	-60	247	3287	01_TK_THP-1_ADPr_FAIMS-40-50-60V_inSource_34V.raw	4	0.0004066	0.003925
KIFVGTK	[R].kIFVGTK.[G]	Sequest HT (B2)	Unambiguous	HCD	High	K1(P5)	K1(P5): 100	1.93	24.9245	2	P62701	40S ribosomal protein S4, X isoform OS=Homo sapiens OX=9606 GN=RPS4X PE=1 SV=2	1	1	0.3575	1	493.752	986.496	986.495	1.07	0.00053	26	MS2	33.1177	-50	247	3352	01_TK_THP-1_ADPr_FAIMS-40-50-60V_inSource_34V.raw	1	0.0004066	0.01538
LSAKPAPPKPEPKPK	[R].LSAKPAPPKPEPkPK.[K]	Sequest HT (B2)	Unambiguous	HCD	High	K13(P5)	K13(P5): 99.62	3.65	15.069	3	P05204	Non-histone chromosomal protein HMG-17 OS=Homo sapiens OX=9606 GN=HMGN2 PE=1 SV=3	1	0	0.063	1	593.654	1778.95	1778.94	1.35	0.0008	26	MS2	63.1907	-50	135.202	1592	01_TK_THP-1_ADPr_FAIMS-40-50-60V_inSource_34V.raw	1	0.0004066	0.00086
KIEISQHAK	[K].kIEISQHAK.[Y]	Sequest HT (B2)	Unambiguous	HCD	High	K1(P5)	K1(P5): 100	1.59	14.1955	2	P61513	60S ribosomal protein L37a OS=Homo sapiens OX=9606 GN=RPL37A PE=1 SV=2	7	1	0.2767	1	624.306	1247.6	1247.6	2.1	0.00131	26	MS2	14.2735	-40	247	1435	01_TK_THP-1_ADPr_FAIMS-40-50-60V_inSource_34V.raw	1	0.0004066	0.01289
THKNPALKAQSGPVR	[K].THKNPALkAQSGPVR.[-S]	Sequest HT (B2)	Unambiguous	HCD	High	K8(P5)	K8(P5): 100	2.83	13.9827	3	Q01518	Adenylyl cyclase-associated protein 1 OS=Homo sapiens OX=9606 GN=CAP1 PE=1 SV=5	3	2	0.1837	1	599.972	1797.9	1797.9	0.89	0.00053	26	MS2	60.7923	-50	247	1397	01_TK_THP-1_ADPr_FAIMS-40-50-60V_inSource_34V.raw	1	0.0004066	0.0174
KALAAGGYDVEKNNSR	[K].kALAAGGYDVEKNNSR.[I]	Sequest HT (B2)	Unambiguous	HCD	High	K1(P5)	K1(P5): 100	3.18	23.4038	2	P16401	Histone H1.5 OS=Homo sapiens OX=9606 GN=H1-5 PE=1 SV=3	1	2	0.5943	1	943.937	1886.87	1886.86	1.96	0.00185	26	MS2	0	-60	247	3081	01_TK_THP-1_ADPr_FAIMS-40-50-60V_inSource_34V.raw	1	0.0004066	1.58e-05
GTGASGSFKLNKK	[K].GTGASGSFkLNKK.[A]	Sequest HT (B2)	Unambiguous	HCD	High	K9(P5)	S7(P5): 50; K9(P5): 50	1.25	23.0933	2	P16401; P10412	Histone H1.5 OS=Homo sapiens OX=9606 GN=H1-5 PE=1 SV=3;Histone H1.4 OS=Homo sapiens OX=9606 GN=H1-4 PE=1 SV=2	5	2	0.08	1	744.859	1488.71	1488.71	2.22	0.00165	26	MS2	25.5223	-50	247	3025	01_TK_THP-1_ADPr_FAIMS-40-50-60V_inSource_34V.raw	2	0.0004066	0.01896
MKETAEAYLGKK	[K].mkETAEAYLGKK.[V]	Sequest HT (B2)	Unambiguous	HCD	High	M1(Oxidation); K2(P5)	K2(P5): 99.65	2.25	23.102	2	P11021	Endoplasmic reticulum chaperone BiP OS=Homo sapiens OX=9606 GN=HSPA5 PE=1 SV=2	3	2	0.1244	1	789.861	1578.71	1578.71	1.93	0.00152	26	MS2	21.8827	-50	247	3027	01_TK_THP-1_ADPr_FAIMS-40-50-60V_inSource_34V.raw	1	0.0004066	0.0001356
GATPGKALVATPGKK	[K].GATPGkALVATPGKK.[G]	Sequest HT (B2)	Unambiguous	HCD	High	K6(P5)	K6(P5): 99.99	1.64	23.1995	2	A0A7I2V5M5	Nucleolin OS=Homo sapiens OX=9606 GN=NCL PE=1 SV=1	11	2	0.3659	1	795.422	1589.84	1589.83	4.63	0.00368	26	MS2	16.0132	-40	247	3044	01_TK_THP-1_ADPr_FAIMS-40-50-60V_inSource_34V.raw	1	0.0004066	0.01222
LKDDEVAQLKK	[K].LKDDEVAQLkK.[S]	Sequest HT (B2)	Unambiguous	HCD	High	K10(P5)	K10(P5): 99.66	1.72	23.4329	2	A0A5F9ZHM4	L-lactate dehydrogenase OS=Homo sapiens OX=9606 GN=LDHB PE=1 SV=1	2	2	0.0698	1	740.87	1480.73	1480.73	2.69	0.00199	26	MS2	5.08847	-50	247	3086	01_TK_THP-1_ADPr_FAIMS-40-50-60V_inSource_34V.raw	1	0.0004066	0.008611
THKNPALKAQSGPVR	[K].THkNPALKAQSGPVR.[-S]	Sequest HT (B2)	Unambiguous	HCD	High	K3(P5)	T1(P5): 33.33; H2(P5): 33.33; K3(P5): 33.33	3.29	13.0461	3	Q01518	Adenylyl cyclase-associated protein 1 OS=Homo sapiens OX=9606 GN=CAP1 PE=1 SV=5	3	2	0.0669	1	599.972	1797.9	1797.9	0.89	0.00053	26	MS2	7.12994	-40	240.278	1224	01_TK_THP-1_ADPr_FAIMS-40-50-60V_inSource_34V.raw	1	0.0004066	5.127e-05
HVSDDMKTHKNPALKAQSGPVR	[K].HVSDDmKTHkNPALKAQSGPVR.[-S]	Sequest HT (B2)	Unambiguous	HCD	High	M6(Oxidation); K10(P5)	T8(P5): 33.25; H9(P5): 33.25; K10(P5): 33.25	3.79	12.8957	4	Q01518	Adenylyl cyclase-associated protein 1 OS=Homo sapiens OX=9606 GN=CAP1 PE=1 SV=5	3	3	0.0053	1	657.317	2626.25	2626.24	1.06	0.00069	26	MS2	7.46752	-50	247	1197	01_TK_THP-1_ADPr_FAIMS-40-50-60V_inSource_34V.raw	1	0.0004066	0.000161
FHVEEEGKGKDASGNKVK	[R].FHVEEEGkGKDASGNKVK.[A]	Sequest HT (B2)	Unambiguous	HCD	High	K8(P5)	K8(P5): 98.78	2.86	12.8354	4	P00558	Phosphoglycerate kinase 1 OS=Homo sapiens OX=9606 GN=PGK1 PE=1 SV=3	2	3	0.0699	1	539.003	2152.99	2152.99	0.43	0.00023	26	MS2	5.72745	-50	247	1186	01_TK_THP-1_ADPr_FAIMS-40-50-60V_inSource_34V.raw	1	0.0004066	0.009476
HVSDDMKTHKNPALKAQSGPVR	[K].HVSDDmkTHKNPALKAQSGPVR.[-S]	Sequest HT (B2)	Unambiguous	HCD	High	M6(Oxidation); K7(P5)	T8(P5): 33.22; H9(P5): 33.22; K10(P5): 33.22	3.37	12.8244	4	Q01518	Adenylyl cyclase-associated protein 1 OS=Homo sapiens OX=9606 GN=CAP1 PE=1 SV=5	3	3	0.0089	1	657.317	2626.25	2626.24	1.61	0.00106	26	MS2	10.6811	-40	247	1184	01_TK_THP-1_ADPr_FAIMS-40-50-60V_inSource_34V.raw	1	0.0004066	0.003057
HAVSEGTKAVTK	[K].HAVSEGTkAVTK.[Y]	Sequest HT (B2)	Unambiguous	HCD	High	K8(P5)	T7(P5): 49.91; K8(P5): 49.91	2.19	13.7194	2	Q16778; Q5QNW6; O60814; Q8N257	Histone H2B type 2-E OS=Homo sapiens OX=9606 GN=H2BC21 PE=1 SV=3;Histone H2B type 2-F OS=Homo sapiens OX=9606 GN=H2BC18 PE=1 SV=3;Histone H2B type 1-K OS=Homo sapiens OX=9606 GN=H2BC12 PE=1 SV=3;Histone H2B type 3-B OS=Homo sapiens OX=9606 GN=H2BU1 PE=1 SV=3	18	1	0.0137	1	711.338	1421.67	1421.67	2.47	0.00175	26	MS2	9.90184	-60	247	1349	01_TK_THP-1_ADPr_FAIMS-40-50-60V_inSource_34V.raw	4	0.0004066	0.001689
HAVSEGTKAVTKYTSSK	[K].HAVSEGTkAVTKYTSSK.[-LK]	Sequest HT (B2)	Unambiguous	HCD	High	K8(P5)	T7(P5): 49.84; K8(P5): 49.84	3.3	23.4538	3	Q16778; Q5QNW6; Q8N257	Histone H2B type 2-E OS=Homo sapiens OX=9606 GN=H2BC21 PE=1 SV=3;Histone H2B type 2-F OS=Homo sapiens OX=9606 GN=H2BC18 PE=1 SV=3;Histone H2B type 3-B OS=Homo sapiens OX=9606 GN=H2BU1 PE=1 SV=3	15	2	0.003	1	663.318	1987.94	1987.94	2.12	0.00141	26	MS2	6.41984	-60	247	3090	01_TK_THP-1_ADPr_FAIMS-40-50-60V_inSource_34V.raw	3	0.0004066	4.518e-05
HAVSEGTKAVTK	[K].HAVSEGtKAVTK.[Y]	Sequest HT (B2)	Unambiguous	HCD	High	T7(P5)	T7(P5): 49.9; K8(P5): 49.9	1.89	13.6519	2	Q16778; Q5QNW6; O60814; Q8N257	Histone H2B type 2-E OS=Homo sapiens OX=9606 GN=H2BC21 PE=1 SV=3;Histone H2B type 2-F OS=Homo sapiens OX=9606 GN=H2BC18 PE=1 SV=3;Histone H2B type 1-K OS=Homo sapiens OX=9606 GN=H2BC12 PE=1 SV=3;Histone H2B type 3-B OS=Homo sapiens OX=9606 GN=H2BU1 PE=1 SV=3	18	1	0.0952	1	711.338	1421.67	1421.67	1.44	0.00102	26	MS2	18.4675	-50	247	1337	01_TK_THP-1_ADPr_FAIMS-40-50-60V_inSource_34V.raw	4	0.0004066	0.001027
HVSDDMKTHKNPALK	[K].HVSDDMKTHkNPALK.[A]	Sequest HT (B2)	Unambiguous	HCD	High	K10(P5)	K10(P5): 96.45	1.6	13.2007	3	Q01518	Adenylyl cyclase-associated protein 1 OS=Homo sapiens OX=9606 GN=CAP1 PE=1 SV=5	3	2	0.0563	1	638.965	1914.88	1914.88	1.93	0.00123	26	MS2	49.3334	-60	247	1253	01_TK_THP-1_ADPr_FAIMS-40-50-60V_inSource_34V.raw	1	0.0004066	0.007936
SGPKPFSAPKPQTSPSPKR	[R].SGPkPFSAPKPQTSPSPKR.[A]	Sequest HT (B2)	Unambiguous	HCD	High	K4(P5)	K4(P5): 99.5	2.02	23.7504	3	Q01518	Adenylyl cyclase-associated protein 1 OS=Homo sapiens OX=9606 GN=CAP1 PE=1 SV=5	2	1	0.0446	1	730.033	2188.08	2188.08	2.07	0.00151	26	MS2	30.5271	-60	247	3145	01_TK_THP-1_ADPr_FAIMS-40-50-60V_inSource_34V.raw	1	0.0004066	0.01049
TEWLDGKHVVFGK	[K].TEWLDGkHVVFGK.[V]	Sequest HT (B2)	Unambiguous	HCD	High	K7(P5)	K7(P5): 99.25	2.21	53.6492	2	P62937	Peptidyl-prolyl cis-trans isomerase A OS=Homo sapiens OX=9606 GN=PPIA PE=1 SV=2	2	1	0.0317	1	855.401	1709.8	1709.79	1.74	0.00149	26	MS2	35.0178	-60	247	8459	01_TK_THP-1_ADPr_FAIMS-40-50-60V_inSource_34V.raw	1	0.0004066	0.004431
VAPEEHPVLLTEAPLNPKANR	[R].VAPEEHPVLLTEAPLNPkANR.[E]	Sequest HT (B2)	Unambiguous	HCD	High	K18(P5)	K18(P5): 100	4.33	51.9203	3	P60709	Actin, cytoplasmic 1 OS=Homo sapiens OX=9606 GN=ACTB PE=1 SV=1	12	1	0.0716	1	830.422	2489.25	2489.24	3.31	0.00274	26	MS2	5.56927	-50	247	8161	01_TK_THP-1_ADPr_FAIMS-40-50-60V_inSource_34V.raw	1	0.0004066	6.283e-06
KLWGDRYFDPANGKFSK	[K].kLWGDRYFDPANGKFSK.[S]	Sequest HT (B2)	Unambiguous	HCD	High	K1(P5)	K1(P5): 100	1.81	52.1034	3	P13639	Elongation factor 2 OS=Homo sapiens OX=9606 GN=EEF2 PE=1 SV=4	1	3	0.3204	1	741.681	2223.03	2223.03	1.17	0.00087	26	MS2	30.0776	-60	247	8191	01_TK_THP-1_ADPr_FAIMS-40-50-60V_inSource_34V.raw	1	0.0004066	0.01275
KKELEEIVQPIISK	[K].kKELEEIVQPIISK.[L]	Sequest HT (B2)	Unambiguous	HCD	High	K1(P5)	K1(P5): 33.33; K2(P5): 33.33; E3(P5): 33.33	3.18	55.015	2	P11021	Endoplasmic reticulum chaperone BiP OS=Homo sapiens OX=9606 GN=HSPA5 PE=1 SV=2	3	2	0.0063	1	924.493	1847.98	1847.98	1.61	0.00149	26	MS2	0	-60	247	8687	01_TK_THP-1_ADPr_FAIMS-40-50-60V_inSource_34V.raw	1	0.0004066	0.0002353
VVDVLDSIKTK	[K].VVDVLDSIkTK.[G]	Sequest HT (B2)	Unambiguous	HCD	High	K9(P5)	K9(P5): 99.53	2.57	54.4165	2	P00918	Carbonic anhydrase 2 OS=Homo sapiens OX=9606 GN=CA2 PE=1 SV=2	1	1	0.0272	1	705.861	1410.71	1410.71	1.52	0.00107	26	MS2	15.6816	-60	247	8588	01_TK_THP-1_ADPr_FAIMS-40-50-60V_inSource_34V.raw	1	0.0004066	0.004243
LIGDAAKNQLTSNPENTVFDAKR	[R].LIGDAAkNQLTSNPENTVFDAKR.[L]	Sequest HT (B2)	Unambiguous	HCD	High	K7(P5)	K7(P5): 100	5.41	54.4757	3	P11021	Endoplasmic reticulum chaperone BiP OS=Homo sapiens OX=9606 GN=HSPA5 PE=1 SV=2	3	2	0.0887	1	899.437	2696.3	2696.29	1.47	0.00132	26	MS2	13.2307	-60	247	8598	01_TK_THP-1_ADPr_FAIMS-40-50-60V_inSource_34V.raw	1	0.0004066	1.747e-09
FVIKPIDKKAPDFVFYAPR	[K].FVIKPIDKkAPDFVFYAPR.[L]	Sequest HT (B2)	Unambiguous	HCD	High	K9(P5)	D7(P5): 33.29; K8(P5): 33.29; K9(P5): 33.29	2.79	67.8533	3	A0A2R8Y5S7; P26038	Radixin OS=Homo sapiens OX=9606 GN=RDX PE=1 SV=1;Moesin OS=Homo sapiens OX=9606 GN=MSN PE=1 SV=3	8	2	0.0323	1	815.759	2445.26	2445.26	1.06	0.00086	26	MS2	2.99401	-60	247	10930	01_TK_THP-1_ADPr_FAIMS-40-50-60V_inSource_34V.raw	2	0.0004066	0.0009423
TVSKVDDFLANEAK	[R].TVsKVDDFLANEAK.[G]	Sequest HT (B2)	Unambiguous	HCD	High	S3(P5)	S3(P5): 50; K4(P5): 50	2.37	61.9394	2	K7EPF6	Phosphogluconate dehydrogenase (NADP(+)-dependent, decarboxylating) (Fragment) OS=Homo sapiens OX=9606 GN=PGD PE=1 SV=1	5	1	0.0928	1	865.898	1730.79	1730.79	0.96	0.00083	26	MS2	0	-60	247	9878	01_TK_THP-1_ADPr_FAIMS-40-50-60V_inSource_34V.raw	1	0.0004066	0.0007789
KQPPVSPGTALVGSQKEPSEVPTPK	[R].kQPPVSPGTALVGSQKEPSEVPTPK.[R]	Sequest HT (B2)	Unambiguous	HCD	High	K1(P5)	K1(P5): 100	2.19	44.8778	3	P17096	High mobility group protein HMG-I/HMG-Y OS=Homo sapiens OX=9606 GN=HMGA1 PE=1 SV=3	2	2	0.4018	1	918.135	2752.39	2752.38	3.71	0.0034	26	MS2	0	-40	247	6914	01_TK_THP-1_ADPr_FAIMS-40-50-60V_inSource_34V.raw	1	0.0004066	0.001271
LISQQKAFFAK	[K].LISQQkAFFAK.[M]	Sequest HT (B2)	Unambiguous	HCD	High	K6(P5)	K6(P5): 100	1.62	45.207	2	Q99832	T-complex protein 1 subunit eta OS=Homo sapiens OX=9606 GN=CCT7 PE=1 SV=2	3	1	0.142	1	737.872	1474.74	1474.73	2.42	0.00178	26	MS2	11.8782	-60	247	6974	01_TK_THP-1_ADPr_FAIMS-40-50-60V_inSource_34V.raw	1	0.0004066	0.009449
KASGPPVSELITK	[R].kASGPPVSELITK.[A]	Sequest HT (B2)	Unambiguous	HCD	High	K1(P5)	K1(P5): 100	3.48	45.5456	2	P10412	Histone H1.4 OS=Homo sapiens OX=9606 GN=H1-4 PE=1 SV=2	3	1	0.1149	1	760.885	1520.76	1520.76	2.27	0.00172	26	MS2	8.27227	-60	247	7035	01_TK_THP-1_ADPr_FAIMS-40-50-60V_inSource_34V.raw	1	0.0004066	0.0001422
KQPPVSPGTALVGSQKEPSEVPTPK	[R].kQPPVSPGTALVGSQKEPSEVPTPK.[R]	Sequest HT (B2)	Unambiguous	HCD	High	K1(P5)	K1(P5): 100	2.55	44.8424	3	P17096	High mobility group protein HMG-I/HMG-Y OS=Homo sapiens OX=9606 GN=HMGA1 PE=1 SV=3	2	2	0.4235	1	918.132	2752.38	2752.38	1.18	0.00108	26	MS2	4.28871	-50	247	6907	01_TK_THP-1_ADPr_FAIMS-40-50-60V_inSource_34V.raw	1	0.0004066	0.0006329
KASGPPVSELITK	[R].kASGPPVSELITK.[A]	Sequest HT (B2)	Unambiguous	HCD	High	K1(P5)	K1(P5): 100	3.55	45.6969	2	P10412	Histone H1.4 OS=Homo sapiens OX=9606 GN=H1-4 PE=1 SV=2	3	1	0.1183	1	760.885	1520.76	1520.76	1.7	0.0013	26	MS2	5.63288	-50	247	7065	01_TK_THP-1_ADPr_FAIMS-40-50-60V_inSource_34V.raw	1	0.0004066	0.0001132
EIAQDFKTDLR	[R].EIAQDFkTDLR.[F]	Sequest HT (B2)	Unambiguous	HCD	High	K7(P5)	K7(P5): 99.7	2.62	46.8382	2	P84243	Histone H3.3 OS=Homo sapiens OX=9606 GN=H3-3A PE=1 SV=2	9	1	0.1221	1	765.349	1529.69	1529.69	1.65	0.00126	26	MS2	4.46737	-60	247	7289	01_TK_THP-1_ADPr_FAIMS-40-50-60V_inSource_34V.raw	1	0.0004066	0.0003424
KATGPPVSELITK	[R].kATGPPVSELITK.[A]	Sequest HT (B2)	Unambiguous	HCD	High	K1(P5)	K1(P5): 100	3.26	46.9961	2	P16401	Histone H1.5 OS=Homo sapiens OX=9606 GN=H1-5 PE=1 SV=3	1	1	0.2362	1	767.894	1534.78	1534.78	3.26	0.0025	26	MS2	10.061	-50	247	7320	01_TK_THP-1_ADPr_FAIMS-40-50-60V_inSource_34V.raw	1	0.0004066	0.000205
KATGPPVSELITK	[R].kATGPPVSELITK.[A]	Sequest HT (B2)	Unambiguous	HCD	High	K1(P5)	K1(P5): 100	4.26	47.0121	2	P16401	Histone H1.5 OS=Homo sapiens OX=9606 GN=H1-5 PE=1 SV=3	1	1	0.1925	1	767.893	1534.78	1534.78	1.75	0.00134	26	MS2	17.2448	-60	247	7323	01_TK_THP-1_ADPr_FAIMS-40-50-60V_inSource_34V.raw	1	0.0004066	7.698e-05
FLPFKVVEKK	[K].FLPFKVVEkK.[T]	Sequest HT (B2)	Unambiguous	HCD	High	K9(P5)	K9(P5): 99.2	1.43	47.1211	2	P11021	Endoplasmic reticulum chaperone BiP OS=Homo sapiens OX=9606 GN=HSPA5 PE=1 SV=2	3	2	0.028	1	714.882	1428.76	1428.75	2.65	0.0019	26	MS2	42.9097	-50	247	7344	01_TK_THP-1_ADPr_FAIMS-40-50-60V_inSource_34V.raw	1	0.0004066	0.01054
FLPFKVVEKK	[K].FLPFKVVEkK.[T]	Sequest HT (B2)	Unambiguous	HCD	High	K9(P5)	E8(P5): 49.89; K9(P5): 49.89	1.73	47.1381	2	P11021	Endoplasmic reticulum chaperone BiP OS=Homo sapiens OX=9606 GN=HSPA5 PE=1 SV=2	3	2	0.1156	1	714.881	1428.75	1428.75	1.46	0.00104	26	MS2	58.2742	-60	247	7347	01_TK_THP-1_ADPr_FAIMS-40-50-60V_inSource_34V.raw	1	0.0004066	0.006806
KESPLLFK	[R].kESPLLFK.[F]	Sequest HT (B2)	Unambiguous	HCD	High	K1(P5)	K1(P5): 49.94; E2(P5): 49.94	2.25	43.8159	2	P26038	Moesin OS=Homo sapiens OX=9606 GN=MSN PE=1 SV=3	2	1	0.0667	1	578.289	1155.57	1155.57	1.62	0.00093	26	MS2	57.2391	-60	247	6732	01_TK_THP-1_ADPr_FAIMS-40-50-60V_inSource_34V.raw	1	0.0004066	0.01469
EITALAPSTMKIK	[K].EITALAPStmKIK.[IVM]	Sequest HT (B2)	Unambiguous	HCD	High	T9(P5); M10(Oxidation)	S8(P5): 33.3; T9(P5): 33.3; K11(P5): 33.3	3.03	41.2722	2	P60709	Actin, cytoplasmic 1 OS=Homo sapiens OX=9606 GN=ACTB PE=1 SV=1	14	1	0.0033	1	806.901	1612.79	1612.79	2.87	0.00231	26	MS2	7.92624	-60	247	6291	01_TK_THP-1_ADPr_FAIMS-40-50-60V_inSource_34V.raw	1	0.0004066	0.01098
AVLLGPPGAGKGTQAPR	[R].AVLLGPPGAGkGTQAPR.[L]	Sequest HT (B2)	Unambiguous	HCD	High	K11(P5)	K11(P5): 99.52	2.44	41.2766	2	A0A5F9ZHP2	Nucleoside-diphosphate kinase OS=Homo sapiens OX=9606 GN=AK2 PE=1 SV=1	8	1	0.0984	1	892.461	1783.91	1783.91	2.59	0.00231	26	MS2	1.94152	-60	247	6292	01_TK_THP-1_ADPr_FAIMS-40-50-60V_inSource_34V.raw	1	0.0004066	5.035e-05
TVDGPSGKLWR	[K].TVDGPSGkLWR.[D]	Sequest HT (B2)	Unambiguous	HCD	High	K8(P5)	S6(P5): 50; K8(P5): 50	1.58	40.4273	2	P04406	Glyceraldehyde-3-phosphate dehydrogenase OS=Homo sapiens OX=9606 GN=GAPDH PE=1 SV=3	3	1	0.1013	1	705.328	1409.65	1409.64	2.32	0.00164	26	MS2	61.7386	-60	247	6141	01_TK_THP-1_ADPr_FAIMS-40-50-60V_inSource_34V.raw	1	0.0004066	0.007658
AVLLGPPGAGKGTQAPR	[R].AVLLGPPGAGkGTQAPR.[L]	Sequest HT (B2)	Unambiguous	HCD	High	K11(P5)	K11(P5): 99.67	3.68	41.5899	2	A0A5F9ZHP2	Nucleoside-diphosphate kinase OS=Homo sapiens OX=9606 GN=AK2 PE=1 SV=1	8	1	0.0489	1	892.46	1783.91	1783.91	2.46	0.00219	26	MS2	2.84833	-50	247	6348	01_TK_THP-1_ADPr_FAIMS-40-50-60V_inSource_34V.raw	1	0.0004066	3.396e-05
QTVAVGVIKAVDKK	[R].QTVAVGVIkAVDKK.[A]	Sequest HT (B2)	Unambiguous	HCD	High	K9(P5)	K9(P5): 98.96	2.18	42.9563	2	P68104	Elongation factor 1-alpha 1 OS=Homo sapiens OX=9606 GN=EEF1A1 PE=1 SV=1	4	2	0.1239	1	825.45	1649.89	1649.89	4.08	0.00337	26	MS2	31.6213	-40	247	6586	01_TK_THP-1_ADPr_FAIMS-40-50-60V_inSource_34V.raw	1	0.0004066	0.0005045
KLSELLR	[K].kLSELLR.[Y]	Sequest HT (B2)	Unambiguous	HCD	High	K1(P5)	K1(P5): 100	1.83	42.6202	2	P07900	Heat shock protein HSP 90-alpha OS=Homo sapiens OX=9606 GN=HSP90AA1 PE=1 SV=5	2	1	0.235	1	526.773	1052.54	1052.54	0.92	0.00049	26	MS2	27.5617	-60	247	6529	01_TK_THP-1_ADPr_FAIMS-40-50-60V_inSource_34V.raw	1	0.0004066	0.0124
SGKLKGDDLQAIKK	[K].SGkLKGDDLQAIKK.[E]	Sequest HT (B2)	Unambiguous	HCD	High	K3(P5)	K5(P5): 98.99	3.1	21.0592	3	B4DY08	Heterogeneous nuclear ribonucleoproteins C1/C2 OS=Homo sapiens OX=9606 GN=HNRNPC PE=1 SV=1	11	3	0.0484	1	565.629	1694.87	1694.87	1.14	0.00064	26	MS2	33.87	-60	247	2648	01_TK_THP-1_ADPr_FAIMS-40-50-60V_inSource_34V.raw	1	0.0004066	2.067e-05
LIGDAAKNQVAMNPTNTVFDAKR	[R].LIGDAAkNQVAmNPTNTVFDAKR.[L]	Sequest HT (B2)	Unambiguous	HCD	High	K7(P5); M12(Oxidation)	K7(P5): 100	5.9	48.7598	3	P11142	Heat shock cognate 71 kDa protein OS=Homo sapiens OX=9606 GN=HSPA8 PE=1 SV=1	10	2	0.0475	1	895.433	2684.28	2684.27	3.79	0.00339	26	MS2	5.30776	-40	247	7621	01_TK_THP-1_ADPr_FAIMS-40-50-60V_inSource_34V.raw	1	0.0004066	8.649e-10
LIGDAAKNQVAMNPTNTVFDAKR	[R].LIGDAAkNQVAmNPTNTVFDAKR.[L]	Sequest HT (B2)	Unambiguous	HCD	High	K7(P5); M12(Oxidation)	K7(P5): 100	6.52	48.5706	3	P11142	Heat shock cognate 71 kDa protein OS=Homo sapiens OX=9606 GN=HSPA8 PE=1 SV=1	10	2	0.0874	1	895.432	2684.28	2684.27	2.84	0.00254	26	MS2	39.3803	-60	247	7587	01_TK_THP-1_ADPr_FAIMS-40-50-60V_inSource_34V.raw	1	0.0004066	1.142e-10
LIGDAAKNQVAMNPTNTVFDAKR	[R].LIGDAAkNQVAmNPTNTVFDAKR.[L]	Sequest HT (B2)	Unambiguous	HCD	High	K7(P5); M12(Oxidation)	K7(P5): 100	6.46	48.5527	3	P11142	Heat shock cognate 71 kDa protein OS=Homo sapiens OX=9606 GN=HSPA8 PE=1 SV=1	10	2	0.082	1	895.433	2684.28	2684.27	4	0.00358	26	MS2	3.35716	-50	247	7584	01_TK_THP-1_ADPr_FAIMS-40-50-60V_inSource_34V.raw	1	0.0004066	1.477e-09
LQAKKEEIIK	[R].LQAkKEEIIK.[T]	Sequest HT (B2)	Unambiguous	HCD	High	K4(P5)	K4(P5): 98.97	1.67	20.8319	2	A0A7I2YQG2	Ribosomal protein L19 OS=Homo sapiens OX=9606 GN=RPL19 PE=1 SV=1	4	2	0.0719	1	697.372	1393.74	1393.73	2.89	0.00201	26	MS2	28.4337	-60	247	2608	01_TK_THP-1_ADPr_FAIMS-40-50-60V_inSource_34V.raw	1	0.0007289	0.03364
LQAKKEEIIK	[R].LQAkKEEIIK.[T]	Sequest HT (B2)	Unambiguous	HCD	High	K4(P5)	K4(P5): 98.99	1.21	20.8717	2	A0A7I2YQG2	Ribosomal protein L19 OS=Homo sapiens OX=9606 GN=RPL19 PE=1 SV=1	4	2	0.0992	1	697.372	1393.74	1393.73	2.19	0.00152	26	MS2	15.6842	-50	247	2615	01_TK_THP-1_ADPr_FAIMS-40-50-60V_inSource_34V.raw	1	0.0007289	0.04137
VTKVLGR	[R].VTkVLGR.[T]	Sequest HT (B2)	Unambiguous	HCD	High	K3(P5)	K3(P5): 99.72	1.59	19.5155	2	P62857	40S ribosomal protein S28 OS=Homo sapiens OX=9606 GN=RPS28 PE=1 SV=1	1	1	0.0189	1	483.754	966.502	966.501	0.86	0.00041	26	MS2	43.3842	-50	247	2374	01_TK_THP-1_ADPr_FAIMS-40-50-60V_inSource_34V.raw	1	0.0007289	0.03621
MIYASSKDAIKK	[K].mIYASSKDAIkK.[K]	Sequest HT (B2)	Unambiguous	HCD	High	M1(Oxidation); K11(P5)	K11(P5): 100	1.92	18.1492	2	E9PK25	Cofilin, non-muscle isoform OS=Homo sapiens OX=9606 GN=CFL1 PE=1 SV=1	10	2	0.1198	1	782.871	1564.74	1564.73	2.34	0.00183	26	MS2	8.99845	-50	247	2129	01_TK_THP-1_ADPr_FAIMS-40-50-60V_inSource_34V.raw	1	0.0007289	0.0304
GKNVLINKDIR	[K].GKNVLINkDIR.[C]	Sequest HT (B2)	Unambiguous	HCD	High	K8(P5)	K8(P5): 99.62	1.86	27.4069	2	A0A7P0T861	Calreticulin OS=Homo sapiens OX=9606 GN=CALR PE=1 SV=1	4	2	0.043	1	732.386	1463.76	1463.76	2.84	0.00208	26	MS2	31.3012	-60	247	3819	01_TK_THP-1_ADPr_FAIMS-40-50-60V_inSource_34V.raw	1	0.0007289	0.02716
GKKVAPAPAVVK	[K].GkKVAPAPAVVK.[K]	Sequest HT (B2)	Unambiguous	HCD	High	K2(P5)	K2(P5): 99.66	1.86	17.4112	2	P62424	60S ribosomal protein L7a OS=Homo sapiens OX=9606 GN=RPL7A PE=1 SV=2	2	2	0.0699	1	679.877	1358.75	1358.74	2.69	0.00182	26	MS2	15.7838	-50	247	2001	01_TK_THP-1_ADPr_FAIMS-40-50-60V_inSource_34V.raw	1	0.0007289	0.03507
FIKIDGK	[R].FIkIDGK.[V]	Sequest HT (B2)	Unambiguous	HCD	High	K3(P5)	K3(P5): 100	1.29	36.3756	2	P62701	40S ribosomal protein S4, X isoform OS=Homo sapiens OX=9606 GN=RPS4X PE=1 SV=2	3	1	0.1473	1	507.749	1014.49	1014.49	0.46	0.00023	26	MS2	48.3775	-50	247	5436	01_TK_THP-1_ADPr_FAIMS-40-50-60V_inSource_34V.raw	1	0.0007289	0.03761
VQVEYKGETK	[K].VQVEYkGETK.[ST]	Sequest HT (B2)	Unambiguous	HCD	High	K6(P5)	K6(P5): 100	1.55	21.0885	2	P11142	Heat shock cognate 71 kDa protein OS=Homo sapiens OX=9606 GN=HSPA8 PE=1 SV=1	11	1	0.2	1	687.814	1374.62	1374.62	2.47	0.0017	26	MS2	9.82119	-50	247	2653	01_TK_THP-1_ADPr_FAIMS-40-50-60V_inSource_34V.raw	1	0.0007289	0.02449
KAAGKGDVPTKRPPVLR	[K].kAAGKGDVPTKRPPVLR.[A]	Sequest HT (B2)	Unambiguous	HCD	High	K1(P5)	K5(P5): 99.39	2.16	17.6482	4	P62424	60S ribosomal protein L7a OS=Homo sapiens OX=9606 GN=RPL7A PE=1 SV=2	2	3	0.0046	1	496.774	1984.07	1984.07	0.16	8e-05	26	MS2	39.7442	-60	247	2041	01_TK_THP-1_ADPr_FAIMS-40-50-60V_inSource_34V.raw	1	0.0007289	0.043
KVHGSLAR	[-].kVHGSLAR.[A]	Sequest HT (B2)	Unambiguous	HCD	High	K1(P5)	K1(P5): 100	1.41	6.8475	2	P62861	40S ribosomal protein S30 OS=Homo sapiens OX=9606 GN=FAU PE=1 SV=1	1	1	0.4397	1	531.262	1061.52	1061.51	3.71	0.00197	26	MS2	18.3635	-40	247	211	01_TK_THP-1_ADPr_FAIMS-40-50-60V_inSource_34V.raw	1	0.0007289	0.03529
EVSTYIKK	[K].EVSTYIkK.[I]	Sequest HT (B2)	Unambiguous	HCD	High	K7(P5)	K7(P5): 98.55	1.34	22.0094	2	P68104	Elongation factor 1-alpha 1 OS=Homo sapiens OX=9606 GN=EEF1A1 PE=1 SV=1	7	1	0.0746	1	581.274	1161.54	1161.54	-1.7	-0.00099	26	MS2	63.4327	-50	247	2825	01_TK_THP-1_ADPr_FAIMS-40-50-60V_inSource_34V.raw	1	0.0007289	0.04721
MVASKMELHALSTGREPR	[R].mVASkmELHALSTGREPR.[V]	Sequest HT (B2)	Unambiguous	HCD	High	M1(Oxidation); K5(P5); M6(Oxidation)	K5(P5): 99.26	1.7	28.6445	3	P40306	Proteasome subunit beta type-10 OS=Homo sapiens OX=9606 GN=PSMB10 PE=1 SV=1	1	2	0.0176	1	747.014	2239.03	2239.02	2.35	0.00176	26	MS2	6.17239	-60	247	4037	01_TK_THP-1_ADPr_FAIMS-40-50-60V_inSource_34V.raw	1	0.0007289	0.03045
SGKKLEDGPKFLK	[R].SGKKLEDGPkFLK.[S]	Sequest HT (B2)	Unambiguous	HCD	High	K10(P5)	K10(P5): 100	2.02	27.0565	3	P68104	Elongation factor 1-alpha 1 OS=Homo sapiens OX=9606 GN=EEF1A1 PE=1 SV=1	6	3	0.2624	1	547.615	1640.83	1640.83	1.11	0.00061	26	MS2	28.2741	-60	247	3753	01_TK_THP-1_ADPr_FAIMS-40-50-60V_inSource_34V.raw	1	0.0007289	0.04595
SGKKLEDGPKFLK	[R].SGKKLEDGPkFLK.[S]	Sequest HT (B2)	Unambiguous	HCD	High	K10(P5)	D7(P5): 99.3	1.37	27.0027	2	P68104	Elongation factor 1-alpha 1 OS=Homo sapiens OX=9606 GN=EEF1A1 PE=1 SV=1	6	3	0.0146	1	820.92	1640.83	1640.83	3.05	0.00251	26	MS2	1.88319	-60	247	3743	01_TK_THP-1_ADPr_FAIMS-40-50-60V_inSource_34V.raw	1	0.0007289	0.03962
SATSPEGKKLPR	[K].SATSPEGKkLPR.[T]	Sequest HT (B2)	Unambiguous	HCD	High	K9(P5)	K8(P5): 49.91; K9(P5): 49.91	1.37	14.5175	2	P13639	Elongation factor 2 OS=Homo sapiens OX=9606 GN=EEF2 PE=1 SV=4	1	2	0.0073	1	732.86	1464.71	1464.71	2.59	0.00189	26	MS2	20.0191	-60	247	1493	01_TK_THP-1_ADPr_FAIMS-40-50-60V_inSource_34V.raw	1	0.0007289	0.04368
SGPKPFSAPKPQTSPSPKR	[R].SGPkPFSAPKPQTSPSPKR.[A]	Sequest HT (B2)	Unambiguous	HCD	High	K4(P5)	S7(P5): 99.46	1.92	23.902	3	Q01518	Adenylyl cyclase-associated protein 1 OS=Homo sapiens OX=9606 GN=CAP1 PE=1 SV=5	2	1	0.0417	1	730.033	2188.08	2188.08	2.4	0.00175	26	MS2	20.4572	-50	247	3172	01_TK_THP-1_ADPr_FAIMS-40-50-60V_inSource_34V.raw	1	0.0007289	0.03102
FHVEEEGKGKDASGNKVK	[R].FHVEEEGkGKDASGNKVK.[A]	Sequest HT (B2)	Unambiguous	HCD	High	K8(P5)	E6(P5): 33.14; K8(P5): 33.14; K10(P5): 33.14	1.62	15.0043	3	P00558	Phosphoglycerate kinase 1 OS=Homo sapiens OX=9606 GN=PGK1 PE=1 SV=3	2	3	0.0062	1	718.337	2153	2152.99	2.47	0.00177	26	MS2	17.3121	-50	247	1580	01_TK_THP-1_ADPr_FAIMS-40-50-60V_inSource_34V.raw	1	0.0007289	0.03998
RQVDQLTNDKAR	[R].RQVDQLTNDkAR.[V]	Sequest HT (B2)	Unambiguous	HCD	High	K10(P5)	K10(P5): 100	1.6	14.9668	2	P08670	Vimentin OS=Homo sapiens OX=9606 GN=VIM PE=1 SV=4	2	2	0.2313	1	819.388	1637.77	1637.76	3.46	0.00283	26	MS2	11.4731	-60	233.755	1573	01_TK_THP-1_ADPr_FAIMS-40-50-60V_inSource_34V.raw	1	0.0007289	0.02385
AKFKFPGR	[R].AkFKFPGR.[Q]	Sequest HT (B2)	Unambiguous	HCD	High	K2(P5)	K2(P5): 99.46	1.2	32.0294	2	P27635	60S ribosomal protein L10 OS=Homo sapiens OX=9606 GN=RPL10 PE=1 SV=4	6	2	0.3583	1	572.781	1144.56	1144.55	1.31	0.00075	26	MS2	31.9116	-50	247	4662	01_TK_THP-1_ADPr_FAIMS-40-50-60V_inSource_34V.raw	1	0.0007289	0.04208
IKIIAPPERK	[K].IkIIAPPERK.[Y]	Sequest HT (B2)	Unambiguous	HCD	High	K2(P5)	K2(P5): 100	1.88	31.3412	2	P60709; Q562R1	Actin, cytoplasmic 1 OS=Homo sapiens OX=9606 GN=ACTB PE=1 SV=1;Beta-actin-like protein 2 OS=Homo sapiens OX=9606 GN=ACTBL2 PE=1 SV=2	13	2	0.5691	1	679.876	1358.75	1358.74	1.79	0.00121	26	MS2	16.3634	-50	247	4535	01_TK_THP-1_ADPr_FAIMS-40-50-60V_inSource_34V.raw	2	0.0007289	0.03612
EMLQQSKILK	[R].EmLQQSkILK.[VY]	Sequest HT (B2)	Unambiguous	HCD	High	M2(Oxidation); K7(P5)	S6(P5): 50; K7(P5): 50	2.22	31.4057	2	P07900; P08238	Heat shock protein HSP 90-alpha OS=Homo sapiens OX=9606 GN=HSP90AA1 PE=1 SV=5;Heat shock protein HSP 90-beta OS=Homo sapiens OX=9606 GN=HSP90AB1 PE=1 SV=4	4	1	0.027	1	714.347	1427.69	1427.68	1.59	0.00114	26	MS2	16.4162	-50	247	4547	01_TK_THP-1_ADPr_FAIMS-40-50-60V_inSource_34V.raw	2	0.0007289	0.02631
SDEKAAVAGKKPVVGK	[K].SDEKAAVAGkKPVVGK.[K]	Sequest HT (B2)	Unambiguous	HCD	High	K10(P5)	K10(P5): 50; K11(P5): 50	2.38	13.4383	3	P36578	60S ribosomal protein L4 OS=Homo sapiens OX=9606 GN=RPL4 PE=1 SV=5	2	2	0.0126	1	593.308	1777.91	1777.91	1.36	0.0008	26	MS2	40.6321	-60	247	1297	01_TK_THP-1_ADPr_FAIMS-40-50-60V_inSource_34V.raw	1	0.0007289	0.03387
KQPPVSPGTALVGSQKEPSEVPTPKRPR	[R].KQPPVSPGTALVGSQKEPSEVPTPKrPR.[G]	Sequest HT (B2)	Unambiguous	HCD	High	R26(P5)	T23(P5): 25; K25(P5): 25; R26(P5): 25; R28(P5): 25	1.89	35.5978	4	P17096	High mobility group protein HMG-I/HMG-Y OS=Homo sapiens OX=9606 GN=HMGA1 PE=1 SV=3	2	3	0.0265	1	791.167	3161.64	3161.63	3.19	0.00252	26	MS2	15.4341	-50	247	5303	01_TK_THP-1_ADPr_FAIMS-40-50-60V_inSource_34V.raw	1	0.0007289	0.03508
TIEKFEKEAAEMGK	[R].TIEkFEKEAAEmGK.[G]	Sequest HT (B2)	Unambiguous	HCD	High	K4(P5); M12(Oxidation)	E3(P5): 49.88; K4(P5): 49.88	1.4	35.3979	2	P68104	Elongation factor 1-alpha 1 OS=Homo sapiens OX=9606 GN=EEF1A1 PE=1 SV=1	12	2	0.0929	1	910.906	1820.81	1820.8	2.24	0.00204	26	MS2	31.5413	-60	247	5269	01_TK_THP-1_ADPr_FAIMS-40-50-60V_inSource_34V.raw	1	0.0007289	0.0322
NAGAVIGKGGKNIK	[K].NAGAVIGkGGKNIK.[A]	Sequest HT (B2)	Unambiguous	HCD	High	K8(P5)	K8(P5): 50; K11(P5): 50	1.97	16.9163	2	P61978	Heterogeneous nuclear ribonucleoprotein K OS=Homo sapiens OX=9606 GN=HNRNPK PE=1 SV=1	5	2	0.1675	1	760.897	1520.79	1520.78	3.15	0.00239	26	MS2	41.4042	-50	247	1918	01_TK_THP-1_ADPr_FAIMS-40-50-60V_inSource_34V.raw	1	0.0007289	0.02382
HGEAQVKIWR	[K].HGEAQVkIWR.[R]	Sequest HT (B2)	Unambiguous	HCD	High	K7(P5)	K7(P5): 100	1.79	31.7437	2	P18669	Phosphoglycerate mutase 1 OS=Homo sapiens OX=9606 GN=PGAM1 PE=1 SV=2	2	1	0.1844	1	709.336	1417.66	1417.66	1.73	0.00123	26	MS2	25.3112	-50	247	4610	01_TK_THP-1_ADPr_FAIMS-40-50-60V_inSource_34V.raw	1	0.001053	0.05039
IKIIAPPERK	[K].IkIIAPPERK.[Y]	Sequest HT (B2)	Unambiguous	HCD	High	K2(P5)	K2(P5): 100	1.81	32.4736	2	P60709; Q562R1	Actin, cytoplasmic 1 OS=Homo sapiens OX=9606 GN=ACTB PE=1 SV=1;Beta-actin-like protein 2 OS=Homo sapiens OX=9606 GN=ACTBL2 PE=1 SV=2	13	2	0.6409	1	679.878	1358.75	1358.74	3.31	0.00225	26	MS2	17.3771	-40	247	4745	01_TK_THP-1_ADPr_FAIMS-40-50-60V_inSource_34V.raw	2	0.001053	0.05253
LKGDDLQAIKK	[K].LKGDDLQAIkK.[E]	Sequest HT (B2)	Unambiguous	HCD	High	K10(P5)	K10(P5): 99.64	2.21	24.378	2	B4DY08	Heterogeneous nuclear ribonucleoproteins C1/C2 OS=Homo sapiens OX=9606 GN=HNRNPC PE=1 SV=1	11	2	0.0588	1	711.867	1422.73	1422.72	3.13	0.00223	26	MS2	27.8893	-60	247	3257	01_TK_THP-1_ADPr_FAIMS-40-50-60V_inSource_34V.raw	1	0.001053	0.05455
TAWLDGKHVVFGK	[K].TAWLDGkHVVFGK.[V]	Sequest HT (B2)	Unambiguous	HCD	High	K7(P5)	K7(P5): 98.93	1.33	53.8136	2	A0A7P0Z497	Peptidyl-prolyl cis-trans isomerase OS=Homo sapiens OX=9606 GN=PPIB PE=1 SV=1	3	1	0.0752	1	826.399	1651.79	1651.79	1.79	0.00148	26	MS2	12.8197	-60	247	8486	01_TK_THP-1_ADPr_FAIMS-40-50-60V_inSource_34V.raw	1	0.001053	0.05128
KQPPVSPGTALVGSQKEPSEVPTPKRPR	[R].KQPPVSPGTALVGSQKEPSEVPtPKRPR.[G]	Sequest HT (B2)	Unambiguous	HCD	High	T23(P5)	T23(P5): 24.78; K25(P5): 24.78; R26(P5): 24.78; R28(P5): 24.78	1.84	35.631	4	P17096	High mobility group protein HMG-I/HMG-Y OS=Homo sapiens OX=9606 GN=HMGA1 PE=1 SV=3	2	3	0.0109	1	791.166	3161.64	3161.63	2.73	0.00215	26	MS2	8.76175	-40	247	5308	01_TK_THP-1_ADPr_FAIMS-40-50-60V_inSource_34V.raw	1	0.001053	0.05336
LMVALAKGR	[K].LmVALAkGR.[R]	Sequest HT (B2)	Unambiguous	HCD	High	M2(Oxidation); K7(P5)	K7(P5): 100	2.05	31.1713	2	P07355	Annexin A2 OS=Homo sapiens OX=9606 GN=ANXA2 PE=1 SV=2	12	1	0.0634	1	584.794	1168.58	1168.58	1.84	0.00107	26	MS2	45.727	-50	247	4504	01_TK_THP-1_ADPr_FAIMS-40-50-60V_inSource_34V.raw	1	0.001053	0.05861
HVVFGKVK	[K].HVVFGkVK.[E]	Sequest HT (B2)	Unambiguous	HCD	High	K6(P5)	K6(P5): 99.65	1.69	21.381	2	P62937	Peptidyl-prolyl cis-trans isomerase A OS=Homo sapiens OX=9606 GN=PPIA PE=1 SV=2	2	1	0.1065	1	554.284	1107.56	1107.56	1.25	0.00069	26	MS2	62.5658	-50	247	2706	01_TK_THP-1_ADPr_FAIMS-40-50-60V_inSource_34V.raw	1	0.001053	0.06079
THKNPALKAQSGPVR	[K].THKNPALkAQSGPVR.[-S]	Sequest HT (B2)	Unambiguous	HCD	High	K8(P5)	K8(P5): 100	2.89	13.889	3	Q01518	Adenylyl cyclase-associated protein 1 OS=Homo sapiens OX=9606 GN=CAP1 PE=1 SV=5	3	2	0.2215	1	599.973	1797.9	1797.9	2.11	0.00127	26	MS2	53.8819	-60	247	1380	01_TK_THP-1_ADPr_FAIMS-40-50-60V_inSource_34V.raw	1	0.001053	0.04945
RQVDQLTNDKAR	[R].RQVDQLTNDkAR.[V]	Sequest HT (B2)	Unambiguous	HCD	High	K10(P5)	K10(P5): 99.99	1.37	15.0646	2	P08670	Vimentin OS=Homo sapiens OX=9606 GN=VIM PE=1 SV=4	2	2	0.1752	1	819.387	1637.77	1637.76	1.67	0.00137	26	MS2	64.0616	-50	247	1591	01_TK_THP-1_ADPr_FAIMS-40-50-60V_inSource_34V.raw	1	0.001053	0.05827
RATKKEPAVLELEGKK	[K].RATKkEPAVLELEGKK.[W]	Sequest HT (B2)	Unambiguous	HCD	High	K5(P5)	R1(P5): 24.96; T3(P5): 24.96; K4(P5): 24.96; K5(P5): 24.96	2.36	21.3723	3	Q01518	Adenylyl cyclase-associated protein 1 OS=Homo sapiens OX=9606 GN=CAP1 PE=1 SV=5	2	4	0.0254	1	664.358	1991.06	1991.06	1.78	0.00118	26	MS2	70.7799	-50	247	2704	01_TK_THP-1_ADPr_FAIMS-40-50-60V_inSource_34V.raw	1	0.001688	0.06558
TVTPAKAVTTPGKK	[K].TVTPAkAVTTPGKK.[G]	Sequest HT (B2)	Unambiguous	HCD	High	K6(P5)	K6(P5): 100	1.93	19.209	2	A0A7I2V5M5	Nucleolin OS=Homo sapiens OX=9606 GN=NCL PE=1 SV=1	11	2	0.2591	1	796.92	1592.83	1592.83	2.69	0.00214	26	MS2	3.02987	-50	247	2316	01_TK_THP-1_ADPr_FAIMS-40-50-60V_inSource_34V.raw	1	0.001688	0.07959
KFSAPR	[R].kFSAPR.[H]	Sequest HT (B2)	Unambiguous	HCD	High	K1(P5)	K1(P5): 99.7	1.57	16.7969	2	P39023	60S ribosomal protein L3 OS=Homo sapiens OX=9606 GN=RPL3 PE=1 SV=2	5	1	0.3376	1	450.204	899.402	899.401	0.56	0.00025	26	MS2	44.9826	-50	247	1897	01_TK_THP-1_ADPr_FAIMS-40-50-60V_inSource_34V.raw	1	0.001688	0.08336
GVSKAVEHINK	[K].GVSkAVEHINK.[T]	Sequest HT (B2)	Unambiguous	HCD	High	K4(P5)	K4(P5): 99.51	1.66	19.9802	2	P06733	Alpha-enolase OS=Homo sapiens OX=9606 GN=ENO1 PE=1 SV=2	6	1	0.0542	1	688.335	1375.66	1375.66	2.1	0.00144	26	MS2	49.7456	-50	247	2458	01_TK_THP-1_ADPr_FAIMS-40-50-60V_inSource_34V.raw	1	0.001688	0.08463
RKMKAIR	[R].rKmkAIR.[R]	Sequest HT (B2)	Unambiguous	HCD	High	R1(ADP-Ribosyl); M3(Oxidation); K4(P5)	R1(ADP-Ribosyl): 49.76; K2(ADP-Ribosyl): 49.76; K4(P5): 99.04	0.71	38.4385	2	Q5VZ72	Izumo sperm-egg fusion protein 3 OS=Homo sapiens OX=9606 GN=IZUMO3 PE=3 SV=4	3	3	0.1549	1	827.318	1653.63	1653.62	2.12	0.00175	26	MS2	1.13502	-40	247	5793	01_TK_THP-1_ADPr_FAIMS-40-50-60V_inSource_34V.raw	1	0.001688	0.07334
FHVEEEGKGKDASGNKVK	[R].FHVEEEGKGkDASGNKVK.[A]	Sequest HT (B2)	Unambiguous	HCD	High	K10(P5)	E6(P5): 49.75; K8(P5): 49.75	2.13	12.7264	3	P00558	Phosphoglycerate kinase 1 OS=Homo sapiens OX=9606 GN=PGK1 PE=1 SV=3	2	3	0.0235	1	718.336	2152.99	2152.99	1.71	0.00123	26	MS2	1.67237	-50	247	1166	01_TK_THP-1_ADPr_FAIMS-40-50-60V_inSource_34V.raw	1	0.001688	0.07907
KLPFQR	[R].kLPFQR.[LR]	Sequest HT (B2)	Unambiguous	HCD	High	K1(P5)	K1(P5): 100	1.19	36.4566	2	P84243; Q5TEC6	Histone H3.3 OS=Homo sapiens OX=9606 GN=H3-3A PE=1 SV=2;Histone HIST2H3PS2 OS=Homo sapiens OX=9606 GN=H3-2 PE=1 SV=1	15	1	0.1597	1	491.742	982.476	982.475	1.56	0.00076	26	MS2	59.0228	-60	247	5450	01_TK_THP-1_ADPr_FAIMS-40-50-60V_inSource_34V.raw	2	0.001688	0.06555
DFGSFDKFKEK	[R].DFGSFDkFKEK.[L]	Sequest HT (B2)	Unambiguous	HCD	High	K7(P5)	D6(P5): 49.9; K7(P5): 49.9	0.97	45.0215	2	P04179	Superoxide dismutase [Mn], mitochondrial OS=Homo sapiens OX=9606 GN=SOD2 PE=1 SV=3	7	2	0.0309	1	771.333	1541.66	1541.65	2.28	0.00176	26	MS2	3.41679	-50	247	6942	01_TK_THP-1_ADPr_FAIMS-40-50-60V_inSource_34V.raw	1	0.001688	0.07757
MKGDYYR	[K-].mkGDYYR.[Y]	Sequest HT (B2)	Unambiguous	HCD	High	M1(Oxidation); K2(P5)	K2(P5): 100	0.79	14.2901	2	P63104; P61981	14-3-3 protein zeta/delta OS=Homo sapiens OX=9606 GN=YWHAZ PE=1 SV=1;14-3-3 protein gamma OS=Homo sapiens OX=9606 GN=YWHAG PE=1 SV=2	12	1	0.4177	1	571.715	1142.42	1142.42	1.72	0.00098	26	MS2	47.7109	-60	247	1452	01_TK_THP-1_ADPr_FAIMS-40-50-60V_inSource_34V.raw	2	0.001688	0.0789
IEEELGSKAK	[R].IEEELGSKAk.[F]	Sequest HT (B2)	Unambiguous	HCD	High	K10(P5)	S7(P5): 50; K8(P5): 50	2.25	19.4611	2	P06733	Alpha-enolase OS=Homo sapiens OX=9606 GN=ENO1 PE=1 SV=2	3	1	0.0133	1	649.301	1297.59	1297.59	2.47	0.0016	26	MS2	57.9616	-50	247	2364	01_TK_THP-1_ADPr_FAIMS-40-50-60V_inSource_34V.raw	1	0.002022	0.08688
IKIIAPPERK	[K].IkIIAPPERK.[Y]	Sequest HT (B2)	Unambiguous	HCD	High	K2(P5)	K2(P5): 100	2.14	38.5608	2	P60709; Q562R1	Actin, cytoplasmic 1 OS=Homo sapiens OX=9606 GN=ACTB PE=1 SV=1;Beta-actin-like protein 2 OS=Homo sapiens OX=9606 GN=ACTBL2 PE=1 SV=2	13	2	0.5841	1	679.878	1358.75	1358.74	3.31	0.00225	26	MS2	11.7349	-50	247	5813	01_TK_THP-1_ADPr_FAIMS-40-50-60V_inSource_34V.raw	2	0.002022	0.08706
AAGKGPLATGGIKK	[K].AAGKGPLATGGIkK.[S]	Sequest HT (B2)	Unambiguous	HCD	High	K13(P5)	K13(P5): 99.62	1.73	18.7959	2	Q9Y2S6	Translation machinery-associated protein 7 OS=Homo sapiens OX=9606 GN=TMA7 PE=1 SV=1	1	2	0.0694	1	731.889	1462.77	1462.77	3.18	0.00233	26	MS2	14.8651	-40	247	2243	01_TK_THP-1_ADPr_FAIMS-40-50-60V_inSource_34V.raw	1	0.002022	0.08713
VKANLEK	[R].VkANLEK.[A]	Sequest HT (B2)	Selected	HCD	High	K2(P5)	K2(P5): 100	1.24	13.8767	2	P35579	Myosin-9 OS=Homo sapiens OX=9606 GN=MYH9 PE=1 SV=4	1	1	0.0403	1	498.244	995.481	995.48	1.33	0.00066	26	MS2	58.2557	-50	247	1378	01_TK_THP-1_ADPr_FAIMS-40-50-60V_inSource_34V.raw	1	0.002272	0.1102
EIAQDFKTDLR	[R].EIAQDFkTDLR.[F]	Sequest HT (B2)	Unambiguous	HCD	High	K7(P5)	K7(P5): 99.38	1.75	54.9042	2	P84243	Histone H3.3 OS=Homo sapiens OX=9606 GN=H3-3A PE=1 SV=2	9	1	0.0743	1	765.349	1529.69	1529.69	2.21	0.00169	26	MS2	14.5088	-60	247	8669	01_TK_THP-1_ADPr_FAIMS-40-50-60V_inSource_34V.raw	1	0.002272	0.08906
SIRDTPAKNAQKSNQNGKDSKPSSTPR	[K].SIRDTPAKNAQkSNQNGKDSKPSSTPR.[S]	Sequest HT (B2)	Unambiguous	HCD	High	K12(P5)	K12(P5): 97.05	1.45	7.5925	5	E5RI98	Nucleophosmin OS=Homo sapiens OX=9606 GN=NPM1 PE=1 SV=2	5	4	0.0345	1	622.104	3106.49	3106.49	-0.46	-0.00029	26	MS2	13.487	-40	247	331	01_TK_THP-1_ADPr_FAIMS-40-50-60V_inSource_34V.raw	1	0.002272	0.1065
WAKKIEAR	[R].WAkKIEAR.[E]	Sequest HT (B2)	Unambiguous	HCD	High	K3(P5)	K3(P5): 99.52	0.99	16.2496	2	P50914	60S ribosomal protein L14 OS=Homo sapiens OX=9606 GN=RPL14 PE=1 SV=4	2	2	0.3535	1	598.298	1195.59	1195.59	2.03	0.00122	26	MS2	43.4602	-50	247	1804	01_TK_THP-1_ADPr_FAIMS-40-50-60V_inSource_34V.raw	1	0.002272	0.1095
VTKDGVTVAK	[K].VTkDGVTVAK.[S]	Sequest HT (B2)	Unambiguous	HCD	High	K3(P5)	K3(P5): 99.66	1.43	16.7099	2	A0A7I2V599	60 kDa chaperonin OS=Homo sapiens OX=9606 GN=HSPD1 PE=1 SV=1	14	1	0.049	1	606.3	1211.59	1211.59	2.37	0.00143	26	MS2	48.9733	-60	247	1882	01_TK_THP-1_ADPr_FAIMS-40-50-60V_inSource_34V.raw	1	0.002272	0.1123
IKIIAPPER	[K].IkIIAPPER.[K]	Sequest HT (B2)	Unambiguous	HCD	High	K2(P5)	K2(P5): 100	1.61	42.7975	2	P60709; Q562R1	Actin, cytoplasmic 1 OS=Homo sapiens OX=9606 GN=ACTB PE=1 SV=1;Beta-actin-like protein 2 OS=Homo sapiens OX=9606 GN=ACTBL2 PE=1 SV=2	13	1	0.5714	1	615.83	1230.65	1230.65	2.96	0.00182	26	MS2	7.28079	-40	247	6559	01_TK_THP-1_ADPr_FAIMS-40-50-60V_inSource_34V.raw	2	0.002272	0.1015
IKIIAPPERK	[K].IkIIAPPERK.[Y]	Sequest HT (B2)	Unambiguous	HCD	High	K2(P5)	K2(P5): 100	2.07	32.448	2	P60709; Q562R1	Actin, cytoplasmic 1 OS=Homo sapiens OX=9606 GN=ACTB PE=1 SV=1;Beta-actin-like protein 2 OS=Homo sapiens OX=9606 GN=ACTBL2 PE=1 SV=2	13	2	0.5749	1	679.877	1358.75	1358.74	1.88	0.00128	26	MS2	19.0949	-60	92.83	4740	01_TK_THP-1_ADPr_FAIMS-40-50-60V_inSource_34V.raw	2	0.002272	0.09767
ADDGRPFPQVIKSK	[K].ADDGRPFPQVIkSK.[G]	Sequest HT (B2)	Unambiguous	HCD	High	K12(P5)	K12(P5): 99.49	1.58	37.4498	2	P04075	Fructose-bisphosphate aldolase A OS=Homo sapiens OX=9606 GN=ALDOA PE=1 SV=2	9	1	0.1835	1	876.423	1751.84	1751.84	2.07	0.00181	26	MS2	4.03853	-50	247	5623	01_TK_THP-1_ADPr_FAIMS-40-50-60V_inSource_34V.raw	1	0.002272	0.1023
HLTDAYFKK	[K].HLTDAYFkK.[K]	Sequest HT (B2)	Unambiguous	HCD	High	K8(P5)	K8(P5): 100	1.49	29.5005	2	Q02878	60S ribosomal protein L6 OS=Homo sapiens OX=9606 GN=RPL6 PE=1 SV=3	1	1	0.1678	1	658.8	1316.59	1316.59	1.46	0.00096	26	MS2	37.5283	-50	247	4201	01_TK_THP-1_ADPr_FAIMS-40-50-60V_inSource_34V.raw	1	0.002272	0.09061
KVHGSLAR	[-].kVHGSLAR.[A]	Sequest HT (B2)	Unambiguous	HCD	High	K1(P5)	K1(P5): 100	1.08	9.7228	2	P62861	40S ribosomal protein S30 OS=Homo sapiens OX=9606 GN=FAU PE=1 SV=1	1	1	0.4259	1	531.261	1061.51	1061.51	1.07	0.00057	26	MS2	14.4308	-40	247	651	01_TK_THP-1_ADPr_FAIMS-40-50-60V_inSource_34V.raw	1	0.002272	0.09314
VLGEKGKNIK	[K].VLGEkGKNIK.[I]	Sequest HT (B2)	Unambiguous	HCD	High	K5(P5)	K5(P5): 49.87; K7(P5): 49.87	0.74	13.2981	2	P14618	Pyruvate kinase PKM OS=Homo sapiens OX=9606 GN=PKM PE=1 SV=4	9	2	0.0405	1	640.337	1279.67	1279.66	1.97	0.00126	26	MS2	53.7574	-50	247	1271	01_TK_THP-1_ADPr_FAIMS-40-50-60V_inSource_34V.raw	1	0.002272	0.09864
ILKVIRK	[K].ILkVIRK.[NK]	Sequest HT (B2)	Unambiguous	HCD	High	K3(P5)	K3(P5): 100	1.7	23.6692	2	P07900; P08238	Heat shock protein HSP 90-alpha OS=Homo sapiens OX=9606 GN=HSP90AA1 PE=1 SV=5;Heat shock protein HSP 90-beta OS=Homo sapiens OX=9606 GN=HSP90AB1 PE=1 SV=4	3	2	0.2471	1	532.318	1063.63	1063.63	1.48	0.00079	26	MS2	30.1488	-50	247	3130	01_TK_THP-1_ADPr_FAIMS-40-50-60V_inSource_34V.raw	2	0.002272	0.08749
IKIIAPPERK	[K].IkIIAPPERK.[Y]	Sequest HT (B2)	Unambiguous	HCD	High	K2(P5)	K2(P5): 100	2.29	32.4272	2	P60709; Q562R1	Actin, cytoplasmic 1 OS=Homo sapiens OX=9606 GN=ACTB PE=1 SV=1;Beta-actin-like protein 2 OS=Homo sapiens OX=9606 GN=ACTBL2 PE=1 SV=2	13	2	0.5502	1	679.876	1358.75	1358.74	1.43	0.00097	26	MS2	25.6133	-50	83.61	4736	01_TK_THP-1_ADPr_FAIMS-40-50-60V_inSource_34V.raw	2	0.002589	0.1138
GKLPKQPVIVK	[K].GkLPKQPVIVK.[A]	Sequest HT (B2)	Unambiguous	HCD	High	K2(P5)	K2(P5): 100	1.46	29.3953	2	E9PLX7	60S ribosomal protein L27a OS=Homo sapiens OX=9606 GN=RPL27A PE=1 SV=1	3	2	0.5616	1	700.9	1400.79	1400.79	1.51	0.00105	26	MS2	34.7504	-50	247	4182	01_TK_THP-1_ADPr_FAIMS-40-50-60V_inSource_34V.raw	1	0.002888	0.1198
KIGDFR	[R].kIGDFR.[S]	Sequest HT (B2)	Unambiguous	HCD	High	K1(P5)	K1(P5): 100	1.77	26.4273	2	A0A6Q8PFW2	Apoptosis-inducing factor 1, mitochondrial (Fragment) OS=Homo sapiens OX=9606 GN=AIFM1 PE=1 SV=1	14	1	0.3333	1	465.21	929.413	929.412	0.93	0.00043	26	MS2	41.2589	-60	247	3632	01_TK_THP-1_ADPr_FAIMS-40-50-60V_inSource_34V.raw	1	0.002888	0.1245
DITGGDVKTVR	[K].DItGGDVkTVR.[Y]	Sequest HT (B2)	Unambiguous	HCD	High	T3(ADP-Ribosyl); K8(P5)	T3(ADP-Ribosyl): 97.7; T9(P5): 96.95	0.82	18.5541	3	A4UGR9	Xin actin-binding repeat-containing protein 2 OS=Homo sapiens OX=9606 GN=XIRP2 PE=1 SV=2	5	1	0.0122	1	632.567	1895.69	1895.69	0.69	0.00044	26	MS2	47.976	-60	247	2200	01_TK_THP-1_ADPr_FAIMS-40-50-60V_inSource_34V.raw	1	0.003516	0.1286
VLGEKGKNIK	[K].VLGEkGKNIK.[I]	Sequest HT (B2)	Unambiguous	HCD	High	K5(P5)	E4(P5): 33.33; K5(P5): 33.33; K7(P5): 33.33	0.78	12.8667	2	P14618	Pyruvate kinase PKM OS=Homo sapiens OX=9606 GN=PKM PE=1 SV=4	9	2	0.1026	1	640.337	1279.67	1279.66	2.07	0.00132	26	MS2	43.1707	-60	247	1192	01_TK_THP-1_ADPr_FAIMS-40-50-60V_inSource_34V.raw	1	0.004134	0.1319
TDLKKNRDYPLASKDAK	[R].TDLkKNRDYPLASKDAK.[K]	Sequest HT (B2)	Unambiguous	HCD	High	K4(P5)	K4(P5): 97.74	1.7	16.8191	3	A0A7I2YQK5	Inosine-5'-monophosphate dehydrogenase OS=Homo sapiens OX=9606 GN=IMPDH2 PE=1 SV=1	5	4	0.0294	1	719.693	2157.06	2157.06	3.06	0.0022	26	MS2	16.9702	-60	247	1901	01_TK_THP-1_ADPr_FAIMS-40-50-60V_inSource_34V.raw	1	0.004762	0.1355
GTGASGSFKLNKK	[K].GTGASGSFkLNKK.[A]	Sequest HT (B2)	Unambiguous	HCD	High	K9(P5)	S7(P5): 99.09	1.39	17.9537	2	P16401; P10412	Histone H1.5 OS=Homo sapiens OX=9606 GN=H1-5 PE=1 SV=3;Histone H1.4 OS=Homo sapiens OX=9606 GN=H1-4 PE=1 SV=2	5	2	0.0935	1	744.86	1488.71	1488.71	3.53	0.00263	26	MS2	27.3216	-40	247	2094	01_TK_THP-1_ADPr_FAIMS-40-50-60V_inSource_34V.raw	2	0.005058	0.1426
HAVSEGTKAVTK	[K].HAVSEGtKAVTK.[Y]	Sequest HT (B2)	Unambiguous	HCD	High	T7(P5)	T7(P5): 49.74; K8(P5): 49.74	1.49	10.9766	2	Q16778; Q5QNW6; O60814; Q8N257	Histone H2B type 2-E OS=Homo sapiens OX=9606 GN=H2BC21 PE=1 SV=3;Histone H2B type 2-F OS=Homo sapiens OX=9606 GN=H2BC18 PE=1 SV=3;Histone H2B type 1-K OS=Homo sapiens OX=9606 GN=H2BC12 PE=1 SV=3;Histone H2B type 3-B OS=Homo sapiens OX=9606 GN=H2BU1 PE=1 SV=3	18	1	0.0067	1	711.338	1421.67	1421.67	2.21	0.00157	26	MS2	41.6209	-50	247	853	01_TK_THP-1_ADPr_FAIMS-40-50-60V_inSource_34V.raw	4	0.005644	0.1498
ILKVIRK	[K].ILkVIRK.[NK]	Sequest HT (B2)	Unambiguous	HCD	High	K3(P5)	K3(P5): 100	1.09	23.6961	2	P07900; P08238	Heat shock protein HSP 90-alpha OS=Homo sapiens OX=9606 GN=HSP90AA1 PE=1 SV=5;Heat shock protein HSP 90-beta OS=Homo sapiens OX=9606 GN=HSP90AB1 PE=1 SV=4	3	2	0.2844	1	532.318	1063.63	1063.63	1.59	0.00085	26	MS2	53.5642	-60	247	3135	01_TK_THP-1_ADPr_FAIMS-40-50-60V_inSource_34V.raw	2	0.005644	0.1457
TIAPALVSKK	[K].TIAPALVSkK.[L]	Sequest HT (B2)	Unambiguous	HCD	High	K9(P5)	S8(P5): 49.94; K9(P5): 49.94	2.45	32.0641	2	P06733	Alpha-enolase OS=Homo sapiens OX=9606 GN=ENO1 PE=1 SV=2	6	1	0.0122	1	611.329	1221.65	1221.65	2.46	0.0015	26	MS2	8.90737	-40	247	4668	01_TK_THP-1_ADPr_FAIMS-40-50-60V_inSource_34V.raw	1	0.0062	0.1625
KQLATKAAR	[R].KQLAtKAAR.[K]	Sequest HT (B2)	Unambiguous	HCD	High	T5(P5)	T5(P5): 99.59	0.87	7.0986	2	P84243; Q5TEC6	Histone H3.3 OS=Homo sapiens OX=9606 GN=H3-3A PE=1 SV=2;Histone HIST2H3PS2 OS=Homo sapiens OX=9606 GN=H3-2 PE=1 SV=1	11	2	0.0115	1	590.808	1180.61	1180.61	0.94	0.00055	26	MS2	72.2894	-60	247	253	01_TK_THP-1_ADPr_FAIMS-40-50-60V_inSource_34V.raw	2	0.0062	0.1583
ISKEIGGDVQK	[K].ISkEIGGDVQK.[H]	Sequest HT (B2)	Unambiguous	HCD	High	K3(P5)	S2(P5): 49.87; K3(P5): 49.87	1.33	21.3976	2	Q01518	Adenylyl cyclase-associated protein 1 OS=Homo sapiens OX=9606 GN=CAP1 PE=1 SV=5	10	1	0.0301	1	684.327	1367.65	1367.64	2.44	0.00167	26	MS2	11.8096	-60	247	2709	01_TK_THP-1_ADPr_FAIMS-40-50-60V_inSource_34V.raw	1	0.0062	0.1587
MVASKMELHALSTGREPR	[R].mVAsKmELHALSTGREPR.[V]	Sequest HT (B2)	Unambiguous	HCD	High	M1(Oxidation); S4(P5); M6(Oxidation)	S4(P5): 49.88; K5(P5): 49.88	1.49	28.7439	3	P40306	Proteasome subunit beta type-10 OS=Homo sapiens OX=9606 GN=PSMB10 PE=1 SV=1	1	2	0.1342	1	747.014	2239.03	2239.02	1.62	0.00121	26	MS2	7.16403	-50	247	4056	01_TK_THP-1_ADPr_FAIMS-40-50-60V_inSource_34V.raw	1	0.0062	0.154
QIKASFK	[R].QIkASFK.[-]	Sequest HT (B2)	Unambiguous	HCD	High	K3(P5)	K3(P5): 50; S5(P5): 50	0.97	23.1427	2	P00918	Carbonic anhydrase 2 OS=Homo sapiens OX=9606 GN=CA2 PE=1 SV=2	1	1	0.2268	1	508.247	1015.49	1015.48	1.23	0.00062	26	MS2	38.5856	-40	247	3034	01_TK_THP-1_ADPr_FAIMS-40-50-60V_inSource_34V.raw	1	0.0062	0.1589
SFTNTIQDIR	[K].sFtNTIQDIR.[R]	Sequest HT (B2)	Unambiguous	HCD	High	S1(ADP-Ribosyl); T3(P5)	S1(ADP-Ribosyl): 33.13; S1(P5): 33.13; T3(ADP-Ribosyl): 33.13; T3(P5): 33.13; T5(ADP-Ribosyl): 33.13; T5(P5): 33.13	0.73	47.0165	3	Q96J65	ATP-binding cassette sub-family C member 12 OS=Homo sapiens OX=9606 GN=ABCC12 PE=1 SV=2	5	0	0.1096	1	643.893	1929.66	1929.67	-2.92	-0.00188	26	MS2	36.6528	-60	247	7324	01_TK_THP-1_ADPr_FAIMS-40-50-60V_inSource_34V.raw	1	0.0062	0.1625
APAQKAPAPK	[K].APAQkAPAPK.[A]	Sequest HT (B2)	Unambiguous	HCD	High	K5(P5)	K5(P5): 100	0.68	9.8876	2	P50914	60S ribosomal protein L14 OS=Homo sapiens OX=9606 GN=RPL14 PE=1 SV=4	1	1	0.4706	1	586.789	1172.57	1172.57	1.44	0.00085	26	MS2	49.9808	-50	247	677	01_TK_THP-1_ADPr_FAIMS-40-50-60V_inSource_34V.raw	1	0.006489	0.168
ILKVIRK	[K].ILkVIRK.[NK]	Sequest HT (B2)	Unambiguous	HCD	High	K3(P5)	K3(P5): 100	1.3	23.6534	2	P07900; P08238	Heat shock protein HSP 90-alpha OS=Homo sapiens OX=9606 GN=HSP90AA1 PE=1 SV=5;Heat shock protein HSP 90-beta OS=Homo sapiens OX=9606 GN=HSP90AB1 PE=1 SV=4	3	2	0.2231	1	532.317	1063.63	1063.63	1.14	0.0006	26	MS2	45.7447	-40	247	3127	01_TK_THP-1_ADPr_FAIMS-40-50-60V_inSource_34V.raw	2	0.006792	0.1708
KQPPKEPSEVPTPKRPR	[R].kQPPKEPSEVPTPKRPR.[G]	Sequest HT (B2)	Unambiguous	HCD	High	K1(P5)	K5(P5): 99.3	1.35	17.9788	4	P17096-2	Isoform HMG-Y of High mobility group protein HMG-I/HMG-Y OS=Homo sapiens OX=9606 GN=HMGA1	1	3	0.037	1	542.033	2165.11	2165.11	-0.27	-0.00014	26	MS2	52.9731	-50	247	2099	01_TK_THP-1_ADPr_FAIMS-40-50-60V_inSource_34V.raw	1	0.007354	0.1827
NGEEQTVQFLLEVVDILLNYVRK	[K].NGeeQTVQFLLEVVDILLNYVRK.[T]	Sequest HT (B2)	Unambiguous	HCD	High	E3(ADP-Ribosyl); E4(P5)	E3(ADP-Ribosyl): 24.95; E3(P5): 25.76; E4(ADP-Ribosyl): 24.95; E4(P5): 25.76; T6(ADP-Ribosyl): 24.95; T6(P5): 25.76	0.55	10.5405	4	Q99259	Glutamate decarboxylase 1 OS=Homo sapiens OX=9606 GN=GAD1 PE=1 SV=1	4	1	0.0182	1	864.392	3454.55	3454.52	6.08	0.00525	26	MS2	0	-50	247	781	01_TK_THP-1_ADPr_FAIMS-40-50-60V_inSource_34V.raw	1	0.007354	0.1804
FHVEEEGKGKDASGNKVK	[R].FHVEEEGKGKDASGNkVK.[A]	Sequest HT (B2)	Unambiguous	HCD	High	K16(P5)	S13(P5): 49.89; K16(P5): 49.89	2.24	12.3376	3	P00558	Phosphoglycerate kinase 1 OS=Homo sapiens OX=9606 GN=PGK1 PE=1 SV=3	2	3	0.0759	1	718.336	2152.99	2152.99	1.28	0.00092	26	MS2	7.85931	-60	247	1092	01_TK_THP-1_ADPr_FAIMS-40-50-60V_inSource_34V.raw	1	0.007354	0.1805
SLTMRKTSDKPKLK	[K].SLTmRKTsDKPkLK.[N]	Sequest HT (B2)	Unambiguous	HCD	High	M4(Oxidation); S8(P5); K12(ADP-Ribosyl)	T3(P5): 19.55; R5(P5): 19.72; K6(P5): 19.72; T7(P5): 19.55; S8(P5): 19.55; K12(ADP-Ribosyl): 93.97	0.68	57.6719	3	P49326-3	Isoform 3 of Flavin-containing monooxygenase 5 OS=Homo sapiens OX=9606 GN=FMO5	1	3	0.0441	1	795.339	2384	2384	0.92	0.00073	26	MS2	9.38475	-60	247	9146	01_TK_THP-1_ADPr_FAIMS-40-50-60V_inSource_34V.raw	1	0.007354	0.1733
ILKVIRK	[K].ILkVIRK.[NK]	Sequest HT (B2)	Unambiguous	HCD	High	K3(P5)	K3(P5): 100	1.17	31.2315	2	P07900; P08238	Heat shock protein HSP 90-alpha OS=Homo sapiens OX=9606 GN=HSP90AA1 PE=1 SV=5;Heat shock protein HSP 90-beta OS=Homo sapiens OX=9606 GN=HSP90AB1 PE=1 SV=4	3	2	0.2137	1	532.318	1063.63	1063.63	2.05	0.00109	26	MS2	38.1136	-50	247	4515	01_TK_THP-1_ADPr_FAIMS-40-50-60V_inSource_34V.raw	2	0.007621	0.1918
DNSKNTLYLQMNSLRAEDTAVYYCAR	[R].DNSKNTLYLQMNSLRAeDTAVYYcAR.[-]	Sequest HT (B2)	Unambiguous	HCD	High	E17(P5); C24(Carbamidomethyl)	E17(P5): 23.16; D18(P5): 23.16; T19(P5): 23.16; R26(P5): 23.16	0.57	10.5004	4	P01772	Immunoglobulin heavy variable 3-33 OS=Homo sapiens OX=9606 GN=IGHV3-33 PE=1 SV=2	4	2	0.0175	1	823.364	3290.43	3290.45	-4.86	-0.004	26	MS2	6.60946	-60	247	774	01_TK_THP-1_ADPr_FAIMS-40-50-60V_inSource_34V.raw	1	0.008501	0.2054
GTGASGSFKLNKK	[K].GTGASGSFkLNKK.[A]	Sequest HT (B2)	Unambiguous	HCD	High	K9(P5)	S7(P5): 99.55	0.73	17.8598	2	P16401; P10412	Histone H1.5 OS=Homo sapiens OX=9606 GN=H1-5 PE=1 SV=3;Histone H1.4 OS=Homo sapiens OX=9606 GN=H1-4 PE=1 SV=2	5	2	0.0274	1	744.86	1488.71	1488.71	2.71	0.00202	26	MS2	11.1655	-50	247	2078	01_TK_THP-1_ADPr_FAIMS-40-50-60V_inSource_34V.raw	2	0.009991	0.2143

## Sheet: Table S3
Table S3. Peptide groups’ data for the ADPr peptides using HCD with FAIMS + GPS at 2 injections (filtered by high confidence and search engine rank 1 at PSMs).
Sequence	Annotated Sequence	Confidence	Modifications	Qvality PEP	Qvality q-value	# Protein Groups	# Proteins	# Isoforms	# PSMs	Master Protein Accessions	Positions in Master Proteins	Master Protein Descriptions	# Missed Cleavages	Theo. MH+ [Da]	Sequence Length
AAEDDEDDDVDTKKQKTDEDD	[R].AAEDDEDDDVDTKKQKTDEDD.[-]	High	1xADP-Ribosyl [T/D/K/E]	0.0034661	0.000471334	1	6	1	5	H7C2N1	H7C2N1 [128-148]	Prothymosin alpha (Fragment) OS=Homo sapiens OX=9606 GN=PTMA PE=1 SV=1	3	2938.03	21
LIGDAAKNQVALNPQNTVFDAK	[R].LIGDAAKNQVALNPQNTVFDAK.[R]	High	1xADP-Ribosyl [D/K/T]	0.00151432	0.000471334	1	3	2	8	A0A0G2JIW1	A0A0G2JIW1 [51-72]	Heat shock 70 kDa protein 1B OS=Homo sapiens OX=9606 GN=HSPA1B PE=1 SV=1	1	2868.3	22
LIGDAAKNQVALNPQNTVFDAKR	[R].LIGDAAKNQVALNPQNTVFDAKR.[L]	High	1xADP-Ribosyl [T17(99.4)]	0.000965708	0.000471334	1	3	2	6	A0A0G2JIW1	A0A0G2JIW1 [51-73]	Heat shock 70 kDa protein 1B OS=Homo sapiens OX=9606 GN=HSPA1B PE=1 SV=1	2	3024.4	23
YQKSTELLIR	[R].YQKSTELLIR.[K]	High	1xADP-Ribosyl [S/T/Y/K/E/R]	0.00559003	0.000471334	1	12	1	8	P84243	P84243 [55-64]	Histone H3.3 OS=Homo sapiens OX=9606 GN=H3-3A PE=1 SV=2	1	1791.77	10
LIGDAAKNQVAMNPTNTVFDAKR	[R].LIGDAAKNQVAMNPTNTVFDAKR.[L]	High	1xOxidation [M12]; 1xADP-Ribosyl [K/T/D/R]	9.56035e-08	0.000471334	1	10	1	17	P11142	P11142 [50-72]	Heat shock cognate 71 kDa protein OS=Homo sapiens OX=9606 GN=HSPA8 PE=1 SV=1	2	3031.34	23
IIGGDPKGNNFLYTNGK	[K].IIGGDPKGNNFLYTNGK.[C]	High	1xADP-Ribosyl [T14(99.3)]	0.00113809	0.000471334	1	3	2	4	O75083	O75083 [22-38]	WD repeat-containing protein 1 OS=Homo sapiens OX=9606 GN=WDR1 PE=1 SV=4	1	2348.99	17
[truncated: 349 more rows]

## Sheet: Table S4
Table S4. Peptide groups’ data for the ADPr and phosphoribosyl* peptides using in-source CID-HCD with FAIMS + GPS at 9 injections (filtered by high confidence and search engine rank 1 at PSMs).*, -H2O.
[truncated: 549 more rows]

## Sheet: Table S5
Table S5. Proteins’ data for the ADPr peptides using HCD with FAIMS + GPS at 2 injections (filtered by high confidence and search engine rank 1 at PSMs).
[truncated: 197 more rows]

## Sheet: Table S6
Table S6. Proteins’ data for the ADPr peptides using in-source CID-HCD with FAIMS + GPS at 9 injections (filtered by high confidence and search engine rank 1 at PSMs).
[truncated: 189 more rows]

[truncated: 2 more sheets: Table S7, Table S8]
